# Supplementary material for: Investigating the antimicrobial activity of 1-heteroaryl benzotriazole silver compounds
Source: RSC Adv. 2025 Apr 11;15(15):11431–40. doi: 10.1039/d5ra01072a (PMC11987083; doi:10.1039/d5ra01072a)
Supplement: RA-015-D5RA01072A-s002 [file RA-015-D5RA01072A-s002.cif]

# Supplementary Information (SI) for RSC Advances.
# This journal is © The Royal Society of Chemistry 2025

####################################################################### 
# 
# This file contains crystal structure data downloaded from the 
# Cambridge Structural Database (CSD) hosted by the Cambridge 
# Crystallographic Data Centre (CCDC).
# 
# Full information about CCDC data access policies and citation 
# guidelines are available at http://www.ccdc.cam.ac.uk/access/V1 
# 
# Audit and citation data items may have been added by the CCDC. 
# Please retain this information to preserve the provenance of 
# this file and to allow appropriate attribution of the data. 
# 
#######################################################################

data_ga056_auto
_database_code_depnum_ccdc_archive 'CCDC 2388779'
loop_
_audit_author_name
_audit_author_address
'George Kostakis'
;University of Sussex
United Kingdom
;
_audit_update_record             
;
2024-10-04 deposited with the CCDC.	2025-03-31 downloaded from the CCDC.
;
_audit_creation_date             2024-03-30
_audit_creation_method           
;
Olex2 1.5
(compiled 2023.08.24 svn.re1ec1418 for OlexSys, GUI svn.r6817)
;
_shelx_SHELXL_version_number     2016/6
_chemical_name_common            ?
_chemical_name_systematic        ?
_chemical_formula_moiety         'C15 H10 N4'
_chemical_formula_sum            'C15 H10 N4'
_chemical_formula_weight         246.27
_chemical_melting_point          ?
_chemical_oxdiff_formula         'C H N '
loop_
_atom_type_symbol
_atom_type_description
_atom_type_scat_dispersion_real
_atom_type_scat_dispersion_imag
_atom_type_scat_source
C C 0.0181 0.0091 'International Tables Vol C Tables 4.2.6.8 and 6.1.1.4'
H H 0.0000 0.0000 'International Tables Vol C Tables 4.2.6.8 and 6.1.1.4'
N N 0.0311 0.0180 'International Tables Vol C Tables 4.2.6.8 and 6.1.1.4'

_shelx_space_group_comment       
;
The symmetry employed for this shelxl refinement is uniquely defined
by the following loop, which should always be used as a source of
symmetry information in preference to the above space-group names.
They are only intended as comments.
;
_space_group_crystal_system      monoclinic
_space_group_IT_number           14
_space_group_name_H-M_alt        'P 1 21/c 1'
_space_group_name_Hall           '-P 2ybc'
loop_
_space_group_symop_operation_xyz
'x, y, z'
'-x, y+1/2, -z+1/2'
'-x, -y, -z'
'x, -y-1/2, z-1/2'

_cell_length_a                   13.2953(10)
_cell_length_b                   5.5726(3)
_cell_length_c                   16.8008(9)
_cell_angle_alpha                90
_cell_angle_beta                 111.958(8)
_cell_angle_gamma                90
_cell_volume                     1154.47(13)
_cell_formula_units_Z            4
_cell_measurement_reflns_used    1746
_cell_measurement_temperature    100
_cell_measurement_theta_max      67.5390
_cell_measurement_theta_min      5.4570
_shelx_estimated_absorpt_T_max   0.986
_shelx_estimated_absorpt_T_min   0.965
_exptl_absorpt_coefficient_mu    0.709
_exptl_absorpt_correction_T_max  1.00000
_exptl_absorpt_correction_T_min  0.45016
_exptl_absorpt_correction_type   multi-scan
_exptl_absorpt_process_details   
;
CrysAlisPro 1.171.41.120a (Rigaku Oxford Diffraction, 2021)
Empirical absorption correction using spherical harmonics,
implemented in SCALE3 ABSPACK scaling algorithm.
;
_exptl_absorpt_special_details   ?
_exptl_crystal_colour            colourless
_exptl_crystal_colour_primary    colourless
_exptl_crystal_density_diffrn    1.417
_exptl_crystal_density_meas      ?
_exptl_crystal_density_method    ?
_exptl_crystal_description       plate
_exptl_crystal_F_000             512
_exptl_crystal_size_max          0.05
_exptl_crystal_size_mid          0.03
_exptl_crystal_size_min          0.02
_exptl_transmission_factor_max   ?
_exptl_transmission_factor_min   ?
_diffrn_reflns_av_R_equivalents  0.0384
_diffrn_reflns_av_unetI/netI     0.0488
_diffrn_reflns_Laue_measured_fraction_full 0.979
_diffrn_reflns_Laue_measured_fraction_max 0.970
_diffrn_reflns_limit_h_max       15
_diffrn_reflns_limit_h_min       -12
_diffrn_reflns_limit_k_max       5
_diffrn_reflns_limit_k_min       -6
_diffrn_reflns_limit_l_max       20
_diffrn_reflns_limit_l_min       -19
_diffrn_reflns_number            4187
_diffrn_reflns_point_group_measured_fraction_full 0.979
_diffrn_reflns_point_group_measured_fraction_max 0.970
_diffrn_reflns_theta_full        67.684
_diffrn_reflns_theta_max         68.133
_diffrn_reflns_theta_min         5.466
_diffrn_ambient_temperature      100
_diffrn_detector                 'CCD plate'
_diffrn_detector_area_resol_mean ?
_diffrn_measured_fraction_theta_full 0.979
_diffrn_measured_fraction_theta_max 0.970
_diffrn_measurement_details      
;
List of Runs (angles in degrees, time in seconds):

  # Type    Start    End  Width  t~exp~   \w     \q     \k     \f   Frames
#--------------------------------------------------------------------------
  1  \w    -80.00 -27.00   1.00    1.00    --    0.00  40.00 150.00   53
  2  \w     16.00  70.00   1.00    1.00    --    0.00  40.00 150.00   54
  3  \w   -175.00 -85.00   1.00    2.00    --  -89.00  50.00  30.00   90
  4  \w   -143.00 -48.00   1.00    2.00    --  -89.00  10.00-150.00   95
  5  \w    -38.00  -4.00   1.00    2.00    --  -89.00  10.00-150.00   34
  6  \w   -175.00 -22.00   1.00    2.00    --  -89.00  50.00 120.00  153
  7  \w    -58.00 -14.00   1.00    2.00    --  -89.00  50.00  30.00   44
;
_diffrn_measurement_device       'four-circle diffractometer'
_diffrn_measurement_device_type  'XtaLAB AFC11 (RCD3): quarter-chi single'
_diffrn_measurement_method       '\w scans'
_diffrn_orient_matrix_type       
'CrysAlisPro convention (1999,Acta A55,543-557)'
_diffrn_orient_matrix_UB_11      -0.1093748000
_diffrn_orient_matrix_UB_12      -0.0665888000
_diffrn_orient_matrix_UB_13      -0.0713425000
_diffrn_orient_matrix_UB_21      0.0486148000
_diffrn_orient_matrix_UB_22      0.0503802000
_diffrn_orient_matrix_UB_23      -0.0682833000
_diffrn_orient_matrix_UB_31      0.0364976000
_diffrn_orient_matrix_UB_32      -0.2634261000
_diffrn_orient_matrix_UB_33      0.0048853000
_diffrn_radiation_monochromator  mirror
_diffrn_radiation_probe          x-ray
_diffrn_radiation_type           'Cu K\a'
_diffrn_radiation_wavelength     1.54184
_diffrn_source                   'Rotating-anode X-ray tube'
_diffrn_source_type              'Rigaku (Cu) X-ray Source'
_reflns_Friedel_coverage         0.000
_reflns_Friedel_fraction_full    .
_reflns_Friedel_fraction_max     .
_reflns_number_gt                1766
_reflns_number_total             2052
_reflns_odcompleteness_completeness 98.44
_reflns_odcompleteness_iscentric 1
_reflns_odcompleteness_theta     66.97
_reflns_special_details          
;
 Reflections were merged by SHELXL according to the crystal
 class for the calculation of statistics and refinement.
 
 _reflns_Friedel_fraction is defined as the number of unique
 Friedel pairs measured divided by the number that would be
 possible theoretically, ignoring centric projections and
 systematic absences.
;
_reflns_threshold_expression     'I > 2\s(I)'
_computing_cell_refinement       'CrysAlisPro 1.171.41.120a (Rigaku OD, 2021)'
_computing_data_collection       'CrysAlisPro 1.171.41.120a (Rigaku OD, 2021)'
_computing_data_reduction        'CrysAlisPro 1.171.41.120a (Rigaku OD, 2021)'
_computing_molecular_graphics    'Olex2 1.5 (Dolomanov et al., 2009)'
_computing_publication_material  'Olex2 1.5 (Dolomanov et al., 2009)'
_computing_structure_refinement  'SHELXL 2016/6 (Sheldrick, 2015)'
_computing_structure_solution    'SHELXT  (Sheldrick, 2015)'
_refine_diff_density_max         0.222
_refine_diff_density_min         -0.270
_refine_diff_density_rms         0.054
_refine_ls_extinction_coef       .
_refine_ls_extinction_method     none
_refine_ls_goodness_of_fit_ref   1.033
_refine_ls_hydrogen_treatment    constr
_refine_ls_matrix_type           full
_refine_ls_number_parameters     172
_refine_ls_number_reflns         2052
_refine_ls_number_restraints     0
_refine_ls_R_factor_all          0.0589
_refine_ls_R_factor_gt           0.0517
_refine_ls_restrained_S_all      1.033
_refine_ls_shift/su_max          0.000
_refine_ls_shift/su_mean         0.000
_refine_ls_structure_factor_coef Fsqd
_refine_ls_weighting_details     
'w=1/[\s^2^(Fo^2^)+(0.0803P)^2^+0.3636P] where P=(Fo^2^+2Fc^2^)/3'
_refine_ls_weighting_scheme      calc
_refine_ls_wR_factor_gt          0.1377
_refine_ls_wR_factor_ref         0.1458
_refine_special_details          ?
_olex2_refinement_description    
;
1.a Aromatic/amide H refined with riding coordinates:
 C2(H2), C3(H3), C4(H4), C5(H5), C8(H8), C9(H9), C11(H11), C12(H12), C13(H13),
 C14(H14)
;
_atom_sites_solution_hydrogens   geom
_atom_sites_solution_primary     dual
_atom_sites_solution_secondary   ?
loop_
_atom_site_label
_atom_site_type_symbol
_atom_site_fract_x
_atom_site_fract_y
_atom_site_fract_z
_atom_site_U_iso_or_equiv
_atom_site_adp_type
_atom_site_occupancy
_atom_site_site_symmetry_order
_atom_site_calc_flag
_atom_site_refinement_flags_posn
_atom_site_refinement_flags_adp
_atom_site_refinement_flags_occupancy
_atom_site_disorder_assembly
_atom_site_disorder_group
N1 N 0.48787(13) 0.6013(3) 0.61243(9) 0.0265(4) Uani 1 1 d . . . . .
N2 N 0.45126(13) 0.7110(3) 0.53899(9) 0.0259(4) Uani 1 1 d . . . . .
N3 N 0.35858(13) 0.5980(3) 0.48622(9) 0.0229(4) Uani 1 1 d . . . . .
N4 N 0.21958(13) 0.5515(3) 0.35531(9) 0.0239(4) Uani 1 1 d . . . . .
C1 C 0.41841(16) 0.4124(3) 0.60938(11) 0.0243(5) Uani 1 1 d . . . . .
C2 C 0.42285(16) 0.2453(4) 0.67278(11) 0.0268(5) Uani 1 1 d . . . . .
H2 H 0.478853 0.249468 0.728156 0.032 Uiso 1 1 calc R U . . .
C3 C 0.34219(17) 0.0744(4) 0.65110(12) 0.0281(5) Uani 1 1 d . . . . .
H3 H 0.342437 -0.041897 0.692513 0.034 Uiso 1 1 calc R U . . .
C4 C 0.25940(16) 0.0683(4) 0.56894(11) 0.0274(5) Uani 1 1 d . . . . .
H4 H 0.205668 -0.053468 0.556387 0.033 Uiso 1 1 calc R U . . .
C5 C 0.25355(16) 0.2330(4) 0.50595(11) 0.0262(5) Uani 1 1 d . . . . .
H5 H 0.197328 0.228635 0.450685 0.031 Uiso 1 1 calc R U . . .
C6 C 0.33536(15) 0.4065(3) 0.52845(11) 0.0219(4) Uani 1 1 d . . . . .
C7 C 0.30209(15) 0.6835(3) 0.40182(10) 0.0232(4) Uani 1 1 d . . . . .
C8 C 0.33672(17) 0.8984(3) 0.37502(11) 0.0259(5) Uani 1 1 d . . . . .
H8 H 0.397829 0.985159 0.411999 0.031 Uiso 1 1 calc R U . . .
C9 C 0.27858(16) 0.9748(4) 0.29398(11) 0.0263(5) Uani 1 1 d . . . . .
H9 H 0.298305 1.119769 0.273838 0.032 Uiso 1 1 calc R U . . .
C10 C 0.18863(16) 0.8404(3) 0.23901(11) 0.0244(4) Uani 1 1 d . . . . .
C11 C 0.12539(17) 0.9054(4) 0.15363(11) 0.0281(5) Uani 1 1 d . . . . .
H11 H 0.141544 1.049043 0.130338 0.034 Uiso 1 1 calc R U . . .
C12 C 0.04080(17) 0.7635(4) 0.10388(11) 0.0295(5) Uani 1 1 d . . . . .
H12 H -0.000962 0.809047 0.046472 0.035 Uiso 1 1 calc R U . . .
C13 C 0.01580(17) 0.5504(4) 0.13774(11) 0.0278(5) Uani 1 1 d . . . . .
H13 H -0.042557 0.452567 0.102873 0.033 Uiso 1 1 calc R U . . .
C14 C 0.07502(16) 0.4833(4) 0.22058(11) 0.0257(4) Uani 1 1 d . . . . .
H14 H 0.057310 0.339598 0.242855 0.031 Uiso 1 1 calc R U . . .
C15 C 0.16232(16) 0.6267(3) 0.27308(11) 0.0231(4) Uani 1 1 d . . . . .

loop_
_atom_site_aniso_label
_atom_site_aniso_U_11
_atom_site_aniso_U_22
_atom_site_aniso_U_33
_atom_site_aniso_U_23
_atom_site_aniso_U_13
_atom_site_aniso_U_12
N1 0.0372(10) 0.0227(9) 0.0156(7) -0.0020(6) 0.0053(6) 0.0001(7)
N2 0.0333(9) 0.0216(9) 0.0175(7) -0.0050(6) 0.0034(6) -0.0033(7)
N3 0.0313(9) 0.0184(9) 0.0151(7) -0.0010(6) 0.0041(6) -0.0022(7)
N4 0.0328(9) 0.0185(9) 0.0169(7) 0.0000(6) 0.0053(6) 0.0011(7)
C1 0.0331(11) 0.0211(11) 0.0174(8) -0.0019(7) 0.0080(7) 0.0003(8)
C2 0.0353(11) 0.0257(11) 0.0171(8) 0.0006(8) 0.0071(7) 0.0038(9)
C3 0.0401(11) 0.0235(11) 0.0221(9) 0.0029(8) 0.0132(8) 0.0023(9)
C4 0.0341(11) 0.0232(11) 0.0243(9) 0.0003(7) 0.0102(8) -0.0021(8)
C5 0.0346(10) 0.0227(11) 0.0192(8) -0.0011(7) 0.0076(7) -0.0008(8)
C6 0.0308(10) 0.0167(10) 0.0176(8) -0.0008(7) 0.0084(7) -0.0007(8)
C7 0.0323(10) 0.0193(10) 0.0152(8) -0.0021(7) 0.0056(7) -0.0008(8)
C8 0.0347(11) 0.0196(10) 0.0226(9) -0.0024(7) 0.0099(8) -0.0022(8)
C9 0.0384(11) 0.0188(10) 0.0214(9) 0.0000(8) 0.0110(8) -0.0016(9)
C10 0.0349(11) 0.0175(10) 0.0199(9) -0.0001(7) 0.0094(8) 0.0018(9)
C11 0.0409(12) 0.0217(11) 0.0204(9) 0.0026(8) 0.0102(8) 0.0034(9)
C12 0.0396(11) 0.0291(12) 0.0159(8) 0.0020(8) 0.0058(7) 0.0065(9)
C13 0.0338(11) 0.0244(11) 0.0205(9) -0.0025(8) 0.0047(8) 0.0010(9)
C14 0.0345(11) 0.0185(10) 0.0201(9) 0.0000(7) 0.0056(8) 0.0009(9)
C15 0.0320(10) 0.0182(10) 0.0175(8) 0.0007(7) 0.0073(7) 0.0029(8)

_geom_special_details            
;
 All esds (except the esd in the dihedral angle between two l.s. planes)
 are estimated using the full covariance matrix.  The cell esds are taken
 into account individually in the estimation of esds in distances, angles
 and torsion angles; correlations between esds in cell parameters are only
 used when they are defined by crystal symmetry.  An approximate (isotropic)
 treatment of cell esds is used for estimating esds involving l.s. planes.
;
loop_
_geom_bond_atom_site_label_1
_geom_bond_atom_site_label_2
_geom_bond_distance
_geom_bond_site_symmetry_2
_geom_bond_publ_flag
N1 N2 1.298(2) . ?
N1 C1 1.388(3) . ?
N2 N3 1.373(2) . ?
N3 C6 1.379(2) . ?
N3 C7 1.416(2) . ?
N4 C7 1.309(2) . ?
N4 C15 1.370(2) . ?
C1 C2 1.400(3) . ?
C1 C6 1.395(2) . ?
C2 C3 1.377(3) . ?
C3 C4 1.408(3) . ?
C4 C5 1.381(3) . ?
C5 C6 1.398(3) . ?
C7 C8 1.415(3) . ?
C8 C9 1.358(3) . ?
C9 C10 1.421(3) . ?
C10 C11 1.412(3) . ?
C10 C15 1.421(3) . ?
C11 C12 1.373(3) . ?
C12 C13 1.409(3) . ?
C13 C14 1.370(3) . ?
C14 C15 1.414(3) . ?

loop_
_geom_angle_atom_site_label_1
_geom_angle_atom_site_label_2
_geom_angle_atom_site_label_3
_geom_angle
_geom_angle_site_symmetry_1
_geom_angle_site_symmetry_3
_geom_angle_publ_flag
N2 N1 C1 108.32(15) . . ?
N1 N2 N3 108.95(15) . . ?
N2 N3 C6 110.03(14) . . ?
N2 N3 C7 120.27(15) . . ?
C6 N3 C7 129.71(16) . . ?
C7 N4 C15 117.11(16) . . ?
N1 C1 C2 129.66(17) . . ?
N1 C1 C6 109.09(16) . . ?
C6 C1 C2 121.24(18) . . ?
C3 C2 C1 116.86(17) . . ?
C2 C3 C4 121.47(18) . . ?
C5 C4 C3 122.32(19) . . ?
C4 C5 C6 115.94(17) . . ?
N3 C6 C1 103.60(16) . . ?
N3 C6 C5 134.23(16) . . ?
C1 C6 C5 122.16(17) . . ?
N4 C7 N3 114.88(16) . . ?
N4 C7 C8 125.81(16) . . ?
C8 C7 N3 119.31(16) . . ?
C9 C8 C7 116.94(18) . . ?
C8 C9 C10 120.77(18) . . ?
C9 C10 C15 117.02(16) . . ?
C11 C10 C9 124.18(18) . . ?
C11 C10 C15 118.80(18) . . ?
C12 C11 C10 120.76(18) . . ?
C11 C12 C13 120.18(17) . . ?
C14 C13 C12 120.50(19) . . ?
C13 C14 C15 120.36(18) . . ?
N4 C15 C10 122.34(17) . . ?
N4 C15 C14 118.26(17) . . ?
C14 C15 C10 119.40(16) . . ?

_shelx_res_file                  
;
TITL ga056_auto_a.res in P2(1)/c
    ga056_auto.res
    created by SHELXL-2016/6 at 15:29:50 on 31-Mar-2022
REM Old TITL GA056_auto in P2(1)/c
REM SHELXT solution in P2(1)/c
REM R1 0.129, Rweak 0.219, Alpha 0.016, Orientation as input
REM Formula found by SHELXT: C3 N2
CELL 1.54184 13.295295 5.572644 16.800751 90 111.9583 90
ZERR 4 0.000958 0.000293 0.000922 0 0.0075 0
LATT 1
SYMM -X,0.5+Y,0.5-Z
SFAC C H N
UNIT 60 40 16

L.S. 16
PLAN  20
SIZE 0.02 0.03 0.05
TEMP -173.15
fmap 2
ACTA
OMIT 1 2 3
REM <olex2.extras>
REM <HklSrc "%.\\GA056_auto.hkl">
REM </olex2.extras>

WGHT    0.080300    0.363600
FVAR       5.53066
N1    3    0.487872    0.601262    0.612428    11.00000    0.03715    0.02273 =
         0.01561   -0.00200    0.00527    0.00005
N2    3    0.451265    0.710989    0.538986    11.00000    0.03325    0.02155 =
         0.01749   -0.00499    0.00344   -0.00333
N3    3    0.358578    0.597961    0.486223    11.00000    0.03132    0.01836 =
         0.01506   -0.00095    0.00413   -0.00221
N4    3    0.219584    0.551521    0.355313    11.00000    0.03276    0.01847 =
         0.01690   -0.00004    0.00533    0.00114
C1    1    0.418413    0.412447    0.609381    11.00000    0.03310    0.02110 =
         0.01738   -0.00190    0.00797    0.00028
C2    1    0.422849    0.245282    0.672778    11.00000    0.03525    0.02570 =
         0.01714    0.00063    0.00714    0.00381
AFIX  43
H2    2    0.478853    0.249468    0.728156    11.00000   -1.20000
AFIX   0
C3    1    0.342193    0.074408    0.651099    11.00000    0.04013    0.02353 =
         0.02208    0.00293    0.01317    0.00227
AFIX  43
H3    2    0.342437   -0.041897    0.692513    11.00000   -1.20000
AFIX   0
C4    1    0.259404    0.068277    0.568940    11.00000    0.03415    0.02315 =
         0.02425    0.00033    0.01018   -0.00212
AFIX  43
H4    2    0.205668   -0.053468    0.556387    11.00000   -1.20000
AFIX   0
C5    1    0.253553    0.232988    0.505954    11.00000    0.03460    0.02274 =
         0.01920   -0.00109    0.00762   -0.00081
AFIX  43
H5    2    0.197328    0.228635    0.450685    11.00000   -1.20000
AFIX   0
C6    1    0.335364    0.406487    0.528448    11.00000    0.03079    0.01673 =
         0.01759   -0.00080    0.00845   -0.00072
C7    1    0.302085    0.683543    0.401823    11.00000    0.03233    0.01933 =
         0.01524   -0.00210    0.00563   -0.00080
C8    1    0.336720    0.898374    0.375016    11.00000    0.03473    0.01956 =
         0.02259   -0.00242    0.00992   -0.00220
AFIX  43
H8    2    0.397829    0.985159    0.411999    11.00000   -1.20000
AFIX   0
C9    1    0.278579    0.974782    0.293982    11.00000    0.03840    0.01883 =
         0.02139    0.00002    0.01098   -0.00163
AFIX  43
H9    2    0.298305    1.119769    0.273838    11.00000   -1.20000
AFIX   0
C10   1    0.188625    0.840406    0.239013    11.00000    0.03493    0.01753 =
         0.01989   -0.00006    0.00939    0.00183
C11   1    0.125392    0.905443    0.153633    11.00000    0.04093    0.02167 =
         0.02042    0.00261    0.01017    0.00341
AFIX  43
H11   2    0.141544    1.049043    0.130338    11.00000   -1.20000
AFIX   0
C12   1    0.040803    0.763469    0.103878    11.00000    0.03956    0.02909 =
         0.01587    0.00199    0.00578    0.00652
AFIX  43
H12   2   -0.000962    0.809047    0.046472    11.00000   -1.20000
AFIX   0
C13   1    0.015798    0.550411    0.137740    11.00000    0.03376    0.02438 =
         0.02050   -0.00253    0.00473    0.00097
AFIX  43
H13   2   -0.042557    0.452567    0.102873    11.00000   -1.20000
AFIX   0
C14   1    0.075018    0.483286    0.220582    11.00000    0.03450    0.01854 =
         0.02009    0.00001    0.00562    0.00086
AFIX  43
H14   2    0.057310    0.339598    0.242855    11.00000   -1.20000
AFIX   0
C15   1    0.162320    0.626687    0.273084    11.00000    0.03196    0.01817 =
         0.01750    0.00069    0.00729    0.00289
HKLF 4


REM  ga056_auto_a.res in P2(1)/c
REM R1 =  0.0517 for    1766 Fo > 4sig(Fo)  and  0.0589 for all    2052 data
REM    172 parameters refined using      0 restraints

END

WGHT      0.0788      0.3498

REM Highest difference peak  0.222,  deepest hole -0.270,  1-sigma level  0.054
Q1    1   0.1880  0.7187  0.2495  11.00000  0.05    0.22
Q2    1   0.4997  0.8155  0.4992  11.00000  0.05    0.22
Q3    1   0.1683  0.8538  0.2017  11.00000  0.05    0.20
Q4    1   0.3003  0.8976  0.4413  11.00000  0.05    0.19
Q5    1   0.2986  0.8471  0.3959  11.00000  0.05    0.18
Q6    1   0.3344 -0.0346  0.5265  11.00000  0.05    0.18
Q7    1   0.3405  0.7582  0.3807  11.00000  0.05    0.17
Q8    1   0.3530  0.5253  0.6407  11.00000  0.05    0.17
Q9    1   0.5406  0.6870  0.6607  11.00000  0.05    0.17
Q10   1   0.0207  0.3950  0.2667  11.00000  0.05    0.17
Q11   1   0.0469  0.5577  0.1811  11.00000  0.05    0.17
Q12   1   0.3844  1.0205  0.5188  11.00000  0.05    0.16
Q13   1   0.4611  0.9480  0.4895  11.00000  0.05    0.16
Q14   1   0.2982 -0.0472  0.6980  11.00000  0.05    0.16
Q15   1   0.0043  0.7501  0.1900  11.00000  0.05    0.16
Q16   1   0.4436  0.8935  0.5158  11.00000  0.05    0.15
Q17   1   0.0572  0.6042  0.1175  11.00000  0.05    0.15
Q18   1   0.2240  0.3880  0.3774  11.00000  0.05    0.15
Q19   1   0.3717  0.4037  0.5667  11.00000  0.05    0.15
Q20   1   0.3675  0.4534  0.5002  11.00000  0.05    0.15
;
_shelx_res_checksum              93193
_olex2_submission_special_instructions 'No special instructions were received'
_oxdiff_exptl_absorpt_empirical_details 
;
Empirical correction (ABSPACK) includes:
- Absorption correction using spherical harmonics
- Frame scaling
;
_oxdiff_exptl_absorpt_empirical_full_max 2.370
_oxdiff_exptl_absorpt_empirical_full_min 0.411
####################################################################### 
# 
# This file contains crystal structure data downloaded from the 
# Cambridge Structural Database (CSD) hosted by the Cambridge 
# Crystallographic Data Centre (CCDC).
# 
# Full information about CCDC data access policies and citation 
# guidelines are available at http://www.ccdc.cam.ac.uk/access/V1 
# 
# Audit and citation data items may have been added by the CCDC. 
# Please retain this information to preserve the provenance of 
# this file and to allow appropriate attribution of the data. 
# 
#######################################################################

data_aeag_274_otf
_database_code_depnum_ccdc_archive 'CCDC 2388783'
loop_
_audit_author_name
_audit_author_address
'George Kostakis'
;University of Sussex
United Kingdom
;
_audit_update_record             
;
2024-10-04 deposited with the CCDC.	2025-03-31 downloaded from the CCDC.
;
_audit_creation_date             2024-03-30
_audit_creation_method           
;
Olex2 1.5
(compiled 2023.08.24 svn.re1ec1418 for OlexSys, GUI svn.r6817)
;
_shelx_SHELXL_version_number     2018/3
_chemical_name_common            ?
_chemical_name_systematic        ?
_chemical_formula_moiety         'C11 H7 Ag F3 N5 O3 S'
_chemical_formula_sum            'C11 H7 Ag F3 N5 O3 S'
_chemical_formula_weight         454.15
_chemical_melting_point          ?
_chemical_oxdiff_formula         'C11 N5 O3 S1 F3 Ag1 H10'
loop_
_atom_type_symbol
_atom_type_description
_atom_type_scat_dispersion_real
_atom_type_scat_dispersion_imag
_atom_type_scat_source
C C 0.0181 0.0091 'International Tables Vol C Tables 4.2.6.8 and 6.1.1.4'
H H 0.0000 0.0000 'International Tables Vol C Tables 4.2.6.8 and 6.1.1.4'
Ag Ag 0.1306 4.2820 'International Tables Vol C Tables 4.2.6.8 and 6.1.1.4'
F F 0.0727 0.0534 'International Tables Vol C Tables 4.2.6.8 and 6.1.1.4'
N N 0.0311 0.0180 'International Tables Vol C Tables 4.2.6.8 and 6.1.1.4'
O O 0.0492 0.0322 'International Tables Vol C Tables 4.2.6.8 and 6.1.1.4'
S S 0.3331 0.5567 'International Tables Vol C Tables 4.2.6.8 and 6.1.1.4'

_shelx_space_group_comment       
;
The symmetry employed for this shelxl refinement is uniquely defined
by the following loop, which should always be used as a source of
symmetry information in preference to the above space-group names.
They are only intended as comments.
;
_space_group_crystal_system      monoclinic
_space_group_IT_number           14
_space_group_name_H-M_alt        'P 1 21/c 1'
_space_group_name_Hall           '-P 2ybc'
loop_
_space_group_symop_operation_xyz
'x, y, z'
'-x, y+1/2, -z+1/2'
'-x, -y, -z'
'x, -y-1/2, z-1/2'

_cell_length_a                   8.73200(10)
_cell_length_b                   8.5637(2)
_cell_length_c                   18.9845(3)
_cell_angle_alpha                90
_cell_angle_beta                 100.7140(10)
_cell_angle_gamma                90
_cell_volume                     1394.88(4)
_cell_formula_units_Z            4
_cell_measurement_reflns_used    12830
_cell_measurement_temperature    124(5)
_cell_measurement_theta_max      71.3630
_cell_measurement_theta_min      4.7220
_shelx_estimated_absorpt_T_max   0.388
_shelx_estimated_absorpt_T_min   0.050
_exptl_absorpt_coefficient_mu    13.602
_exptl_absorpt_correction_T_max  0.382
_exptl_absorpt_correction_T_min  0.055
_exptl_absorpt_correction_type   analytical
_exptl_absorpt_process_details   
;
CrysAlisPro 1.171.43.92a (Rigaku Oxford Diffraction, 2023)
Analytical numeric absorption correction using a multifaceted crystal
model based on expressions derived by R.C. Clark & J.S. Reid.
(Clark, R. C. & Reid, J. S. (1995). Acta Cryst. A51, 887-897)
Empirical absorption correction using spherical harmonics,
implemented in SCALE3 ABSPACK scaling algorithm.
;
_exptl_absorpt_special_details   ?
_exptl_crystal_colour            colourless
_exptl_crystal_colour_primary    colourless
_exptl_crystal_density_diffrn    2.163
_exptl_crystal_density_meas      ?
_exptl_crystal_density_method    ?
_exptl_crystal_description       plate
_exptl_crystal_F_000             888
loop_
_exptl_crystal_face_index_h
_exptl_crystal_face_index_k
_exptl_crystal_face_index_l
_exptl_crystal_face_perp_dist
-2 4 8 0.1393
2 -1 -12 0.1541
2 -5 1 0.2035
0 4 -9 0.2568
-2 0 12 0.1336
-6 0 0 0.0430
6 0 0 0.0430

_exptl_crystal_size_max          0.548
_exptl_crystal_size_mid          0.303
_exptl_crystal_size_min          0.086
loop_
_exptl_oxdiff_crystal_face_indexfrac_h
_exptl_oxdiff_crystal_face_indexfrac_k
_exptl_oxdiff_crystal_face_indexfrac_l
_exptl_oxdiff_crystal_face_x
_exptl_oxdiff_crystal_face_y
_exptl_oxdiff_crystal_face_z
-2.2737 3.8926 8.0662 0.6299 -0.4842 0.6072
1.6833 -0.9521 -12.0538 -0.7940 0.6079 0.0016
1.7417 -5.2345 0.9212 -0.1001 0.0798 -0.9918
-0.3407 3.7485 -8.7672 -0.4430 0.3365 0.8310
-1.5210 0.4326 12.2396 0.7901 -0.6046 -0.1014
-5.5567 -0.1116 -0.1648 -0.4975 -0.8154 0.2961
5.5567 0.1116 0.1648 0.4975 0.8154 -0.2961

_exptl_transmission_factor_max   ?
_exptl_transmission_factor_min   ?
_diffrn_reflns_av_R_equivalents  0.0587
_diffrn_reflns_av_unetI/netI     0.0296
_diffrn_reflns_Laue_measured_fraction_full 0.999
_diffrn_reflns_Laue_measured_fraction_max 0.992
_diffrn_reflns_limit_h_max       10
_diffrn_reflns_limit_h_min       -10
_diffrn_reflns_limit_k_max       10
_diffrn_reflns_limit_k_min       -9
_diffrn_reflns_limit_l_max       21
_diffrn_reflns_limit_l_min       -23
_diffrn_reflns_number            19129
_diffrn_reflns_point_group_measured_fraction_full 0.999
_diffrn_reflns_point_group_measured_fraction_max 0.992
_diffrn_reflns_theta_full        67.684
_diffrn_reflns_theta_max         71.426
_diffrn_reflns_theta_min         4.741
_diffrn_ambient_environment      N~2~
_diffrn_ambient_temperature      124(5)
_diffrn_detector                 'CCD plate'
_diffrn_detector_area_resol_mean 16.0983
_diffrn_detector_type            Eos
_diffrn_measured_fraction_theta_full 0.999
_diffrn_measured_fraction_theta_max 0.992
_diffrn_measurement_details      
;
List of Runs (angles in degrees, time in seconds):

  # Type    Start    End  Width  t~exp~   \w     \q     \k     \f   Frames
#--------------------------------------------------------------------------
  1  \w    -15.00  77.00   1.00    1.00    --   36.13-106.00 -73.00   92
  2  \w     82.00 175.00   1.00    2.00    --  107.00 106.00  25.00   93
  3  \w     82.00 175.00   1.00    2.00    --  107.00 106.00  25.00   93
  4  \w    -77.00  -7.00   1.00    1.00    --  -36.13 106.00  25.00   70
  5  \w    -63.00  18.00   1.00    1.00    --  -36.13  77.00  90.00   81
  6  \w    -63.00  18.00   1.00    1.00    --  -36.13  77.00-180.00   81
  7  \w   -108.00  -7.00   1.00    1.00    --  -36.13 -19.00 -30.00  101
  8  \w    -63.00  18.00   1.00    1.00    --  -36.13  77.00  90.00   81
  9  \w   -104.00 -19.00   1.00    1.00    --  -36.13 -50.00  49.29   85
 10  \w    -77.00  -7.00   1.00    1.00    --  -36.13 106.00  25.00   70
 11  \w   -105.00 -17.00   1.00    1.00    --  -36.13 -38.00   0.00   88
 12  \w     12.00 103.00   1.00    1.00    --   36.13  73.00  22.65   91
 13  \w     19.00 103.00   1.00    1.00    --   36.13  57.00  30.00   84
 14  \w     19.00 103.00   1.00    1.00    --   36.13  57.00   0.00   84
 15  \w     12.00 103.00   1.00    1.00    --   36.13  73.00  22.65   91
 16  \w     17.00 105.00   1.00    1.00    --   36.13  38.00 150.00   88
 17  \w     80.00 175.00   1.00    2.00    --  107.00  77.00 -30.00   95
 18  \w     90.00 175.00   1.00    2.00    --  107.00  45.00  60.00   85
 19  \w     80.00 175.00   1.00    2.00    --  107.00  77.00   0.00   95
 20  \w     90.00 175.00   1.00    2.00    --  107.00  45.00 -30.00   85
 21  \w     90.00 175.00   1.00    2.00    --  107.00  45.00 -30.00   85
 22  \w     80.00 175.00   1.00    2.00    --  107.00  77.00   0.00   95
 23  \w     39.00 136.00   1.00    2.00    --  107.00 -81.00  65.88   97
 24  \w     80.00 175.00   1.00    2.00    --  107.00  77.00 -60.00   95
 25  \w     80.00 149.00   1.00    2.00    --  107.00  77.00  90.00   69
 26  \w     86.00 123.00   1.00    2.00    --  107.00  30.00  30.00   37
 27  \w     89.00 114.00   1.00    2.00    --  107.00  30.00 -30.00   25
 28  \w     80.00 106.00   1.00    2.00    --  107.00  77.00  30.00   26
 29  \w     89.00 116.00   1.00    2.00    --  107.00  61.00 -30.00   27
 30  \w     86.00 121.00   1.00    2.00    --  107.00  30.00  90.00   35
 31  \w     81.00 108.00   1.00    2.00    --  107.00  77.00 -60.00   27
 32  \w     90.00 135.00   1.00    2.00    --  107.00  61.00   0.00   45
 33  \w     91.00 116.00   1.00    2.00    --  107.00  61.00  60.00   25
 34  \w     95.00 122.00   1.00    2.00    --  107.00  45.00  30.00   27
 35  \w     83.00 123.00   1.00    2.00    --  107.00 111.00 150.00   40
 36  \w     45.00 134.00   1.00    2.00    --  107.00 -77.00 -60.00   89
 37  \w     95.00 122.00   1.00    2.00    --  107.00  61.00  30.00   27
 38  \w    129.00 174.00   1.00    2.00    --  107.00  61.00  90.00   45
 39  \w    139.00 167.00   1.00    2.00    --  107.00  45.00 -60.00   28
 40  \w     90.00 115.00   1.00    2.00    --  107.00  61.00 -60.00   25
 41  \w     98.00 147.00   1.00    2.00    --  107.00  45.00   0.00   49
 42  \w     94.00 122.00   1.00    2.00    --  107.00  45.00 -60.00   28
 43  \w     39.00 137.00   1.00    2.00    --  107.00 -85.00 136.74   98
 44  \w     87.00 112.00   1.00    2.00    --  107.00  30.00  60.00   25
 45  \w     89.00 116.00   1.00    2.00    --  107.00  30.00   0.00   27
 46  \w     80.00 172.00   1.00    2.00    --  107.00  77.00  60.00   92
 47  \w     67.00  94.00   1.00    2.00    --  107.00 -81.00  65.88   27
;
_diffrn_measurement_device       'four-circle diffractometer'
_diffrn_measurement_device_type  'Xcalibur, Eos, Gemini ultra'
_diffrn_measurement_method       '\w scans'
_diffrn_orient_matrix_type       
'CrysAlisPro convention (1999,Acta A55,543-557)'
_diffrn_orient_matrix_UB_11      0.0861450000
_diffrn_orient_matrix_UB_12      0.0606430000
_diffrn_orient_matrix_UB_13      0.0731129000
_diffrn_orient_matrix_UB_21      0.1471221000
_diffrn_orient_matrix_UB_22      0.0280607000
_diffrn_orient_matrix_UB_23      -0.0321027000
_diffrn_orient_matrix_UB_31      -0.0560180000
_diffrn_orient_matrix_UB_32      0.1671067000
_diffrn_orient_matrix_UB_33      -0.0211546000
_diffrn_radiation_monochromator  mirror
_diffrn_radiation_probe          x-ray
_diffrn_radiation_type           'Cu K\a'
_diffrn_radiation_wavelength     1.54184
_diffrn_source                   'fine-focus sealed X-ray tube'
_diffrn_source_type              'Enhance Ultra (Cu) X-ray Source'
_reflns_Friedel_coverage         0.000
_reflns_Friedel_fraction_full    .
_reflns_Friedel_fraction_max     .
_reflns_number_gt                2535
_reflns_number_total             2702
_reflns_special_details          
;
 Reflections were merged by SHELXL according to the crystal
 class for the calculation of statistics and refinement.
 
 _reflns_Friedel_fraction is defined as the number of unique
 Friedel pairs measured divided by the number that would be
 possible theoretically, ignoring centric projections and
 systematic absences.
;
_reflns_threshold_expression     'I > 2\s(I)'
_computing_cell_refinement       'CrysAlisPro 1.171.43.92a (Rigaku OD, 2023)'
_computing_data_collection       
'CrysAlisPro system (CCD 43.92a 64-bit (release 05-10-2023))'
_computing_data_reduction        'CrysAlisPro 1.171.43.92a (Rigaku OD, 2023)'
_computing_molecular_graphics    'Olex2 1.5 (Dolomanov et al., 2009)'
_computing_publication_material  'Olex2 1.5 (Dolomanov et al., 2009)'
_computing_structure_refinement  'SHELXL 2018/3 (Sheldrick, 2015)'
_computing_structure_solution    'SHELXT  (Sheldrick, 2015)'
_refine_diff_density_max         0.983
_refine_diff_density_min         -1.094
_refine_diff_density_rms         0.159
_refine_ls_extinction_coef       .
_refine_ls_extinction_method     none
_refine_ls_goodness_of_fit_ref   1.028
_refine_ls_hydrogen_treatment    constr
_refine_ls_matrix_type           full
_refine_ls_number_parameters     217
_refine_ls_number_reflns         2702
_refine_ls_number_restraints     0
_refine_ls_R_factor_all          0.0390
_refine_ls_R_factor_gt           0.0368
_refine_ls_restrained_S_all      1.028
_refine_ls_shift/su_max          0.001
_refine_ls_shift/su_mean         0.000
_refine_ls_structure_factor_coef Fsqd
_refine_ls_weighting_details     
'w=1/[\s^2^(Fo^2^)+(0.0682P)^2^+1.6831P] where P=(Fo^2^+2Fc^2^)/3'
_refine_ls_weighting_scheme      calc
_refine_ls_wR_factor_gt          0.0978
_refine_ls_wR_factor_ref         0.1003
_refine_special_details          ?
_olex2_refinement_description    
;
1.a Aromatic/amide H refined with riding coordinates:
 C2(H2), C3(H3), C4(H4), C5(H5), C7(H7), C8(H8), C9(H9)
;
_atom_sites_solution_hydrogens   geom
_atom_sites_solution_primary     dual
_atom_sites_solution_secondary   ?
loop_
_atom_site_label
_atom_site_type_symbol
_atom_site_fract_x
_atom_site_fract_y
_atom_site_fract_z
_atom_site_U_iso_or_equiv
_atom_site_adp_type
_atom_site_occupancy
_atom_site_site_symmetry_order
_atom_site_calc_flag
_atom_site_refinement_flags_posn
_atom_site_refinement_flags_adp
_atom_site_refinement_flags_occupancy
_atom_site_disorder_assembly
_atom_site_disorder_group
Ag1 Ag 0.51874(3) 0.28005(3) 0.44123(2) 0.02777(13) Uani 1 1 d . . . . .
S1 S 0.43316(9) -0.10513(11) 0.38589(4) 0.0240(2) Uani 1 1 d . . . . .
F1 F 0.6303(3) -0.1878(3) 0.30414(14) 0.0405(6) Uani 1 1 d . . . . .
F2 F 0.5073(3) -0.3791(3) 0.33995(16) 0.0464(6) Uani 1 1 d . . . . .
F3 F 0.3909(4) -0.2275(4) 0.25650(15) 0.0522(8) Uani 1 1 d . . . . .
O1 O 0.4429(3) 0.0498(3) 0.35598(14) 0.0294(6) Uani 1 1 d . . . . .
O2 O 0.2771(3) -0.1560(4) 0.38902(15) 0.0316(6) Uani 1 1 d . . . . .
O3 O 0.5494(3) -0.1377(4) 0.44899(14) 0.0336(6) Uani 1 1 d . . . . .
N1 N 0.3082(3) 0.4321(4) 0.42733(16) 0.0245(6) Uani 1 1 d . . . . .
N2 N 0.2936(3) 0.5270(4) 0.47886(16) 0.0252(6) Uani 1 1 d . . . . .
N3 N 0.1525(3) 0.5968(4) 0.46293(15) 0.0227(6) Uani 1 1 d . . . . .
N4 N 0.2231(4) 0.7701(4) 0.55876(17) 0.0238(6) Uani 1 1 d . . . . .
N5 N -0.0400(4) 0.7503(4) 0.49549(17) 0.0255(6) Uani 1 1 d . . . . .
C1 C 0.1748(4) 0.4398(4) 0.37462(18) 0.0241(7) Uani 1 1 d . . . . .
C2 C 0.1362(4) 0.3576(5) 0.31009(19) 0.0275(7) Uani 1 1 d . . . . .
H2 H 0.206217 0.285700 0.294889 0.033 Uiso 1 1 calc R U . . .
C3 C -0.0091(5) 0.3869(5) 0.26983(19) 0.0312(8) Uani 1 1 d . . . . .
H3 H -0.041290 0.332841 0.225863 0.037 Uiso 1 1 calc R U . . .
C4 C -0.1113(4) 0.4956(5) 0.2926(2) 0.0315(8) Uani 1 1 d . . . . .
H4 H -0.209227 0.514325 0.262488 0.038 Uiso 1 1 calc R U . . .
C5 C -0.0759(4) 0.5758(5) 0.3565(2) 0.0277(8) Uani 1 1 d . . . . .
H5 H -0.146725 0.646701 0.371813 0.033 Uiso 1 1 calc R U . . .
C6 C 0.0727(4) 0.5451(4) 0.39726(18) 0.0233(7) Uani 1 1 d . . . . .
C7 C -0.0827(4) 0.8575(5) 0.53988(19) 0.0262(7) Uani 1 1 d . . . . .
H7 H -0.188309 0.890599 0.532490 0.031 Uiso 1 1 calc R U . . .
C8 C 0.0226(4) 0.9209(5) 0.59591(19) 0.0276(8) Uani 1 1 d . . . . .
H8 H -0.009276 0.993872 0.627990 0.033 Uiso 1 1 calc R U . . .
C9 C 0.1765(4) 0.8738(5) 0.60349(19) 0.0270(7) Uani 1 1 d . . . . .
H9 H 0.251396 0.916193 0.641431 0.032 Uiso 1 1 calc R U . . .
C10 C 0.1096(4) 0.7127(4) 0.5086(2) 0.0235(7) Uani 1 1 d . . . . .
C11 C 0.4930(5) -0.2313(5) 0.3180(2) 0.0297(8) Uani 1 1 d . . . . .

loop_
_atom_site_aniso_label
_atom_site_aniso_U_11
_atom_site_aniso_U_22
_atom_site_aniso_U_33
_atom_site_aniso_U_23
_atom_site_aniso_U_13
_atom_site_aniso_U_12
Ag1 0.02127(17) 0.0313(2) 0.02985(19) -0.00520(9) 0.00251(12) 0.00235(9)
S1 0.0220(4) 0.0275(5) 0.0226(4) -0.0008(3) 0.0044(3) 0.0003(3)
F1 0.0372(13) 0.0454(15) 0.0440(14) 0.0008(11) 0.0212(11) 0.0064(11)
F2 0.0570(15) 0.0268(14) 0.0607(17) -0.0005(11) 0.0246(13) 0.0058(12)
F3 0.0482(16) 0.068(2) 0.0343(14) -0.0223(12) -0.0087(12) 0.0211(13)
O1 0.0324(13) 0.0257(14) 0.0302(13) -0.0002(10) 0.0058(10) -0.0023(11)
O2 0.0259(12) 0.0343(16) 0.0357(14) 0.0008(12) 0.0085(10) 0.0007(11)
O3 0.0308(12) 0.0446(18) 0.0245(13) 0.0027(11) 0.0027(10) 0.0005(12)
N1 0.0199(13) 0.0257(17) 0.0281(15) -0.0027(12) 0.0051(11) -0.0008(12)
N2 0.0212(13) 0.0246(16) 0.0293(15) -0.0002(12) 0.0030(11) 0.0034(12)
N3 0.0199(13) 0.0235(16) 0.0245(14) 0.0014(11) 0.0035(10) 0.0014(11)
N4 0.0238(14) 0.0265(17) 0.0211(15) 0.0012(11) 0.0038(11) 0.0021(11)
N5 0.0221(15) 0.0277(16) 0.0276(16) 0.0028(12) 0.0074(12) -0.0002(12)
C1 0.0232(15) 0.0257(19) 0.0236(16) 0.0041(13) 0.0048(12) -0.0044(13)
C2 0.0292(17) 0.030(2) 0.0241(17) 0.0012(14) 0.0069(13) -0.0022(15)
C3 0.041(2) 0.031(2) 0.0208(17) -0.0002(14) 0.0013(14) -0.0066(16)
C4 0.0291(17) 0.032(2) 0.0293(18) 0.0060(16) -0.0047(14) -0.0034(15)
C5 0.0220(16) 0.030(2) 0.0295(18) 0.0037(15) 0.0007(13) -0.0004(14)
C6 0.0234(15) 0.0239(19) 0.0219(16) 0.0021(13) 0.0024(12) -0.0040(13)
C7 0.0245(16) 0.026(2) 0.0296(18) 0.0052(14) 0.0080(13) 0.0022(14)
C8 0.0301(17) 0.028(2) 0.0264(17) 0.0031(14) 0.0100(14) 0.0000(15)
C9 0.0302(17) 0.027(2) 0.0242(17) -0.0018(14) 0.0059(13) -0.0029(15)
C10 0.0220(16) 0.023(2) 0.0259(18) 0.0017(13) 0.0069(13) -0.0008(13)
C11 0.028(2) 0.030(2) 0.031(2) 0.0005(15) 0.0066(16) 0.0045(15)

_geom_special_details            
;
 All esds (except the esd in the dihedral angle between two l.s. planes)
 are estimated using the full covariance matrix.  The cell esds are taken
 into account individually in the estimation of esds in distances, angles
 and torsion angles; correlations between esds in cell parameters are only
 used when they are defined by crystal symmetry.  An approximate (isotropic)
 treatment of cell esds is used for estimating esds involving l.s. planes.
;
loop_
_geom_bond_atom_site_label_1
_geom_bond_atom_site_label_2
_geom_bond_distance
_geom_bond_site_symmetry_2
_geom_bond_publ_flag
Ag1 O1 2.558(3) . ?
Ag1 O3 2.578(3) 3_656 ?
Ag1 N1 2.228(3) . ?
Ag1 N2 2.606(3) 3_666 ?
Ag1 N4 2.295(3) 3_666 ?
S1 O1 1.452(3) . ?
S1 O2 1.443(3) . ?
S1 O3 1.446(3) . ?
S1 C11 1.831(4) . ?
F1 C11 1.328(5) . ?
F2 C11 1.331(5) . ?
F3 C11 1.331(5) . ?
N1 N2 1.296(4) . ?
N1 C1 1.389(4) . ?
N2 N3 1.352(4) . ?
N3 C6 1.383(4) . ?
N3 C10 1.413(5) . ?
N4 C9 1.343(5) . ?
N4 C10 1.335(5) . ?
N5 C7 1.345(5) . ?
N5 C10 1.324(5) . ?
C1 C2 1.399(5) . ?
C1 C6 1.391(5) . ?
C2 C3 1.377(5) . ?
C3 C4 1.412(6) . ?
C4 C5 1.377(6) . ?
C5 C6 1.408(5) . ?
C7 C8 1.381(5) . ?
C8 C9 1.385(5) . ?

loop_
_geom_angle_atom_site_label_1
_geom_angle_atom_site_label_2
_geom_angle_atom_site_label_3
_geom_angle
_geom_angle_site_symmetry_1
_geom_angle_site_symmetry_3
_geom_angle_publ_flag
O1 Ag1 O3 94.32(9) . 3_656 ?
O1 Ag1 N2 156.56(9) . 3_666 ?
O3 Ag1 N2 92.51(9) 3_656 3_666 ?
N1 Ag1 O1 105.35(10) . . ?
N1 Ag1 O3 93.61(10) . 3_656 ?
N1 Ag1 N2 96.55(10) . 3_666 ?
N1 Ag1 N4 153.93(11) . 3_666 ?
N4 Ag1 O1 89.69(10) 3_666 . ?
N4 Ag1 O3 106.60(10) 3_666 3_656 ?
N4 Ag1 N2 66.87(10) 3_666 3_666 ?
O1 S1 C11 102.65(17) . . ?
O2 S1 O1 114.63(17) . . ?
O2 S1 O3 115.50(16) . . ?
O2 S1 C11 104.25(18) . . ?
O3 S1 O1 114.64(18) . . ?
O3 S1 C11 102.79(18) . . ?
S1 O1 Ag1 118.95(15) . . ?
S1 O3 Ag1 121.95(16) . 3_656 ?
N2 N1 Ag1 118.1(2) . . ?
N2 N1 C1 109.1(3) . . ?
C1 N1 Ag1 132.5(2) . . ?
N1 N2 Ag1 134.2(2) . 3_666 ?
N1 N2 N3 108.8(3) . . ?
N3 N2 Ag1 107.3(2) . 3_666 ?
N2 N3 C6 110.2(3) . . ?
N2 N3 C10 120.5(3) . . ?
C6 N3 C10 129.1(3) . . ?
C9 N4 Ag1 122.4(2) . 3_666 ?
C10 N4 Ag1 122.0(2) . 3_666 ?
C10 N4 C9 115.0(3) . . ?
C10 N5 C7 115.3(3) . . ?
N1 C1 C2 129.8(3) . . ?
N1 C1 C6 107.9(3) . . ?
C6 C1 C2 122.2(3) . . ?
C3 C2 C1 116.2(4) . . ?
C2 C3 C4 121.3(4) . . ?
C5 C4 C3 123.2(3) . . ?
C4 C5 C6 115.1(4) . . ?
N3 C6 C1 104.0(3) . . ?
N3 C6 C5 134.0(3) . . ?
C1 C6 C5 122.0(3) . . ?
N5 C7 C8 121.9(3) . . ?
C7 C8 C9 117.4(3) . . ?
N4 C9 C8 121.9(3) . . ?
N4 C10 N3 116.7(3) . . ?
N5 C10 N3 114.9(3) . . ?
N5 C10 N4 128.3(4) . . ?
F1 C11 S1 111.1(3) . . ?
F1 C11 F2 107.1(3) . . ?
F1 C11 F3 107.5(3) . . ?
F2 C11 S1 111.3(3) . . ?
F2 C11 F3 107.8(4) . . ?
F3 C11 S1 111.8(3) . . ?

_shelx_res_file                  
;
TITL aeag_274_otf_a.res in P2(1)/c
    aeag_274_otf.res
    created by SHELXL-2018/3 at 10:58:25 on 01-Dec-2023
REM Old TITL AEAg_274_OTf in P2(1)/c
REM SHELXT solution in P2(1)/c: R1 0.130, Rweak 0.021, Alpha 0.039
REM <I/s> 0.871 for 195 systematic absences, Orientation as input
REM Formula found by SHELXT: C3 N5 O3 F3 S Ag
CELL 1.54184 8.732 8.5637 18.9845 90 100.714 90
ZERR 4 0.0001 0.0002 0.0003 0 0.001 0
LATT 1
SYMM -X,0.5+Y,0.5-Z
SFAC C H Ag F N O S
UNIT 44 28 4 12 20 12 4

L.S. 10
PLAN  2
SIZE 0.086 0.303 0.548
TEMP -149(5)
fmap 2
ACTA
OMIT -10 2 5
OMIT -8 3 3
OMIT -7 3 3
REM <olex2.extras>
REM <HklSrc "%.\\AEAg_274_OTf.hkl">
REM </olex2.extras>

WGHT    0.068200    1.683100
FVAR       3.25995
AG1   3    0.518736    0.280055    0.441226    11.00000    0.02127    0.03132 =
         0.02985   -0.00520    0.00251    0.00235
S1    7    0.433161   -0.105133    0.385889    11.00000    0.02202    0.02753 =
         0.02258   -0.00079    0.00438    0.00033
F1    4    0.630311   -0.187757    0.304135    11.00000    0.03721    0.04542 =
         0.04403    0.00084    0.02123    0.00643
F2    4    0.507309   -0.379133    0.339950    11.00000    0.05701    0.02678 =
         0.06068   -0.00046    0.02459    0.00578
F3    4    0.390905   -0.227458    0.256496    11.00000    0.04824    0.06760 =
         0.03432   -0.02226   -0.00872    0.02108
O1    6    0.442917    0.049836    0.355981    11.00000    0.03236    0.02572 =
         0.03015   -0.00018    0.00577   -0.00226
O2    6    0.277080   -0.156043    0.389020    11.00000    0.02590    0.03429 =
         0.03569    0.00082    0.00849    0.00074
O3    6    0.549365   -0.137653    0.448993    11.00000    0.03084    0.04456 =
         0.02454    0.00266    0.00275    0.00047
N1    5    0.308186    0.432125    0.427328    11.00000    0.01992    0.02569 =
         0.02810   -0.00268    0.00507   -0.00078
N2    5    0.293609    0.527010    0.478864    11.00000    0.02121    0.02458 =
         0.02930   -0.00021    0.00303    0.00345
N3    5    0.152508    0.596800    0.462931    11.00000    0.01988    0.02347 =
         0.02447    0.00144    0.00348    0.00140
N4    5    0.223081    0.770098    0.558757    11.00000    0.02382    0.02645 =
         0.02108    0.00120    0.00377    0.00213
N5    5   -0.040045    0.750332    0.495489    11.00000    0.02208    0.02772 =
         0.02763    0.00279    0.00737   -0.00021
C1    1    0.174801    0.439796    0.374621    11.00000    0.02319    0.02566 =
         0.02357    0.00410    0.00480   -0.00441
C2    1    0.136165    0.357626    0.310090    11.00000    0.02916    0.02990 =
         0.02414    0.00122    0.00688   -0.00215
AFIX  43
H2    2    0.206217    0.285700    0.294889    11.00000   -1.20000
AFIX   0
C3    1   -0.009148    0.386866    0.269832    11.00000    0.04057    0.03060 =
         0.02079   -0.00021    0.00128   -0.00661
AFIX  43
H3    2   -0.041290    0.332841    0.225863    11.00000   -1.20000
AFIX   0
C4    1   -0.111311    0.495606    0.292644    11.00000    0.02912    0.03210 =
         0.02928    0.00602   -0.00472   -0.00341
AFIX  43
H4    2   -0.209227    0.514325    0.262488    11.00000   -1.20000
AFIX   0
C5    1   -0.075949    0.575816    0.356451    11.00000    0.02202    0.02998 =
         0.02945    0.00370    0.00069   -0.00040
AFIX  43
H5    2   -0.146725    0.646701    0.371813    11.00000   -1.20000
AFIX   0
C6    1    0.072748    0.545103    0.397257    11.00000    0.02336    0.02394 =
         0.02194    0.00209    0.00244   -0.00403
C7    1   -0.082689    0.857501    0.539876    11.00000    0.02454    0.02552 =
         0.02959    0.00517    0.00795    0.00216
AFIX  43
H7    2   -0.188309    0.890599    0.532490    11.00000   -1.20000
AFIX   0
C8    1    0.022641    0.920874    0.595909    11.00000    0.03011    0.02819 =
         0.02638    0.00305    0.01002    0.00002
AFIX  43
H8    2   -0.009276    0.993872    0.627990    11.00000   -1.20000
AFIX   0
C9    1    0.176542    0.873849    0.603489    11.00000    0.03022    0.02701 =
         0.02422   -0.00182    0.00589   -0.00291
AFIX  43
H9    2    0.251396    0.916193    0.641431    11.00000   -1.20000
AFIX   0
C10   1    0.109562    0.712667    0.508566    11.00000    0.02196    0.02341 =
         0.02591    0.00170    0.00687   -0.00080
C11   1    0.492994   -0.231299    0.318019    11.00000    0.02804    0.03045 =
         0.03115    0.00052    0.00662    0.00451
HKLF 4


REM  aeag_274_otf_a.res in P2(1)/c
REM wR2 = 0.1003, GooF = S = 1.028, Restrained GooF = 1.028 for all data
REM R1 = 0.0368 for 2535 Fo > 4sig(Fo) and 0.0390 for all 2702 data
REM 217 parameters refined using 0 restraints

END

WGHT      0.0682      1.6831

REM Highest difference peak  0.983,  deepest hole -1.094,  1-sigma level  0.159
Q1    1   0.4366  0.3768  0.4239  11.00000  0.05    0.98
Q2    1   0.4124  0.2848  0.4478  11.00000  0.05    0.97
;
_shelx_res_checksum              3576
_olex2_date_sample_data_collection 2023-11-30
_olex2_submission_special_instructions 'No special instructions were received'
_oxdiff_exptl_absorpt_empirical_details 
;
Empirical correction (ABSPACK) includes:
- Absorption correction using spherical harmonics
- Frame scaling
;
_oxdiff_exptl_absorpt_empirical_full_max 30.168
_oxdiff_exptl_absorpt_empirical_full_min 0.467


####################################################################### 
# 
# This file contains crystal structure data downloaded from the 
# Cambridge Structural Database (CSD) hosted by the Cambridge 
# Crystallographic Data Centre (CCDC).
# 
# Full information about CCDC data access policies and citation 
# guidelines are available at http://www.ccdc.cam.ac.uk/access/V1 
# 
# Audit and citation data items may have been added by the CCDC. 
# Please retain this information to preserve the provenance of 
# this file and to allow appropriate attribution of the data. 
# 
#######################################################################

data_2023ncs0708x_twin1_hklf4
_database_code_depnum_ccdc_archive 'CCDC 2388782'
loop_
_audit_author_name
_audit_author_address
'George Kostakis'
;University of Sussex
United Kingdom
;
_audit_update_record             
;
2024-10-04 deposited with the CCDC.	2025-03-31 downloaded from the CCDC.
;
_audit_creation_date             2024-03-30
_audit_creation_method           
;
Olex2 1.5
(compiled 2023.08.24 svn.re1ec1418 for OlexSys, GUI svn.r6817)
;
_shelx_SHELXL_version_number     2018/3
loop_
_audit_author_email
G.Kostakis@sussex.ac.uk
Graham.Tizzard@soton.ac.uk
_chemical_name_common            ?
_chemical_name_systematic        ?
_chemical_formula_moiety         'C32 H20 Ag2 F6 N8 O6 S2'
_chemical_formula_sum            'C32 H20 Ag2 F6 N8 O6 S2'
_chemical_formula_weight         1006.42
_chemical_melting_point          ?
_chemical_oxdiff_formula         'C16 H10 Ag F3 N3 O3 S'
_chemical_oxdiff_usercomment     AEAg50
loop_
_atom_type_symbol
_atom_type_description
_atom_type_scat_dispersion_real
_atom_type_scat_dispersion_imag
_atom_type_scat_source
C C 0.0033 0.0016 'International Tables Vol C Tables 4.2.6.8 and 6.1.1.4'
H H 0.0000 0.0000 'International Tables Vol C Tables 4.2.6.8 and 6.1.1.4'
Ag Ag -0.8971 1.1015 'International Tables Vol C Tables 4.2.6.8 and 6.1.1.4'
F F 0.0171 0.0103 'International Tables Vol C Tables 4.2.6.8 and 6.1.1.4'
N N 0.0061 0.0033 'International Tables Vol C Tables 4.2.6.8 and 6.1.1.4'
O O 0.0106 0.0060 'International Tables Vol C Tables 4.2.6.8 and 6.1.1.4'
S S 0.1246 0.1234 'International Tables Vol C Tables 4.2.6.8 and 6.1.1.4'

_shelx_space_group_comment       
;
The symmetry employed for this shelxl refinement is uniquely defined
by the following loop, which should always be used as a source of
symmetry information in preference to the above space-group names.
They are only intended as comments.
;
_space_group_crystal_system      triclinic
_space_group_IT_number           2
_space_group_name_H-M_alt        'P -1'
_space_group_name_Hall           '-P 1'
loop_
_space_group_symop_operation_xyz
'x, y, z'
'-x, -y, -z'

_cell_length_a                   7.9014(5)
_cell_length_b                   9.4771(5)
_cell_length_c                   12.3812(12)
_cell_angle_alpha                107.539(6)
_cell_angle_beta                 101.878(6)
_cell_angle_gamma                101.752(5)
_cell_volume                     829.29(11)
_cell_formula_units_Z            1
_cell_measurement_reflns_used    9059
_cell_measurement_temperature    100(2)
_cell_measurement_theta_max      33.0450
_cell_measurement_theta_min      2.3360
_shelx_estimated_absorpt_T_max   0.993
_shelx_estimated_absorpt_T_min   0.850
_exptl_absorpt_coefficient_mu    1.402
_exptl_absorpt_correction_T_max  1.00000
_exptl_absorpt_correction_T_min  0.71185
_exptl_absorpt_correction_type   multi-scan
_exptl_absorpt_process_details   
;
CrysAlisPro 1.171.43.104a (Rigaku Oxford Diffraction, 2023)
Empirical absorption correction using spherical harmonics,
implemented in SCALE3 ABSPACK scaling algorithm.
;
_exptl_absorpt_special_details   ?
_exptl_crystal_colour            colourless
_exptl_crystal_colour_primary    colourless
_exptl_crystal_density_diffrn    2.015
_exptl_crystal_density_meas      ?
_exptl_crystal_density_method    ?
_exptl_crystal_description       plate
_exptl_crystal_F_000             496
_exptl_crystal_recrystallization_method 
'The material was recrystallised from a mixture of methanol and acetone'
_exptl_crystal_size_max          0.12
_exptl_crystal_size_mid          0.07
_exptl_crystal_size_min          0.005
_exptl_transmission_factor_max   ?
_exptl_transmission_factor_min   ?
_diffrn_reflns_av_R_equivalents  ?
_diffrn_reflns_av_unetI/netI     0.0528
_diffrn_reflns_Laue_measured_fraction_full 1.000
_diffrn_reflns_Laue_measured_fraction_max 0.887
_diffrn_reflns_limit_h_max       12
_diffrn_reflns_limit_h_min       -12
_diffrn_reflns_limit_k_max       14
_diffrn_reflns_limit_k_min       -14
_diffrn_reflns_limit_l_max       18
_diffrn_reflns_limit_l_min       -19
_diffrn_reflns_number            13432
_diffrn_reflns_point_group_measured_fraction_full 1.000
_diffrn_reflns_point_group_measured_fraction_max 0.887
_diffrn_reflns_theta_full        25.242
_diffrn_reflns_theta_max         33.688
_diffrn_reflns_theta_min         2.351
_diffrn_ambient_environment      N~2~
_diffrn_ambient_temperature      100(2)
_diffrn_detector                 'hybrid pixel array detector'
_diffrn_detector_area_resol_mean 10
_diffrn_detector_dtime           0.000
_diffrn_detector_type            'Rigaku, HyPix 6000HE'
_diffrn_measured_fraction_theta_full 1.000
_diffrn_measured_fraction_theta_max 0.887
_diffrn_measurement_details      
;
List of Runs (angles in degrees, time in seconds):

  # Type    Start    End  Width  t~exp~   \w     \q     \k     \f   Frames
#--------------------------------------------------------------------------
  1  \w    -55.00  -7.00   0.50   50.00    --  -14.27 120.00  61.00   96
  2  \w    -56.00  -3.00   0.50   50.00    --  -14.27 -57.00   0.00  106
  3  \w    -40.00  14.00   0.50   50.00    --  -14.27  89.00 130.32  108
  4  \w    -56.00  -3.00   0.50   50.00    --  -14.27 -57.00 -90.00  106
  5  \w     21.00  64.00   0.50   50.00    --  -14.27  19.00  90.00   86
  6  \w     21.00  64.00   0.50   50.00    --  -14.27  19.00-150.00   86
  7  \w      6.00  62.00   0.50   50.00    --   17.24  57.00 -30.00  112
  8  \w     -2.00  24.00   0.50   50.00    --   17.24  76.00 106.18   52
  9  \w      6.00  62.00   0.50   50.00    --   17.24  57.00-120.00  112
 10  \w    -18.00  37.00   0.50   50.00    --   17.24 -77.00 -90.00  110
 11  \w    -60.00 -17.00   0.50   50.00    --   17.24 -19.00 -60.00   86
 12  \w    -60.00 -17.00   0.50   50.00    --   17.24 -19.00  30.00   86
 13  \w      6.00  62.00   0.50   50.00    --   17.24  57.00 150.00  112
 14  \w    -55.00  29.00   0.50   50.00    --   17.24 -57.00 -30.00  168
 15  \w    -55.00  29.00   0.50   50.00    --   17.24 -57.00 -30.00  168
 16  \w    -60.00 -17.00   0.50   50.00    --   17.24 -19.00 150.00   86
 17  \w    -67.00 -19.00   0.50   50.00    --  -14.27 138.00 -51.47   96
 18  \w    -34.00  18.00   0.50   50.00    --  -14.27  77.00-150.00  104
 19  \w    -60.00 -17.00   0.50   50.00    --   17.24 -19.00-120.00   86
;
_diffrn_measurement_device       'four-circle diffractometer'
_diffrn_measurement_device_details 'Rigaku, UG2 \k goniometer'
_diffrn_measurement_device_type  
'Rigaku FRE+ diffractometer with Arc)Sec VHF Varimax confocal mirrors, a UG2 goniometer and HyPix 6000HE detector'
_diffrn_measurement_method       'profile data from \w-scans'
_diffrn_measurement_specimen_support 'MiTeGen MicroLoop'
_diffrn_orient_matrix_type       
'CrysAlisPro convention (1999,Acta A55,543-557)'
_diffrn_orient_matrix_UB_11      -0.0025666000
_diffrn_orient_matrix_UB_12      0.0347895000
_diffrn_orient_matrix_UB_13      0.0588350000
_diffrn_orient_matrix_UB_21      0.0950804000
_diffrn_orient_matrix_UB_22      0.0166744000
_diffrn_orient_matrix_UB_23      0.0203239000
_diffrn_orient_matrix_UB_31      0.0101528000
_diffrn_orient_matrix_UB_32      0.0722194000
_diffrn_orient_matrix_UB_33      -0.0075194000
_diffrn_radiation_collimation    0.2
_diffrn_radiation_monochromator  'Confocal mirrors, Arc)Sec VHF Varimax'
_diffrn_radiation_probe          x-ray
_diffrn_radiation_type           'Mo K\a'
_diffrn_radiation_wavelength     0.71073
_diffrn_radiation_xray_symbol    K-L~3~
_diffrn_source                   'Rotating Anode'
_diffrn_source_current           55.0
_diffrn_source_power             2.475
_diffrn_source_target            Mo
_diffrn_source_type              'Rigaku FRE+'
_diffrn_source_voltage           45.0
_diffrn_special_details          'Data processed as non-merohedral twin'
_reflns_Friedel_coverage         0.000
_reflns_Friedel_fraction_full    .
_reflns_Friedel_fraction_max     .
_reflns_number_gt                11866
_reflns_number_total             13432
_reflns_special_details          
;
 _reflns_Friedel_fraction is defined as the number of unique
 Friedel pairs measured divided by the number that would be
 possible theoretically, ignoring centric projections and
 systematic absences. Completness statistics refer to single and
 composite reflections containing twin component 1 only.
;
_reflns_threshold_expression     'I > 2\s(I)'
_computing_cell_refinement       'CrysAlisPro 1.171.43.104a (Rigaku OD, 2023)'
_computing_data_collection       
'CrysAlisPro system (CCD 43.104a 64-bit (release 22-12-2023))'
_computing_data_reduction        'CrysAlisPro 1.171.43.104a (Rigaku OD, 2023)'
_computing_molecular_graphics    'Olex2 1.5 (Dolomanov et al., 2009)'
_computing_publication_material  'Olex2 1.5 (Dolomanov et al., 2009)'
_computing_structure_refinement  'SHELXL 2018/3 (Sheldrick, 2015)'
_computing_structure_solution    'SHELXT  (Sheldrick, 2015)'
_refine_diff_density_max         3.383
_refine_diff_density_min         -2.140
_refine_diff_density_rms         0.369
_refine_ls_extinction_coef       .
_refine_ls_extinction_method     none
_refine_ls_goodness_of_fit_ref   1.132
_refine_ls_hydrogen_treatment    constr
_refine_ls_matrix_type           full
_refine_ls_number_parameters     254
_refine_ls_number_reflns         13432
_refine_ls_number_restraints     237
_refine_ls_R_factor_all          0.1116
_refine_ls_R_factor_gt           0.0961
_refine_ls_restrained_S_all      1.123
_refine_ls_shift/su_max          0.000
_refine_ls_shift/su_mean         0.000
_refine_ls_structure_factor_coef Fsqd
_refine_ls_weighting_details     
'w=1/[\s^2^(Fo^2^)+31.0916P] where P=(Fo^2^+2Fc^2^)/3'
_refine_ls_weighting_scheme      calc
_refine_ls_wR_factor_gt          0.2264
_refine_ls_wR_factor_ref         0.2362
_refine_special_details          
'Thermal restraint (RIGU)m applied to all non-H atoms'
_olex2_refinement_description    
;
1. Twinned data refinement
 Scales: 0.56527
 0.43473
2. Rigid body (RIGU) restrains
 Ag1, N1, N2, N3, C1, C6, C7
 with sigma for 1-2 distances of 0.004 and sigma for 1-3 distances of 0.004
 Ag1, S1, F1, F2, F3, O1, O2, O3, N1, N2, N3, N4, C1, C2, C3, C4, C5, C6, C7,
 C8, C9, C10, C11, C12, C13, C14, C15, C16
 with sigma for 1-2 distances of 0.004 and sigma for 1-3 distances of 0.004
3.a Aromatic/amide H refined with riding coordinates:
 C2(H2), C3(H3), C4(H4), C5(H5), C8(H8), C9(H9), C12(H12), C13(H13), C14(H14),
 C15(H15)
;
_atom_sites_solution_hydrogens   geom
_atom_sites_solution_primary     dual
_atom_sites_solution_secondary   ?
loop_
_atom_site_label
_atom_site_type_symbol
_atom_site_fract_x
_atom_site_fract_y
_atom_site_fract_z
_atom_site_U_iso_or_equiv
_atom_site_adp_type
_atom_site_occupancy
_atom_site_site_symmetry_order
_atom_site_calc_flag
_atom_site_refinement_flags_posn
_atom_site_refinement_flags_adp
_atom_site_refinement_flags_occupancy
_atom_site_disorder_assembly
_atom_site_disorder_group
Ag1 Ag 0.77185(12) 0.63073(10) 0.60334(8) 0.01505(17) Uani 1 1 d . . . . .
S1 S 0.8026(4) 0.3816(3) 0.3212(2) 0.0169(5) Uani 1 1 d . . . . .
F1 F 0.5606(11) 0.3684(10) 0.1377(8) 0.040(2) Uani 1 1 d . . . . .
F2 F 0.4563(11) 0.2394(12) 0.2379(8) 0.046(3) Uani 1 1 d . . . . .
F3 F 0.6120(10) 0.1505(9) 0.1250(7) 0.0286(16) Uani 1 1 d . . . . .
O1 O 0.7643(10) 0.5195(9) 0.3867(8) 0.0215(16) Uani 1 1 d . . . . .
O2 O 0.8223(13) 0.2731(11) 0.3808(9) 0.032(2) Uani 1 1 d . . . . .
O3 O 0.9347(12) 0.4068(11) 0.2586(9) 0.027(2) Uani 1 1 d . . . . .
N1 N 0.3733(11) 0.5812(10) 0.3748(8) 0.0140(16) Uani 1 1 d . . . . .
N2 N 0.5046(12) 0.6763(10) 0.4678(8) 0.0154(17) Uani 1 1 d . . . . .
N3 N 0.5859(12) 0.7963(10) 0.4390(8) 0.0137(16) Uani 1 1 d . . . . .
N4 N 0.8121(11) 0.8799(10) 0.6173(8) 0.0134(15) Uani 1 1 d . . . . .
C1 C 0.5021(13) 0.7777(12) 0.3254(9) 0.0139(18) Uani 1 1 d . . . . .
C2 C 0.5246(16) 0.8622(14) 0.2511(10) 0.022(2) Uani 1 1 d . . . . .
H2 H 0.619084 0.955137 0.275856 0.026 Uiso 1 1 calc R U . . .
C3 C 0.4037(18) 0.8039(15) 0.1418(11) 0.026(3) Uani 1 1 d . . . . .
H3 H 0.412097 0.861720 0.091435 0.031 Uiso 1 1 calc R U . . .
C4 C 0.2664(17) 0.6624(14) 0.0987(10) 0.022(2) Uani 1 1 d . . . . .
H4 H 0.187775 0.626152 0.020705 0.026 Uiso 1 1 calc R U . . .
C5 C 0.2472(15) 0.5767(13) 0.1711(10) 0.020(2) Uani 1 1 d . . . . .
H5 H 0.156635 0.480873 0.144069 0.024 Uiso 1 1 calc R U . . .
C6 C 0.3655(14) 0.6366(13) 0.2845(10) 0.0159(19) Uani 1 1 d . . . . .
C7 C 0.7319(14) 0.9162(12) 0.5294(9) 0.0137(18) Uani 1 1 d . . . . .
C8 C 0.7752(14) 1.0632(12) 0.5191(10) 0.0142(18) Uani 1 1 d . . . . .
H8 H 0.714693 1.081075 0.451907 0.017 Uiso 1 1 calc R U . . .
C9 C 0.9085(13) 1.1787(12) 0.6105(11) 0.0169(18) Uani 1 1 d . . . . .
H9 H 0.943774 1.278420 0.606360 0.020 Uiso 1 1 calc R U . . .
C10 C 0.9930(14) 1.1510(12) 0.7098(10) 0.0155(19) Uani 1 1 d . . . . .
C11 C 0.9391(14) 0.9970(12) 0.7109(9) 0.0130(17) Uani 1 1 d . . . . .
C12 C 1.0156(16) 0.9670(14) 0.8112(11) 0.023(2) Uani 1 1 d . . . . .
H12 H 0.983463 0.865215 0.812104 0.027 Uiso 1 1 calc R U . . .
C13 C 1.1371(16) 1.0845(15) 0.9084(11) 0.023(2) Uani 1 1 d . . . . .
H13 H 1.186564 1.063453 0.976589 0.028 Uiso 1 1 calc R U . . .
C14 C 1.1893(16) 1.2363(14) 0.9083(11) 0.023(2) Uani 1 1 d . . . . .
H14 H 1.273518 1.315864 0.976318 0.028 Uiso 1 1 calc R U . . .
C15 C 1.1199(15) 1.2698(13) 0.8115(10) 0.019(2) Uani 1 1 d . . . . .
H15 H 1.156334 1.371966 0.812061 0.023 Uiso 1 1 calc R U . . .
C16 C 0.5964(15) 0.2790(15) 0.1990(11) 0.023(2) Uani 1 1 d . . . . .

loop_
_atom_site_aniso_label
_atom_site_aniso_U_11
_atom_site_aniso_U_22
_atom_site_aniso_U_33
_atom_site_aniso_U_23
_atom_site_aniso_U_13
_atom_site_aniso_U_12
Ag1 0.0152(3) 0.0095(3) 0.0187(3) 0.0080(3) 0.0007(3) -0.0002(2)
S1 0.0146(12) 0.0175(13) 0.0172(12) 0.0084(10) 0.0026(9) 0.0001(10)
F1 0.038(5) 0.038(5) 0.031(4) 0.012(4) -0.012(3) 0.008(4)
F2 0.019(4) 0.052(6) 0.045(5) -0.003(4) 0.016(4) -0.011(4)
F3 0.029(4) 0.024(4) 0.024(4) 0.003(3) 0.005(3) 0.001(3)
O1 0.021(4) 0.016(4) 0.025(4) 0.006(3) 0.004(3) 0.004(3)
O2 0.043(5) 0.030(5) 0.027(5) 0.017(4) 0.008(4) 0.009(4)
O3 0.016(4) 0.026(5) 0.039(5) 0.013(4) 0.013(4) 0.002(3)
N1 0.014(4) 0.007(3) 0.018(4) 0.006(3) 0.000(3) 0.000(3)
N2 0.015(4) 0.009(4) 0.018(4) 0.008(3) 0.000(3) -0.006(3)
N3 0.013(4) 0.009(4) 0.022(4) 0.010(3) 0.006(3) -0.001(3)
N4 0.010(3) 0.012(4) 0.018(4) 0.007(3) 0.003(3) 0.001(3)
C1 0.010(4) 0.013(4) 0.016(4) 0.003(3) 0.004(3) 0.000(3)
C2 0.020(5) 0.018(5) 0.022(5) 0.010(4) 0.002(4) -0.005(4)
C3 0.031(6) 0.025(6) 0.017(5) 0.008(4) 0.006(4) -0.002(5)
C4 0.026(6) 0.020(5) 0.015(5) 0.004(4) 0.003(4) 0.001(4)
C5 0.017(5) 0.014(5) 0.021(5) 0.003(4) 0.002(4) -0.003(4)
C6 0.012(4) 0.014(4) 0.020(4) 0.006(4) 0.003(3) 0.001(3)
C7 0.013(4) 0.009(4) 0.020(4) 0.008(3) 0.005(3) 0.002(3)
C8 0.017(4) 0.009(4) 0.020(5) 0.009(3) 0.006(4) 0.003(3)
C9 0.014(4) 0.010(4) 0.028(5) 0.010(4) 0.005(4) 0.003(3)
C10 0.013(4) 0.010(4) 0.021(4) 0.005(3) 0.000(3) 0.002(3)
C11 0.013(4) 0.010(4) 0.017(4) 0.006(3) 0.005(3) 0.003(3)
C12 0.024(5) 0.020(5) 0.023(5) 0.012(4) 0.002(4) 0.003(4)
C13 0.024(5) 0.023(5) 0.019(5) 0.006(4) 0.001(4) 0.005(4)
C14 0.019(5) 0.019(5) 0.020(5) 0.000(4) -0.003(4) 0.002(4)
C15 0.016(5) 0.013(5) 0.021(5) 0.004(4) 0.001(4) -0.002(4)
C16 0.017(5) 0.028(6) 0.021(5) 0.005(4) 0.005(4) 0.005(4)

_geom_special_details            
;
 All esds (except the esd in the dihedral angle between two l.s. planes)
 are estimated using the full covariance matrix.  The cell esds are taken
 into account individually in the estimation of esds in distances, angles
 and torsion angles; correlations between esds in cell parameters are only
 used when they are defined by crystal symmetry.  An approximate (isotropic)
 treatment of cell esds is used for estimating esds involving l.s. planes.
;
loop_
_geom_bond_atom_site_label_1
_geom_bond_atom_site_label_2
_geom_bond_distance
_geom_bond_site_symmetry_2
_geom_bond_publ_flag
Ag1 O1 2.552(9) . ?
Ag1 N1 2.223(8) 2_666 ?
Ag1 N2 2.610(9) . ?
Ag1 N4 2.265(8) . ?
S1 O1 1.442(9) . ?
S1 O2 1.451(9) . ?
S1 O3 1.445(9) . ?
S1 C16 1.828(12) . ?
F1 C16 1.331(15) . ?
F2 C16 1.326(14) . ?
F3 C16 1.332(15) . ?
N1 N2 1.310(12) . ?
N1 C6 1.367(14) . ?
N2 N3 1.369(12) . ?
N3 C1 1.366(13) . ?
N3 C7 1.430(13) . ?
N4 C7 1.317(13) . ?
N4 C11 1.369(13) . ?
C1 C2 1.404(15) . ?
C1 C6 1.410(14) . ?
C2 H2 0.9500 . ?
C2 C3 1.361(16) . ?
C3 H3 0.9500 . ?
C3 C4 1.413(16) . ?
C4 H4 0.9500 . ?
C4 C5 1.389(16) . ?
C5 H5 0.9500 . ?
C5 C6 1.390(15) . ?
C7 C8 1.417(14) . ?
C8 H8 0.9500 . ?
C8 C9 1.372(15) . ?
C9 H9 0.9500 . ?
C9 C10 1.397(15) . ?
C10 C11 1.440(14) . ?
C10 C15 1.423(15) . ?
C11 C12 1.401(15) . ?
C12 H12 0.9500 . ?
C12 C13 1.376(17) . ?
C13 H13 0.9500 . ?
C13 C14 1.413(18) . ?
C14 H14 0.9500 . ?
C14 C15 1.367(17) . ?
C15 H15 0.9500 . ?

loop_
_geom_angle_atom_site_label_1
_geom_angle_atom_site_label_2
_geom_angle_atom_site_label_3
_geom_angle
_geom_angle_site_symmetry_1
_geom_angle_site_symmetry_3
_geom_angle_publ_flag
O1 Ag1 N2 69.3(3) . . ?
N1 Ag1 O1 99.9(3) 2_666 . ?
N1 Ag1 N2 99.9(3) 2_666 . ?
N1 Ag1 N4 152.0(3) 2_666 . ?
N4 Ag1 O1 97.3(3) . . ?
N4 Ag1 N2 66.0(3) . . ?
O1 S1 O2 115.9(6) . . ?
O1 S1 O3 114.7(5) . . ?
O1 S1 C16 103.6(5) . . ?
O2 S1 C16 103.9(6) . . ?
O3 S1 O2 114.5(6) . . ?
O3 S1 C16 101.5(6) . . ?
S1 O1 Ag1 131.3(5) . . ?
N2 N1 Ag1 114.7(6) . 2_666 ?
N2 N1 C6 109.6(8) . . ?
C6 N1 Ag1 135.6(7) . 2_666 ?
N1 N2 Ag1 131.7(7) . . ?
N1 N2 N3 107.8(8) . . ?
N3 N2 Ag1 103.8(6) . . ?
N2 N3 C7 117.1(9) . . ?
C1 N3 N2 110.4(8) . . ?
C1 N3 C7 132.4(9) . . ?
C7 N4 Ag1 121.4(7) . . ?
C7 N4 C11 117.1(9) . . ?
C11 N4 Ag1 120.9(7) . . ?
N3 C1 C2 135.4(10) . . ?
N3 C1 C6 104.1(9) . . ?
C2 C1 C6 120.6(10) . . ?
C1 C2 H2 121.8 . . ?
C3 C2 C1 116.4(10) . . ?
C3 C2 H2 121.8 . . ?
C2 C3 H3 118.0 . . ?
C2 C3 C4 124.0(11) . . ?
C4 C3 H3 118.0 . . ?
C3 C4 H4 120.2 . . ?
C5 C4 C3 119.6(11) . . ?
C5 C4 H4 120.2 . . ?
C4 C5 H5 121.3 . . ?
C4 C5 C6 117.4(10) . . ?
C6 C5 H5 121.3 . . ?
N1 C6 C1 108.0(9) . . ?
N1 C6 C5 130.0(10) . . ?
C5 C6 C1 122.0(10) . . ?
N4 C7 N3 116.2(9) . . ?
N4 C7 C8 125.7(10) . . ?
C8 C7 N3 118.1(9) . . ?
C7 C8 H8 121.6 . . ?
C9 C8 C7 116.9(10) . . ?
C9 C8 H8 121.6 . . ?
C8 C9 H9 119.7 . . ?
C8 C9 C10 120.7(9) . . ?
C10 C9 H9 119.7 . . ?
C9 C10 C11 117.8(9) . . ?
C9 C10 C15 122.8(10) . . ?
C15 C10 C11 119.3(10) . . ?
N4 C11 C10 121.6(9) . . ?
N4 C11 C12 119.2(9) . . ?
C12 C11 C10 119.2(10) . . ?
C11 C12 H12 119.9 . . ?
C13 C12 C11 120.2(11) . . ?
C13 C12 H12 119.9 . . ?
C12 C13 H13 119.5 . . ?
C12 C13 C14 120.9(11) . . ?
C14 C13 H13 119.5 . . ?
C13 C14 H14 119.6 . . ?
C15 C14 C13 120.7(11) . . ?
C15 C14 H14 119.6 . . ?
C10 C15 H15 120.1 . . ?
C14 C15 C10 119.8(11) . . ?
C14 C15 H15 120.1 . . ?
F1 C16 S1 110.0(9) . . ?
F1 C16 F3 107.8(10) . . ?
F2 C16 S1 111.4(9) . . ?
F2 C16 F1 108.3(11) . . ?
F2 C16 F3 107.6(10) . . ?
F3 C16 S1 111.6(8) . . ?

loop_
_geom_torsion_atom_site_label_1
_geom_torsion_atom_site_label_2
_geom_torsion_atom_site_label_3
_geom_torsion_atom_site_label_4
_geom_torsion
_geom_torsion_site_symmetry_1
_geom_torsion_site_symmetry_2
_geom_torsion_site_symmetry_3
_geom_torsion_site_symmetry_4
_geom_torsion_publ_flag
Ag1 N1 N2 Ag1 48.6(11) 2_666 . . . ?
Ag1 N1 N2 N3 177.1(6) 2_666 . . . ?
Ag1 N1 C6 C1 -177.0(8) 2_666 . . . ?
Ag1 N1 C6 C5 4.8(19) 2_666 . . . ?
Ag1 N2 N3 C1 143.9(7) . . . . ?
Ag1 N2 N3 C7 -38.3(10) . . . . ?
Ag1 N4 C7 N3 15.3(13) . . . . ?
Ag1 N4 C7 C8 -166.3(9) . . . . ?
Ag1 N4 C11 C10 166.9(8) . . . . ?
Ag1 N4 C11 C12 -14.5(13) . . . . ?
O1 S1 C16 F1 57.2(10) . . . . ?
O1 S1 C16 F2 -62.9(10) . . . . ?
O1 S1 C16 F3 176.8(8) . . . . ?
O2 S1 O1 Ag1 10.9(8) . . . . ?
O2 S1 C16 F1 178.8(9) . . . . ?
O2 S1 C16 F2 58.7(11) . . . . ?
O2 S1 C16 F3 -61.6(10) . . . . ?
O3 S1 O1 Ag1 -126.2(6) . . . . ?
O3 S1 C16 F1 -62.1(10) . . . . ?
O3 S1 C16 F2 177.8(10) . . . . ?
O3 S1 C16 F3 57.5(10) . . . . ?
N1 N2 N3 C1 0.9(12) . . . . ?
N1 N2 N3 C7 178.8(9) . . . . ?
N2 N1 C6 C1 -0.5(13) . . . . ?
N2 N1 C6 C5 -178.7(12) . . . . ?
N2 N3 C1 C2 179.1(13) . . . . ?
N2 N3 C1 C6 -1.1(12) . . . . ?
N2 N3 C7 N4 20.9(14) . . . . ?
N2 N3 C7 C8 -157.6(10) . . . . ?
N3 C1 C2 C3 -177.5(13) . . . . ?
N3 C1 C6 N1 1.0(12) . . . . ?
N3 C1 C6 C5 179.4(11) . . . . ?
N3 C7 C8 C9 176.2(10) . . . . ?
N4 C7 C8 C9 -2.2(17) . . . . ?
N4 C11 C12 C13 -176.9(11) . . . . ?
C1 N3 C7 N4 -161.8(11) . . . . ?
C1 N3 C7 C8 19.7(17) . . . . ?
C1 C2 C3 C4 -3(2) . . . . ?
C2 C1 C6 N1 -179.2(10) . . . . ?
C2 C1 C6 C5 -0.9(18) . . . . ?
C2 C3 C4 C5 2(2) . . . . ?
C3 C4 C5 C6 0.5(18) . . . . ?
C4 C5 C6 N1 177.2(12) . . . . ?
C4 C5 C6 C1 -0.8(18) . . . . ?
C6 N1 N2 Ag1 -128.7(8) . . . . ?
C6 N1 N2 N3 -0.2(12) . . . . ?
C6 C1 C2 C3 2.8(18) . . . . ?
C7 N3 C1 C2 2(2) . . . . ?
C7 N3 C1 C6 -178.6(11) . . . . ?
C7 N4 C11 C10 -4.6(15) . . . . ?
C7 N4 C11 C12 174.0(10) . . . . ?
C7 C8 C9 C10 -1.5(16) . . . . ?
C8 C9 C10 C11 1.8(16) . . . . ?
C8 C9 C10 C15 -174.1(11) . . . . ?
C9 C10 C11 N4 1.3(16) . . . . ?
C9 C10 C11 C12 -177.3(11) . . . . ?
C9 C10 C15 C14 176.1(11) . . . . ?
C10 C11 C12 C13 1.7(18) . . . . ?
C11 N4 C7 N3 -173.2(9) . . . . ?
C11 N4 C7 C8 5.2(16) . . . . ?
C11 C10 C15 C14 0.2(17) . . . . ?
C11 C12 C13 C14 -1(2) . . . . ?
C12 C13 C14 C15 0(2) . . . . ?
C13 C14 C15 C10 0.4(19) . . . . ?
C15 C10 C11 N4 177.4(10) . . . . ?
C15 C10 C11 C12 -1.2(16) . . . . ?
C16 S1 O1 Ag1 124.1(6) . . . . ?

_shelx_res_file                  
;
TITL 2023ncs0708x_twin1_hklf4_a.res in P-1
    2023ncs0708x_twin1_hklf4.res
    created by SHELXL-2018/3 at 11:35:44 on 11-Jan-2024
REM Old TITL 2023ncs0708x_twin1_hklf4 in P1
REM SHELXT solution in P-1: R1 0.164, Rweak 0.060, Alpha 0.090
REM <I/s> 0.000 for 0 systematic absences, Orientation as input
REM Formula found by SHELXT: C17 N4 O2 F3 S Ag
CELL 0.71073 7.9014 9.4771 12.3812 107.539 101.878 101.752
ZERR 1 0.0005 0.0005 0.0012 0.006 0.006 0.005
LATT 1
SFAC C H Ag F N O S
UNIT 32 20 2 6 8 6 2
RIGU Ag1 N1 N2 N3 C1 C6 C7
RIGU Ag1 > C16

L.S. 10
PLAN  1
SIZE 0.005 0.07 0.12
TEMP -173(2)
CONF
BOND
list 4
MORE -1
BOND $H
fmap 2
acta
REM <olex2.extras>
REM <HklSrc "%.\\2023ncs0708x_twin1_hklf5.hkl">
REM </olex2.extras>

WGHT    0.000000   31.091600
BASF   0.43473
FVAR       0.58667
AG1   3    0.771854    0.630733    0.603338    11.00000    0.01523    0.00954 =
         0.01869    0.00797    0.00069   -0.00024
S1    7    0.802573    0.381605    0.321151    11.00000    0.01456    0.01747 =
         0.01717    0.00838    0.00261    0.00007
F1    4    0.560624    0.368370    0.137694    11.00000    0.03841    0.03785 =
         0.03146    0.01213   -0.01189    0.00779
F2    4    0.456339    0.239418    0.237945    11.00000    0.01926    0.05223 =
         0.04508   -0.00308    0.01642   -0.01140
F3    4    0.611991    0.150457    0.124998    11.00000    0.02875    0.02403 =
         0.02439    0.00272    0.00518    0.00056
O1    6    0.764290    0.519458    0.386721    11.00000    0.02085    0.01600 =
         0.02468    0.00565    0.00393    0.00391
O2    6    0.822262    0.273074    0.380837    11.00000    0.04320    0.02990 =
         0.02655    0.01735    0.00764    0.00868
O3    6    0.934692    0.406754    0.258617    11.00000    0.01648    0.02583 =
         0.03916    0.01318    0.01276    0.00157
N1    5    0.373270    0.581212    0.374810    11.00000    0.01388    0.00722 =
         0.01777    0.00568   -0.00018   -0.00047
N2    5    0.504593    0.676298    0.467775    11.00000    0.01477    0.00877 =
         0.01797    0.00772    0.00031   -0.00640
N3    5    0.585859    0.796330    0.438961    11.00000    0.01299    0.00862 =
         0.02190    0.01043    0.00621   -0.00055
N4    5    0.812093    0.879860    0.617285    11.00000    0.01009    0.01203 =
         0.01819    0.00743    0.00346    0.00095
C1    1    0.502095    0.777693    0.325410    11.00000    0.00988    0.01318 =
         0.01582    0.00327    0.00375    0.00045
C2    1    0.524562    0.862212    0.251116    11.00000    0.02036    0.01836 =
         0.02173    0.00990    0.00235   -0.00475
AFIX  43
H2    2    0.619084    0.955137    0.275856    11.00000   -1.20000
AFIX   0
C3    1    0.403688    0.803859    0.141812    11.00000    0.03133    0.02483 =
         0.01718    0.00845    0.00613   -0.00219
AFIX  43
H3    2    0.412097    0.861720    0.091435    11.00000   -1.20000
AFIX   0
C4    1    0.266416    0.662420    0.098689    11.00000    0.02587    0.01955 =
         0.01488    0.00419    0.00282    0.00071
AFIX  43
H4    2    0.187775    0.626152    0.020705    11.00000   -1.20000
AFIX   0
C5    1    0.247183    0.576719    0.171073    11.00000    0.01656    0.01369 =
         0.02108    0.00305    0.00167   -0.00319
AFIX  43
H5    2    0.156635    0.480873    0.144069    11.00000   -1.20000
AFIX   0
C6    1    0.365548    0.636629    0.284542    11.00000    0.01182    0.01356 =
         0.02047    0.00617    0.00302    0.00097
C7    1    0.731876    0.916217    0.529439    11.00000    0.01314    0.00950 =
         0.02004    0.00798    0.00536    0.00199
C8    1    0.775169    1.063238    0.519072    11.00000    0.01671    0.00890 =
         0.02003    0.00923    0.00645    0.00255
AFIX  43
H8    2    0.714693    1.081075    0.451907    11.00000   -1.20000
AFIX   0
C9    1    0.908495    1.178652    0.610547    11.00000    0.01364    0.01016 =
         0.02812    0.00957    0.00495    0.00309
AFIX  43
H9    2    0.943774    1.278420    0.606360    11.00000   -1.20000
AFIX   0
C10   1    0.992962    1.150996    0.709827    11.00000    0.01256    0.01048 =
         0.02053    0.00535    0.00019    0.00179
C11   1    0.939059    0.996970    0.710896    11.00000    0.01335    0.00969 =
         0.01689    0.00556    0.00513    0.00319
C12   1    1.015569    0.966982    0.811217    11.00000    0.02382    0.02036 =
         0.02284    0.01219    0.00180    0.00310
AFIX  43
H12   2    0.983463    0.865215    0.812104    11.00000   -1.20000
AFIX   0
C13   1    1.137069    1.084541    0.908438    11.00000    0.02381    0.02279 =
         0.01917    0.00649    0.00095    0.00517
AFIX  43
H13   2    1.186564    1.063453    0.976589    11.00000   -1.20000
AFIX   0
C14   1    1.189290    1.236280    0.908340    11.00000    0.01905    0.01908 =
         0.02013    0.00012   -0.00300    0.00219
AFIX  43
H14   2    1.273518    1.315864    0.976318    11.00000   -1.20000
AFIX   0
C15   1    1.119908    1.269761    0.811484    11.00000    0.01642    0.01312 =
         0.02146    0.00374    0.00135   -0.00156
AFIX  43
H15   2    1.156334    1.371966    0.812061    11.00000   -1.20000
AFIX   0
C16   1    0.596438    0.278990    0.199009    11.00000    0.01749    0.02837 =
         0.02061    0.00451    0.00545    0.00525
HKLF 5


REM  2023ncs0708x_twin1_hklf4_a.res in P-1
REM wR2 = 0.2362, GooF = S = 1.132, Restrained GooF = 1.123 for all data
REM R1 = 0.0961 for 11866 Fo > 4sig(Fo) and 0.1116 for all 13432 data
REM 254 parameters refined using 237 restraints

END

WGHT      0.0000     31.0895

REM Highest difference peak  3.383,  deepest hole -2.140,  1-sigma level  0.369
Q1    1   0.7786  0.6627  0.6778  11.00000  0.05    2.80
;
_shelx_res_checksum              30810
_olex2_diffrn_ambient_temperature_device 'Oxford Cryosystems'
_olex2_exptl_crystal_mounting_method 
'The crystal was mounted on a MITIGEN holder in oil'
_olex2_submission_original_sample_id AEAg50
_olex2_submission_special_instructions 'No special instructions were received'
_oxdiff_exptl_absorpt_empirical_details 
;
Empirical correction (ABSPACK) includes:
- Absorption correction using spherical harmonics
- Frame scaling
;
_oxdiff_exptl_absorpt_empirical_full_max 2.328
_oxdiff_exptl_absorpt_empirical_full_min 0.557
_oxdiff_twin_integration_method  simultaneous
_oxdiff_twin_items               2
loop_
_twin_individual_id
_twin_individual_mass_fraction_refined
_oxdiff_twin_reflns_isolated
_oxdiff_twin_reflns_overlapped
_twin_individual_twin_lattice_type
_twin_individual_twin_matrix_11
_twin_individual_twin_matrix_12
_twin_individual_twin_matrix_13
_twin_individual_twin_matrix_21
_twin_individual_twin_matrix_22
_twin_individual_twin_matrix_23
_twin_individual_twin_matrix_31
_twin_individual_twin_matrix_32
_twin_individual_twin_matrix_33
1 0.56527 4398 20527 ref 1.0000 0.0000 0.0000 0.0000 1.0000 0.0000 0.0000
0.0000 1.0000
2 0.43473 4262 20527 nmt -0.9962 0.0043 0.0088 -0.0015 -1.0025 -0.0045 0.8814
0.9334 0.9984

_twin_special_details            
;
Component 2 rotated by 179.9748\% 
around [0.00 -0.00 1.00] (reciprocal) or [0.37 0.39 0.84] (direct)
;
####################################################################### 
# 
# This file contains crystal structure data downloaded from the 
# Cambridge Structural Database (CSD) hosted by the Cambridge 
# Crystallographic Data Centre (CCDC).
# 
# Full information about CCDC data access policies and citation 
# guidelines are available at http://www.ccdc.cam.ac.uk/access/V1 
# 
# Audit and citation data items may have been added by the CCDC. 
# Please retain this information to preserve the provenance of 
# this file and to allow appropriate attribution of the data. 
# 
#######################################################################

data_2023ncs0707x
_database_code_depnum_ccdc_archive 'CCDC 2388780'
loop_
_audit_author_name
_audit_author_address
'George Kostakis'
;University of Sussex
United Kingdom
;
_audit_update_record             
;
2024-10-04 deposited with the CCDC.	2025-03-31 downloaded from the CCDC.
;
_audit_creation_date             2024-09-19
_audit_creation_method           
;
Olex2 1.5-dev
(compiled 2024.09.15 svn.r80dc2fcf for OlexSys, GUI svn.r7033)
;
loop_
_audit_author_email
G.Kostakis@sussex.ac.uk
Graham.Tizzard@soton.ac.uk
_chemical_formula_moiety         'C24 H16 Ag2 F6 N8 O6 S2'
_chemical_formula_sum            'C24 H16 Ag2 F6 N8 O6 S2'
_chemical_formula_weight         906.304
_chemical_oxdiff_formula         'C12 H8 Ag F3 N4 O3 S'
_chemical_oxdiff_usercomment     AEAg22
loop_
_atom_type_symbol
_atom_type_scat_dispersion_real
_atom_type_scat_dispersion_imag
_atom_type_scat_Cromer_Mann_a1
_atom_type_scat_Cromer_Mann_a2
_atom_type_scat_Cromer_Mann_a3
_atom_type_scat_Cromer_Mann_a4
_atom_type_scat_Cromer_Mann_b1
_atom_type_scat_Cromer_Mann_b2
_atom_type_scat_Cromer_Mann_b3
_atom_type_scat_Cromer_Mann_b4
_atom_type_scat_Cromer_Mann_c
_atom_type_scat_source
_atom_type_scat_dispersion_source
Ag -0.87490 1.10631 19.28080 16.68850 4.80450 1.04630 0.64460 7.47260 24.66050
99.81560 5.17900 'International Tables Volume C Table 6.1.1.4 (pp. 500-502)'
'Brennan, Cowan, Rev. Sci. Instrum., 1992, 63, 850'
C 0.00313 0.00162 2.31000 1.02000 1.58860 0.86500 20.84390 10.20750 0.56870
51.65120 0.21560 'International Tables Volume C Table 6.1.1.4 (pp. 500-502)'
'Brennan, Cowan, Rev. Sci. Instrum., 1992, 63, 850'
F 0.01756 0.01033 3.53920 2.64120 1.51700 1.02430 10.28250 4.29440 0.26150
26.14760 0.27760 'International Tables Volume C Table 6.1.1.4 (pp. 500-502)'
'Brennan, Cowan, Rev. Sci. Instrum., 1992, 63, 850'
H 0.00000 0.00000 0.49300 0.32291 0.14019 0.04081 10.51090 26.12570 3.14236
57.79970 0.00304 'International Tables Volume C Table 6.1.1.4 (pp. 500-502)'
'Brennan, Cowan, Rev. Sci. Instrum., 1992, 63, 850'
N 0.00612 0.00332 12.21260 3.13220 2.01250 1.16630 0.00570 9.89330 28.99750
0.58260 -11.52900 'International Tables Volume C Table 6.1.1.4 (pp. 500-502)'
'Brennan, Cowan, Rev. Sci. Instrum., 1992, 63, 850'
O 0.01085 0.00610 3.04850 2.28680 1.54630 0.86700 13.27710 5.70110 0.32390
32.90890 0.25080 'International Tables Volume C Table 6.1.1.4 (pp. 500-502)'
'Brennan, Cowan, Rev. Sci. Instrum., 1992, 63, 850'
S 0.12485 0.12449 6.90530 5.20340 1.43790 1.58630 1.46790 22.21510 0.25360
56.17200 0.86690 'International Tables Volume C Table 6.1.1.4 (pp. 500-502)'
'Brennan, Cowan, Rev. Sci. Instrum., 1992, 63, 850'

_space_group_crystal_system      triclinic
_space_group_IT_number           2
_space_group_name_H-M_alt        'P -1'
_space_group_name_Hall           '-P 1'
loop_
_space_group_symop_id
_space_group_symop_operation_xyz
1 x,y,z
2 -x,-y,-z

_symmetry_Int_Tables_number      2
_cell_length_a                   7.9475(1)
_cell_length_b                   9.9919(1)
_cell_length_c                   10.3949(2)
_cell_angle_alpha                73.309(1)
_cell_angle_beta                 70.444(1)
_cell_angle_gamma                69.597(1)
_cell_volume                     715.332(19)
_cell_formula_units_Z            1
_cell_measurement_reflns_used    46221
_cell_measurement_temperature    100(2)
_cell_measurement_theta_max      37.9260
_cell_measurement_theta_min      2.1100
_exptl_absorpt_coefficient_mu    1.612
_exptl_absorpt_correction_T_max  1.000
_exptl_absorpt_correction_T_min  0.777
_exptl_absorpt_correction_type   gaussian
_exptl_absorpt_process_details   
;
CrysAlisPro 1.171.43.137a (Rigaku Oxford Diffraction, 2024)
Numerical absorption correction based on gaussian integration over
a multifaceted crystal model
Empirical absorption correction using spherical harmonics,
implemented in SCALE3 ABSPACK scaling algorithm.
;
_exptl_crystal_colour            colourless
_exptl_crystal_colour_primary    colourless
_exptl_crystal_density_diffrn    2.104
_exptl_crystal_description       plate
_exptl_crystal_F_000             442.833
loop_
_exptl_crystal_face_index_h
_exptl_crystal_face_index_k
_exptl_crystal_face_index_l
_exptl_crystal_face_perp_dist
1 -2 2 0.0512
1 2 0 0.0300
2 -1 1 0.0554
0 0 1 0.0277
0 0 -1 0.0217
1 -2 -1 0.0506
1 -2 0 0.0553
-1 0 2 0.0286
-1 1 1 0.0324
-1 -1 2 0.0235
-2 1 1 0.0338
-2 -1 1 0.0229
2 1 -1 0.0305
2 2 1 0.0229
-2 -1 -2 0.0367
-1 -2 -2 0.0385
0 -1 -2 0.0253
-1 -1 -2 0.0269
1 0 2 0.0369

_exptl_crystal_recrystallization_method 
'The material was recrystallised from methanol'
_exptl_crystal_size_max          0.11
_exptl_crystal_size_mid          0.06
_exptl_crystal_size_min          0.05
loop_
_exptl_oxdiff_crystal_face_indexfrac_h
_exptl_oxdiff_crystal_face_indexfrac_k
_exptl_oxdiff_crystal_face_indexfrac_l
_exptl_oxdiff_crystal_face_x
_exptl_oxdiff_crystal_face_y
_exptl_oxdiff_crystal_face_z
0.9996 -1.9980 1.9986 0.0332 0.0875 0.2371
1.0005 1.9991 0.0015 0.1191 -0.0447 -0.0940
2.0000 -0.9985 1.0011 0.1189 -0.0300 0.1959
-0.0001 0.0002 0.9989 0.0079 0.0705 0.0200
0.0001 -0.0002 -0.9989 -0.0079 -0.0705 -0.0200
0.9998 -1.9987 -0.9980 0.0094 -0.1241 0.1772
0.9997 -1.9985 0.0009 0.0173 -0.0536 0.1971
-1.0003 0.0001 1.9966 -0.0524 0.1902 -0.0116
-1.0000 0.9993 0.9978 -0.0349 0.1219 -0.1044
-1.0005 -0.9993 1.9964 -0.0778 0.1880 0.0612
-2.0001 0.9990 0.9966 -0.1031 0.1710 -0.1560
-2.0005 -0.9998 0.9963 -0.1540 0.1666 -0.0104
2.0005 0.9998 -0.9963 0.1540 -0.1666 0.0104
2.0006 1.9997 1.0016 0.1952 -0.0234 -0.0225
-2.0003 -1.0005 -2.0004 -0.1777 -0.0450 -0.0703
-1.0004 -1.9996 -1.9993 -0.1349 -0.0963 0.0541
-0.0000 -0.9999 -1.9979 -0.0413 -0.1432 0.0329
-1.0002 -1.0002 -1.9991 -0.1095 -0.0941 -0.0187
1.0000 0.0008 1.9990 0.0841 0.0919 0.0915

_diffrn_reflns_av_R_equivalents  0.0412
_diffrn_reflns_av_unetI/netI     0.0201
_diffrn_reflns_Laue_measured_fraction_full 1.0000
_diffrn_reflns_Laue_measured_fraction_max 0.9592
_diffrn_reflns_limit_h_max       13
_diffrn_reflns_limit_h_min       -13
_diffrn_reflns_limit_k_max       17
_diffrn_reflns_limit_k_min       -17
_diffrn_reflns_limit_l_max       17
_diffrn_reflns_limit_l_min       -17
_diffrn_reflns_number            65339
_diffrn_reflns_point_group_measured_fraction_full 1.0000
_diffrn_reflns_point_group_measured_fraction_max 0.9592
_diffrn_reflns_theta_full        25.2417
_diffrn_reflns_theta_max         38.09
_diffrn_reflns_theta_min         2.12
_diffrn_ambient_environment      N~2~
_diffrn_ambient_temperature      100(2)
_diffrn_detector                 'hybrid pixel array detector'
_diffrn_detector_area_resol_mean 10
_diffrn_detector_dtime           0.000
_diffrn_detector_type            'Rigaku, HyPix 6000HE'
_diffrn_measured_fraction_theta_full 1.0000
_diffrn_measured_fraction_theta_max 0.9592
_diffrn_measurement_details      
;
List of Runs (angles in degrees, time in seconds):

  # Type    Start    End  Width  t~exp~   \w     \q     \k     \f   Frames
#--------------------------------------------------------------------------
  1  \w    -18.00  48.00   0.50    0.50    --   28.51 -77.00 150.00  132
  2  \w    -47.00  21.00   0.50    0.50    --   28.51 -38.00  30.00  136
  3  \w      3.00  61.00   0.50    0.50    --   28.51-104.00-147.00  116
  4  \w      0.00  59.00   0.50    0.50    --   28.51 -99.00-120.00  118
  5  \w     21.00  52.00   0.50    0.50    --  -26.01  19.00 -60.00   62
  6  \w     21.00  52.00   0.50    0.50    --  -26.01  19.00 -90.00   62
  7  \w     21.00  52.00   0.50    0.50    --  -26.01  19.00-120.00   62
  8  \w     21.00  52.00   0.50    0.50    --  -26.01  19.00-180.00   62
  9  \w     21.00  52.00   0.50    0.50    --  -26.01  19.00 -30.00   62
 10  \w     21.00  52.00   0.50    0.50    --  -26.01  19.00   0.00   62
 11  \w     12.00  39.00   0.50    0.50    --   28.51  69.00 -83.63   54
 12  \w     12.00  39.00   0.50    0.50    --   28.51  69.00 -99.67   54
 13  \w     13.00  41.00   0.50    0.50    --   28.51  68.00 -19.13   56
 14  \w     13.00  41.00   0.50    0.50    --   28.51  68.00 120.21   56
 15  \w     13.00  41.00   0.50    0.50    --   28.51  68.00  32.49   56
 16  \w     15.00  54.00   0.50    0.50    --   28.51  63.00  93.61   78
 17  \w     12.00  39.00   0.50    0.50    --   28.51  69.00  26.39   54
 18  \w     17.00  62.00   0.50    0.50    --   28.51  57.00 150.00   90
 19  \w     14.00  51.00   0.50    0.50    --   28.51  65.00   9.43   74
 20  \w     17.00  62.00   0.50    0.50    --   28.51  57.00  60.00   90
 21  \w     17.00  62.00   0.50    0.50    --   28.51  57.00 -60.00   90
 22  \w     13.00  41.00   0.50    0.50    --   28.51  68.00 -59.50   56
 23  \w     17.00  62.00   0.50    0.50    --   28.51  57.00-120.00   90
 24  \w     22.00 107.00   0.50    0.50    --   28.51  19.00-180.00  170
 25  \w     22.00 104.00   0.50    0.50    --   28.51  38.00-150.00  164
 26  \w     22.00  91.00   0.50    0.50    --   28.51  19.00-150.00  138
 27  \w     14.00  48.00   0.50    0.50    --   28.51  66.00-165.56   68
 28  \w     22.00 104.00   0.50    0.50    --   28.51  38.00 -30.00  164
 29  \w     22.00 107.00   0.50    0.50    --   28.51  19.00 150.00  170
 30  \w     22.00 104.00   0.50    0.50    --   28.51  38.00  60.00  164
 31  \w    -50.00  16.00   0.50    0.50    --  -26.01  86.00  26.06  132
 32  \w    -78.00 -19.00   0.50    0.50    --  -26.01 137.00-106.41  118
 33  \w    -77.00 -17.00   0.50    0.50    --  -26.01 135.00-134.18  120
 34  \w    -77.00 -17.00   0.50    0.50    --  -26.01 135.00 -49.83  120
 35  \w    -80.00 -21.00   0.50    0.50    --  -26.01 140.00  71.84  118
 36  \w    -80.00 -21.00   0.50    0.50    --  -26.01 140.00  96.95  118
 37  \w    -77.00 -17.00   0.50    0.50    --  -26.01 135.00 176.07  120
 38  \w    -74.00 -15.00   0.50    0.50    --  -26.01 132.00 114.95  118
 39  \w    -77.00 -17.00   0.50    0.50    --  -26.01 135.00  41.68  120
 40  \w    -77.00 -17.00   0.50    0.50    --  -26.01 135.00   7.68  120
 41  \w    -77.00 -17.00   0.50    0.50    --  -26.01 135.00 -28.12  120
 42  \w    -77.00 -17.00   0.50    0.50    --  -26.01 135.00 -81.28  120
 43  \w    -59.00   3.00   0.50    0.50    --  -26.01 104.00 -46.00  124
 44  \w    -59.00   3.00   0.50    0.50    --  -26.01 104.00 -46.00  124
 45  \w    -50.00  16.00   0.50    0.50    --  -26.01  86.00  26.06  132
 46  \w    -59.00   2.00   0.50    0.50    --  -26.01 105.00 141.16  122
;
_diffrn_measurement_device       'four-circle diffractometer'
_diffrn_measurement_device_details 'Rigaku, AFC12 \k goniometer'
_diffrn_measurement_device_type  
'Rigaku FRE+ diffractometer with Arc)Sec VHF Varimax confocal mirrors, an AFC12 goniometer and HyPix 6000HE detector'
_diffrn_measurement_method       'profile data from \w-scans'
_diffrn_measurement_specimen_support 'MiTeGen MicroLoop'
_diffrn_orient_matrix_type       
'CrysAlisPro convention (1999,Acta A55,543-557)'
_diffrn_orient_matrix_UB_11      0.0681932000
_diffrn_orient_matrix_UB_12      0.0254379000
_diffrn_orient_matrix_UB_13      0.0079295000
_diffrn_orient_matrix_UB_21      -0.0492270000
_diffrn_orient_matrix_UB_22      0.0022125000
_diffrn_orient_matrix_UB_23      0.0705920000
_diffrn_orient_matrix_UB_31      0.0515582000
_diffrn_orient_matrix_UB_32      -0.0728461000
_diffrn_orient_matrix_UB_33      0.0200119000
_diffrn_radiation_collimation    0.2
_diffrn_radiation_monochromator  'Confocal mirrors, Arc)Sec VHF Varimax'
_diffrn_radiation_probe          x-ray
_diffrn_radiation_type           'Mo K\a'
_diffrn_radiation_wavelength     0.71073
_diffrn_radiation_xray_symbol    K-L~3~
_diffrn_source                   'Rotating Anode'
_diffrn_source_current           55.0
_diffrn_source_power             2.475
_diffrn_source_target            Mo
_diffrn_source_type              'Rigaku FRE+'
_diffrn_source_voltage           45.0
_reflns_Friedel_coverage         0.0
_reflns_limit_h_max              13
_reflns_limit_h_min              -12
_reflns_limit_k_max              17
_reflns_limit_k_min              -16
_reflns_limit_l_max              17
_reflns_limit_l_min              0
_reflns_number_gt                7061
_reflns_number_total             7516
_reflns_threshold_expression     I>=2u(I)
_computing_cell_refinement       'CrysAlisPro 1.171.43.137a (Rigaku OD, 2024)'
_computing_data_collection       
'CrysAlisPro system (CCD 43.104a 64-bit (release 22-12-2023))'
_computing_data_reduction        'CrysAlisPro 1.171.43.137a (Rigaku OD, 2024)'
_computing_molecular_graphics    'Olex2 1.5-dev (Dolomanov et al., 2009)'
_computing_publication_material  'Olex2 1.5-dev (Dolomanov et al., 2009)'
_computing_structure_refinement  'olex2.refine 1.5-dev (Bourhis et al., 2015)'
_computing_structure_solution    'SHELXT 2018/2 (Sheldrick, 2018)'
_refine_diff_density_max         1.2629
_refine_diff_density_min         -1.1694
_refine_diff_density_rms         0.1091
_refine_ls_d_res_high            0.5760
_refine_ls_d_res_low             9.6110
_refine_ls_goodness_of_fit_ref   1.0357
_refine_ls_hydrogen_treatment    constr
_refine_ls_matrix_type           full
_refine_ls_number_constraints    16
_refine_ls_number_parameters     217
_refine_ls_number_reflns         7516
_refine_ls_number_restraints     0
_refine_ls_R_factor_all          0.0240
_refine_ls_R_factor_gt           0.0220
_refine_ls_restrained_S_all      1.0357
_refine_ls_shift/su_max          -0.0002
_refine_ls_shift/su_mean         0.0000
_refine_ls_structure_factor_coef Fsqd
_refine_ls_weighting_details     
'w=1/[\s^2^(Fo^2^)+(0.0328P)^2^+0.2277P] where P=(Fo^2^+2Fc^2^)/3'
_refine_ls_weighting_scheme      calc
_refine_ls_wR_factor_gt          0.0560
_refine_ls_wR_factor_ref         0.0572
_olex2_refinement_description    
;
1. Fixed Uiso
 At 1.2 times of:
  All C(H) groups
2. Restrained distances
3.a Aromatic/amide H refined with riding coordinates:
 C2(H2), C3(H3), C4(H4), C5(H5), C8(H8), C9(H9), C10(H10), C11(H11)
;
_atom_sites_solution_primary     dual
loop_
_atom_site_label
_atom_site_type_symbol
_atom_site_fract_x
_atom_site_fract_y
_atom_site_fract_z
_atom_site_U_iso_or_equiv
_atom_site_adp_type
_atom_site_occupancy
_atom_site_refinement_flags_posn
Ag1 Ag 0.777737(9) 0.018662(7) 0.378173(8) 0.01349(2) Uani 1.000000 .
S1 S 1.13517(3) 0.15619(2) 0.29382(2) 0.01092(4) Uani 1.000000 .
F003 F 1.49487(10) 0.06716(10) 0.17591(9) 0.02678(16) Uani 1.000000 .
F004 F 1.36766(13) 0.29405(9) 0.10893(10) 0.03199(19) Uani 1.000000 .
F005 F 1.32008(12) 0.13243(11) 0.03618(8) 0.02980(17) Uani 1.000000 .
O1 O 1.12615(12) 0.00826(9) 0.31986(10) 0.02093(15) Uani 1.000000 .
O2 O 0.98768(12) 0.26523(10) 0.23870(10) 0.02052(15) Uani 1.000000 .
O3 O 1.17782(12) 0.19150(9) 0.40248(9) 0.01794(13) Uani 1.000000 .
N1 N 0.54575(11) 0.20228(9) 0.45248(9) 0.01182(12) Uani 1.000000 .
N2 N 0.43051(11) 0.16646(9) 0.57010(9) 0.01197(12) Uani 1.000000 .
N3 N 0.29122(11) 0.28773(8) 0.59955(9) 0.01090(12) Uani 1.000000 .
N4 N 0.09138(11) 0.15450(9) 0.75715(9) 0.01136(12) Uani 1.000000 .
C1 C 0.48360(12) 0.34926(9) 0.40187(10) 0.01052(13) Uani 1.000000 .
C2 C 0.55951(13) 0.43766(10) 0.27993(10) 0.01298(14) Uani 1.000000 .
H2 H 0.67043(13) 0.39900(10) 0.21435(10) 0.01558(17) Uiso 1.000000 R
C3 C 0.46458(14) 0.58393(11) 0.26014(11) 0.01497(15) Uani 1.000000 .
H3 H 0.51228(14) 0.64781(11) 0.17949(11) 0.01797(18) Uiso 1.000000 R
C4 C 0.29781(14) 0.64094(10) 0.35724(11) 0.01405(15) Uani 1.000000 .
H4 H 0.23769(14) 0.74235(10) 0.34008(11) 0.01687(18) Uiso 1.000000 R
C5 C 0.21959(13) 0.55417(10) 0.47602(10) 0.01283(14) Uani 1.000000 .
H5 H 0.10601(13) 0.59225(10) 0.53966(10) 0.01539(17) Uiso 1.000000 R
C6 C 0.31853(12) 0.40625(9) 0.49669(9) 0.01034(13) Uani 1.000000 .
C7 C 0.14369(12) 0.27654(10) 0.72173(10) 0.01089(13) Uani 1.000000 .
C8 C 0.06309(14) 0.38886(11) 0.79596(10) 0.01406(15) Uani 1.000000 .
H8 H 0.10430(14) 0.47403(11) 0.76613(10) 0.01687(18) Uiso 1.000000 R
C9 C -0.07977(15) 0.37213(11) 0.91523(11) 0.01605(16) Uani 1.000000 .
H9 H -0.13899(15) 0.44640(11) 0.96894(11) 0.01926(19) Uiso 1.000000 R
C10 C -0.13534(15) 0.24548(12) 0.95530(11) 0.01589(16) Uani 1.000000 .
H10 H -0.23160(15) 0.23115(12) 1.03733(11) 0.01906(19) Uiso 1.000000 R
C11 C -0.04752(14) 0.14072(11) 0.87322(10) 0.01346(14) Uani 1.000000 .
H11 H -0.08716(14) 0.05501(11) 0.90008(10) 0.01615(17) Uiso 1.000000 R
C12 C 1.34077(14) 0.16171(12) 0.14617(11) 0.01693(16) Uani 1.000000 .

loop_
_atom_site_aniso_label
_atom_site_aniso_U_11
_atom_site_aniso_U_22
_atom_site_aniso_U_33
_atom_site_aniso_U_12
_atom_site_aniso_U_13
_atom_site_aniso_U_23
Ag1 0.01265(3) 0.00790(3) 0.01751(4) -0.00212(2) -0.00040(2) -0.00401(2)
S1 0.01072(8) 0.00913(8) 0.01330(9) -0.00279(6) -0.00264(7) -0.00330(7)
F003 0.0126(3) 0.0328(4) 0.0250(4) 0.0007(3) -0.0032(3) -0.0017(3)
F004 0.0320(4) 0.0230(4) 0.0324(4) -0.0156(3) 0.0038(3) 0.0029(3)
F005 0.0270(4) 0.0438(5) 0.0162(3) -0.0039(3) -0.0031(3) -0.0127(3)
O1 0.0201(3) 0.0120(3) 0.0305(4) -0.0074(3) -0.0008(3) -0.0069(3)
O2 0.0153(3) 0.0199(4) 0.0235(4) 0.0023(3) -0.0082(3) -0.0051(3)
O3 0.0206(3) 0.0212(4) 0.0161(3) -0.0077(3) -0.0052(3) -0.0067(3)
N1 0.0109(3) 0.0084(3) 0.0148(3) -0.0021(2) -0.0019(2) -0.0026(2)
N2 0.0117(3) 0.0081(3) 0.0146(3) -0.0021(2) -0.0020(2) -0.0024(2)
N3 0.0110(3) 0.0073(3) 0.0128(3) -0.0021(2) -0.0013(2) -0.0023(2)
N4 0.0126(3) 0.0089(3) 0.0123(3) -0.0034(2) -0.0029(2) -0.0016(2)
C1 0.0109(3) 0.0082(3) 0.0124(3) -0.0028(2) -0.0025(3) -0.0022(2)
C2 0.0136(3) 0.0121(3) 0.0125(4) -0.0042(3) -0.0026(3) -0.0013(3)
C3 0.0171(4) 0.0121(4) 0.0148(4) -0.0049(3) -0.0053(3) 0.0011(3)
C4 0.0165(4) 0.0091(3) 0.0161(4) -0.0021(3) -0.0067(3) -0.0006(3)
C5 0.0135(3) 0.0086(3) 0.0155(4) -0.0010(3) -0.0045(3) -0.0028(3)
C6 0.0113(3) 0.0079(3) 0.0118(3) -0.0026(2) -0.0031(3) -0.0018(2)
C7 0.0114(3) 0.0095(3) 0.0115(3) -0.0031(3) -0.0023(3) -0.0022(3)
C8 0.0162(4) 0.0118(3) 0.0143(4) -0.0048(3) -0.0016(3) -0.0044(3)
C9 0.0179(4) 0.0152(4) 0.0140(4) -0.0049(3) -0.0003(3) -0.0055(3)
C10 0.0169(4) 0.0166(4) 0.0130(4) -0.0060(3) -0.0004(3) -0.0036(3)
C11 0.0148(3) 0.0127(4) 0.0123(3) -0.0054(3) -0.0023(3) -0.0010(3)
C12 0.0148(4) 0.0176(4) 0.0148(4) -0.0032(3) -0.0022(3) -0.0014(3)

loop_
_geom_bond_atom_site_label_1
_geom_bond_atom_site_label_2
_geom_bond_distance
_geom_bond_site_symmetry_2
_geom_bond_publ_flag
Ag1 O1 2.5995(9) . ?
Ag1 N1 2.2055(8) . ?
Ag1 N4 2.2843(8) 2_656 ?
S1 O1 1.4472(8) . ?
S1 O2 1.4457(8) . ?
S1 O3 1.4435(8) . ?
S1 C12 1.8341(11) . ?
F003 C12 1.3293(13) . ?
F004 C12 1.3386(14) . ?
F005 C12 1.3309(14) . ?
N1 N2 1.2997(12) . ?
N1 C1 1.3791(12) . ?
N2 N3 1.3559(11) . ?
N3 C6 1.3745(12) . ?
N3 C7 1.4189(12) . ?
N4 C7 1.3374(12) . ?
N4 C11 1.3462(13) . ?
C1 C2 1.4027(13) . ?
C1 C6 1.3974(13) . ?
C2 H2 0.9500 . ?
C2 C3 1.3820(14) . ?
C3 H3 0.9500 . ?
C3 C4 1.4171(15) . ?
C4 H4 0.9500 . ?
C4 C5 1.3819(14) . ?
C5 H5 0.9500 . ?
C5 C6 1.4034(13) . ?
C7 C8 1.3894(13) . ?
C8 H8 0.9500 . ?
C8 C9 1.3875(14) . ?
C9 H9 0.9500 . ?
C9 C10 1.3906(15) . ?
C10 H10 0.9500 . ?
C10 C11 1.3841(15) . ?
C11 H11 0.9500 . ?

loop_
_geom_angle_atom_site_label_1
_geom_angle_atom_site_label_2
_geom_angle_atom_site_label_3
_geom_angle
_geom_angle_site_symmetry_1
_geom_angle_site_symmetry_3
_geom_angle_publ_flag
N1 Ag1 O1 123.67(3) . . ?
N4 Ag1 O1 79.98(3) 2_656 . ?
N4 Ag1 N1 150.61(3) 2_656 . ?
O2 S1 O1 114.55(6) . . ?
O3 S1 O1 114.67(6) . . ?
O3 S1 O2 115.19(5) . . ?
C12 S1 O1 103.44(5) . . ?
C12 S1 O2 102.60(5) . . ?
C12 S1 O3 104.14(5) . . ?
S1 O1 Ag1 107.30(5) . . ?
N2 N1 Ag1 114.62(6) . . ?
C1 N1 Ag1 135.90(7) . . ?
C1 N1 N2 109.38(8) . . ?
N3 N2 N1 108.28(7) . . ?
C6 N3 N2 110.49(8) . . ?
C7 N3 N2 119.27(7) . . ?
C7 N3 C6 130.21(8) . . ?
C7 N4 Ag1 121.62(6) . 2_656 ?
C11 N4 Ag1 121.25(6) . 2_656 ?
C11 N4 C7 117.07(8) . . ?
C2 C1 N1 130.57(9) . . ?
C6 C1 N1 107.94(8) . . ?
C6 C1 C2 121.49(8) . . ?
H2 C2 C1 121.74(5) . . ?
C3 C2 C1 116.53(9) . . ?
C3 C2 H2 121.74(6) . . ?
H3 C3 C2 119.20(6) . . ?
C4 C3 C2 121.60(9) . . ?
C4 C3 H3 119.20(5) . . ?
H4 C4 C3 118.85(5) . . ?
C5 C4 C3 122.30(9) . . ?
C5 C4 H4 118.85(6) . . ?
H5 C5 C4 122.11(6) . . ?
C6 C5 C4 115.77(9) . . ?
C6 C5 H5 122.11(6) . . ?
C1 C6 N3 103.90(7) . . ?
C5 C6 N3 133.82(9) . . ?
C5 C6 C1 122.29(8) . . ?
N4 C7 N3 115.87(8) . . ?
C8 C7 N3 119.86(8) . . ?
C8 C7 N4 124.27(9) . . ?
H8 C8 C7 121.20(5) . . ?
C9 C8 C7 117.60(9) . . ?
C9 C8 H8 121.20(6) . . ?
H9 C9 C8 120.36(6) . . ?
C10 C9 C8 119.28(9) . . ?
C10 C9 H9 120.36(6) . . ?
H10 C10 C9 120.68(6) . . ?
C11 C10 C9 118.65(9) . . ?
C11 C10 H10 120.68(6) . . ?
C10 C11 N4 123.13(9) . . ?
H11 C11 N4 118.44(5) . . ?
H11 C11 C10 118.44(6) . . ?
F003 C12 S1 112.20(7) . . ?
F004 C12 S1 110.59(8) . . ?
F004 C12 F003 107.23(10) . . ?
F005 C12 S1 110.88(8) . . ?
F005 C12 F003 108.13(10) . . ?
F005 C12 F004 107.62(10) . . ?

loop_
_geom_torsion_atom_site_label_1
_geom_torsion_atom_site_label_2
_geom_torsion_atom_site_label_3
_geom_torsion_atom_site_label_4
_geom_torsion
_geom_torsion_site_symmetry_1
_geom_torsion_site_symmetry_2
_geom_torsion_site_symmetry_3
_geom_torsion_site_symmetry_4
_geom_torsion_publ_flag
Ag1 O1 S1 O2 -29.25(6) . . . . ?
Ag1 O1 S1 O3 107.20(5) . . . . ?
Ag1 O1 S1 C12 -140.09(5) . . . . ?
Ag1 N1 N2 N3 -177.06(6) . . . . ?
Ag1 N1 C1 C2 -3.91(11) . . . . ?
Ag1 N1 C1 C6 176.30(9) . . . . ?
Ag1 N4 C7 N3 -3.15(7) 2_656 . . . ?
Ag1 N4 C7 C8 176.68(7) 2_656 . . . ?
Ag1 N4 C11 C10 -177.52(7) 2_656 . . . ?
N1 N2 N3 C6 -0.13(9) . . . . ?
N1 N2 N3 C7 178.26(7) . . . . ?
N1 C1 C2 C3 -178.55(11) . . . . ?
N1 C1 C6 N3 -0.28(8) . . . . ?
N1 C1 C6 C5 179.71(7) . . . . ?
N2 N3 C6 C1 0.25(8) . . . . ?
N2 N3 C6 C5 -179.74(7) . . . . ?
N2 N3 C7 N4 -35.78(9) . . . . ?
N2 N3 C7 C8 144.39(9) . . . . ?
N3 C6 C1 C2 179.91(7) . . . . ?
N3 C6 C5 C4 178.63(11) . . . . ?
N3 C7 N4 C11 179.56(8) . . . . ?
N3 C7 C8 C9 -179.55(9) . . . . ?
N4 C7 C8 C9 0.63(11) . . . . ?
N4 C11 C10 C9 0.99(12) . . . . ?
C1 C2 C3 C4 -0.86(11) . . . . ?
C1 C6 C5 C4 -1.37(10) . . . . ?
C2 C3 C4 C5 -0.65(12) . . . . ?
C3 C4 C5 C6 1.73(11) . . . . ?
C7 C8 C9 C10 0.18(11) . . . . ?
C8 C9 C10 C11 -0.93(12) . . . . ?

loop_
_diffrn_refln_index_h
_diffrn_refln_index_k
_diffrn_refln_index_l
_diffrn_refln_intensity_net
_diffrn_refln_intensity_u
0 0 -1 2833.83 55.35
0 0 1 2563.54 55.12
0 0 1 2754.19 55.32
0 0 -1 2626.8 55.31
0 0 -1 2798.37 56.33
0 0 -1 2603.27 55.27
0 0 1 2835.11 56.13
0 0 -2 253.87 7.61
0 0 2 279.7 8.98
0 0 -2 262.37 6.55
0 0 -2 261.34 6.69
0 0 -2 253.14 6.38
0 0 2 262.2 6.16
0 0 -2 234.15 7.63
0 0 -2 231.78 7.64
0 0 2 264.41 7.59
0 0 -3 1065.95 24.92
0 0 3 1098.48 26.9
0 0 -3 1035.98 22.66
0 0 3 1063.82 21.93
0 0 -3 963.68 21.7
0 0 -3 1045.39 22.86
0 0 -3 1065.12 22.46
0 0 3 1039.18 23.01
0 0 3 1007.23 22
0 0 3 960.94 22.07
0 0 -3 1071.01 25.46
0 0 3 1097.47 24.28
0 0 3 1048.92 24.49
0 0 -4 1013.25 23.06
0 0 4 1056.24 23.75
0 0 -4 1069.92 23.38
0 0 -4 1048.62 22.8
0 0 -4 1048.12 26.02
0 0 4 1115.32 28.42
0 0 4 964.71 22.41
0 0 4 992.27 22.31
0 0 -4 906.55 25.82
0 0 4 945.66 25.09
0 0 -4 1050.36 25.3
0 0 4 1087.19 25.15
0 0 -5 402.24 11.21
0 0 -5 385.51 10.55
0 0 -5 417.72 10.93
0 0 -5 416.22 11.46
0 0 5 425.33 11.99
0 0 -5 408.52 14.29
0 0 5 426.03 16
0 0 5 385.11 10.44
0 0 5 397.24 10.39
0 0 -5 433.87 14.95
0 0 -5 427.22 13.61
0 0 -6 241.45 7.45
0 0 -6 242.95 8.11
0 0 6 231.61 8.67
0 0 6 265.98 12.63
0 0 -6 245 11.07
0 0 6 247.53 7.38
0 0 6 228.29 7.28
0 0 -6 223.62 11.17
0 0 -6 271.31 11.09
0 0 -6 250.87 10.53
0 0 -7 21.52 2.99
0 0 7 21.27 3.86
0 0 -7 28.38 3.7
0 0 -7 22.91 1.84
0 0 -7 19.3 2.03
0 0 7 25.17 2.62
0 0 7 20.45 1.79
0 0 7 18.84 1.72
0 0 -7 23.87 3.49
0 0 -7 22.94 3.52
0 0 7 19.42 2.55
0 0 -8 584.29 19.67
0 0 -8 480.91 14.52
0 0 -8 511.46 13.2
0 0 8 524.27 16.4
0 0 8 512.04 16.95
0 0 8 539.29 13.53
0 0 8 460.22 12.71
0 0 -8 558.17 21.32
0 0 -8 582.64 20.23
0 0 8 588.72 22.32
0 0 -8 556.85 20.23
0 0 9 713.29 27.52
0 0 -9 755.99 26.19
0 0 9 723.34 21.68
0 0 9 704.5 22.09
0 0 -9 712.93 26.91
0 0 -9 791.99 26.44
0 0 -9 799.26 25.71
0 0 -10 89.06 8.19
0 0 10 81.26 5.89
0 0 10 79.69 6.11
0 0 10 76.93 6.57
0 0 -10 99.26 8.45
0 0 -10 85.18 7.65
0 0 11 23.43 3.32
0 0 11 23.78 3.49
0 0 11 23.01 3.45
0 0 -11 26.64 4.73
0 0 -11 26.8 4.8
0 0 12 320.11 14.35
0 0 12 328.79 13.81
0 0 12 333.22 15.51
0 0 -12 364.89 19.11
0 0 -12 296.28 18.09
0 0 13 71.33 5.98
0 0 13 62.78 5.94
0 0 -13 77.01 7.89
0 0 -13 58.57 7.91
0 0 -13 72.03 8.71
0 0 -14 11.82 4.12
0 0 -14 2.96 1.97
0 0 -14 15.03 4.67
0 0 -15 30.19 4.81
0 0 -15 35.24 6.63
0 0 -15 31.68 5.74
0 0 16 17.38 4.85
0 0 16 25.78 6.79
0 0 16 18.89 4.07
0 0 -16 22.7 4.46
0 0 16 23.02 5.9
0 0 -16 19.85 6.04
0 1 -16 68.97 8.11
0 1 -16 58.59 7.58
0 -1 16 61.45 9.09
0 -1 15 71.04 9.91
0 -1 15 80.84 11.06
0 -1 15 59.69 8.44
0 1 -15 67.26 8.14
0 1 -15 71.72 8.89
0 -1 15 65.75 8.21
0 1 -15 60.76 8.1
0 1 -14 2.44 1.82
0 -1 14 1.34 2.79
0 -1 14 2.35 2.68
0 1 -14 1.13 2.93
0 1 -14 2.92 2.35
0 -1 13 136.26 8.34
0 1 -13 144.81 11.74
0 1 -13 153.03 12.68
0 1 -13 134.98 12.21
0 -1 12 389.83 18.06
0 -1 12 403.79 15.96
0 1 -12 422.98 21.12
0 -1 12 379.04 15.19
0 -1 11 158.66 8.74
0 -1 11 165.19 9.23
0 -1 11 162.94 10.8
0 1 -11 163.54 12.09
0 1 -11 177.44 12.46
0 -1 10 0.19 0.72
0 -1 10 1.29 1.49
0 1 -10 -1.4 0.92
0 -1 10 -1.24 1.82
0 1 -10 3.71 2.22
0 1 -10 0.36 0.91
0 -1 9 291.83 11.77
0 -1 9 322.5 12.7
0 1 -9 334.39 15.42
0 -1 9 314.84 14.4
0 -1 9 293.95 10.43
0 1 -9 331.76 15.72
0 1 -9 345.66 16.78
0 1 -9 320.61 15.55
0 1 -8 460.98 17.89
0 -1 8 471.55 19.92
0 1 -8 459.63 17.75
0 1 -8 412.14 12.58
0 -1 8 414.61 14.53
0 -1 8 407.25 13.11
0 -1 8 413.18 12.65
0 -1 8 411.25 16.71
0 1 -8 423.3 18.2
0 1 -8 459.27 17.93
0 -1 8 414.26 14.07
0 1 -7 9.66 1.86
0 -1 7 10.79 3.29
0 -1 7 7.94 1.59
0 -1 7 7.25 1.48
0 1 -7 8.72 1.5
0 1 -7 8.14 1.34
0 -1 7 8.86 1.24
0 -1 7 10.74 1.67
0 1 -7 3.74 1.62
0 1 -7 9.3 1.93
0 -1 7 7.58 0.66
0 1 -7 12.47 2.5
0 1 -6 4.94 1.56
0 1 -6 4.69 1.05
0 -1 6 7.2 2.07
0 1 -6 5.97 1.46
0 1 -6 4.16 1.2
0 1 -6 6.84 1.17
0 -1 6 6.11 1.31
0 1 -6 5.51 0.89
0 1 -6 4.17 0.94
0 -1 6 6.45 1.12
0 -1 6 3.72 1.04
0 1 -6 4.71 1.5
0 1 -6 5.57 1.59
0 -1 6 5.25 1.24
0 1 -5 716.77 22.02
0 -1 5 769.72 20.39
0 1 -5 739.88 21.48
0 -1 5 809.66 23.63
0 1 -5 701.47 18.73
0 1 -5 762.52 19.35
0 -1 5 780.57 18.98
0 -1 5 750.35 19.66
0 1 -5 759.68 18.29
0 1 -5 745.55 17.69
0 -1 5 712.36 18.51
0 -1 5 723.41 19.17
0 1 -5 784.32 22.32
0 1 -5 799.57 21.71
0 -1 5 735.45 18.78
0 -1 4 2182.24 48.18
0 1 -4 2064.91 50
0 -1 4 2201.92 49.35
0 1 -4 2082.53 49.24
0 -1 4 2367.44 52.08
0 1 -4 2150.53 52.97
0 1 -4 2199.18 47.66
0 1 -4 2061.63 47.22
0 -1 4 2171.3 48.19
0 1 -4 2238.66 44.72
0 1 -4 2262.89 44.74
0 -1 4 2187.55 47.94
0 -1 4 2209.09 47.37
0 1 -4 2008.62 46.72
0 -1 4 2127.08 49.06
0 1 -4 2277.04 46.59
0 1 -4 2347.47 46.65
0 -1 4 2127.01 47.7
0 -1 4 2031.4 46.89
0 1 -4 2236.57 49.39
0 -1 4 2153.74 49.15
0 1 -4 2054.63 49.91
0 -1 4 2241.5 46.78
0 -1 3 1925.47 40.63
0 -1 3 1892.66 41.55
0 1 -3 1901.74 42.25
0 -1 3 1808.88 38.07
0 1 -3 1788.43 41.17
0 -1 3 2070.23 43.64
0 1 -3 1966.44 44.45
0 -1 3 1898.58 40.8
0 1 -3 1736.13 40.06
0 1 -3 1822.06 40.4
0 1 -3 1819.2 38.23
0 1 -3 1811.38 38.23
0 -1 3 1957.18 40.59
0 1 -3 1725.91 39.93
0 -1 3 1959 40.42
0 1 -3 1989.22 39.33
0 -1 3 1890.69 41.31
0 1 -3 2012.92 39.75
0 -1 3 1886.97 40.6
0 -1 3 1784.16 39.87
0 1 -3 1810.11 41.67
0 1 -3 1937.78 41.47
0 -1 3 1695.29 40.88
0 -1 3 1853.04 39.28
0 1 -2 135.84 4.35
0 -1 2 121.2 4.22
0 1 -2 121.69 4.98
0 1 -2 125.34 5.51
0 -1 2 118.63 3.53
0 1 -2 118.21 3.57
0 -1 2 124.92 4.68
0 1 -2 115.48 3.59
0 1 -2 116.97 3.61
0 -1 2 126.62 4.56
0 1 -2 118.18 4.47
0 1 -2 131.97 4.39
0 1 -2 128.99 4.91
0 -1 2 119.01 4.57
0 1 -2 125.51 4.27
0 -1 2 120.08 4.42
0 1 -2 110.95 4.57
0 1 -2 127.91 4.7
0 -1 2 128.41 4.6
0 -1 2 128.66 3.64
0 1 -1 55.93 2.64
0 1 -1 53.25 1.95
0 1 -1 49.75 2.04
0 1 -1 53.78 2.16
0 1 -1 49.17 2.09
0 -1 1 56.28 2.6
0 1 -1 58.38 2.62
0 -1 1 54.24 2.62
0 -1 1 56.09 2.82
0 1 -1 57.71 2.4
0 1 -1 55.78 2.49
0 1 -1 53.47 1.9
0 1 -1 53.6 2.23
0 1 -1 57.28 2.49
0 -1 1 53.66 2.63
0 -1 1 51.53 2.82
0 1 -1 52 2.08
0 1 -1 53.97 2.21
0 1 -1 50.54 1.94
0 1 -1 54.38 2
0 1 -1 55.72 2.49
0 1 0 4011.48 78.51
0 1 0 3872.56 78.26
0 1 0 3731.04 78.24
0 -1 0 4032.91 78.58
0 1 0 4013.09 78.01
0 -1 0 3723.29 78.29
0 1 0 3925.41 78.29
0 -1 0 3755.62 78.62
0 -1 0 3785.33 78.27
0 1 0 3830.93 78.49
0 -1 0 3629.21 78.55
0 -1 0 3922.07 78.6
0 1 0 3870.44 78.62
0 1 0 3833.12 78.6
0 1 0 3910.22 78.26
0 -1 0 3834.15 78.71
0 1 0 3754.49 78.52
0 -1 0 3882.9 78.7
0 -1 0 3975.57 78.73
0 1 0 3814.47 78.2
0 1 0 3825.31 78.58
0 1 0 3835.12 78.55
0 -1 0 3787.52 78.28
0 1 0 4049.75 78.66
0 1 0 3984.03 78.03
0 -1 0 3849.81 78.37
0 1 0 3936.17 78.33
0 -1 0 3909.94 78.26
0 1 0 3829.08 78.1
0 -1 0 3750.96 78.18
0 1 0 3965.35 78.28
0 1 0 3772.17 78.15
0 1 1 1631.05 34.59
0 -1 -1 1661.62 34.54
0 -1 -1 1612.96 34.5
0 1 1 1763.57 34.99
0 -1 -1 1671.08 34.22
0 1 1 1658.93 34.42
0 1 1 1667.1 34.63
0 -1 -1 1651.37 34.52
0 1 1 1563.18 34.43
0 -1 -1 1735.76 34.18
0 1 1 1661.46 34.85
0 1 1 1648.64 34.3
0 1 2 11.3 0.87
0 1 2 12.01 0.92
0 1 2 14.88 1.99
0 1 2 9.5 0.86
0 -1 -2 11.38 1.42
0 1 2 10.31 1.4
0 -1 -2 10.14 0.84
0 -1 -2 12.74 1.19
0 -1 -2 11.83 1.42
0 1 2 12.01 1.36
0 -1 -2 12.27 1.1
0 -1 -2 10.86 0.94
0 1 2 13.09 1.21
0 -1 -2 12.5 1.16
0 1 3 1106.79 24.11
0 1 3 1107.31 24.11
0 -1 -3 1270.05 27.86
0 1 3 1234.79 30.57
0 -1 -3 1104.2 24.22
0 1 3 1179.22 25.63
0 1 3 1113.07 27.32
0 -1 -3 1099.87 27.6
0 -1 -3 1224.34 25.78
0 -1 -3 1253.77 25.92
0 1 3 1198.66 26.57
0 1 4 2430.08 50.6
0 -1 -4 2481.23 51.48
0 1 4 2404.57 50.59
0 -1 -4 2438.02 50.79
0 1 4 2624.95 58.98
0 -1 -4 2563.63 62.74
0 -1 -4 2760.64 56.31
0 1 4 2565.15 52.98
0 1 4 2614.46 53.76
0 -1 -4 2441.06 56.3
0 1 4 2513.56 55.57
0 -1 -4 2650.25 54.01
0 -1 -4 2606.88 53.26
0 1 4 2544.55 54.52
0 -1 -5 1074.99 24.87
0 1 5 1155.41 26.52
0 1 5 1161.68 27.35
0 1 5 1186.5 32.42
0 -1 -5 1173.58 30.18
0 -1 -5 1099.78 30.41
0 -1 -5 1152.04 28.02
0 -1 -5 1172.04 26.9
0 -1 -6 79.82 3.61
0 -1 -6 79.61 2.73
0 1 6 96.11 5.15
0 1 6 95.68 7.54
0 -1 -6 100.68 6.55
0 1 6 83.8 3.27
0 -1 -6 94.27 6.83
0 -1 -6 95.89 5.62
0 -1 -7 33.51 1.53
0 -1 -7 37.21 2.48
0 1 7 35.46 3.23
0 -1 -7 39.4 4.47
0 1 7 38.71 4.85
0 1 7 44.9 2.23
0 -1 -7 40.64 4.67
0 -1 -7 46.33 4.2
0 -1 -8 37.19 2.66
0 1 8 41.25 3.73
0 1 8 41.49 5.58
0 -1 -8 46.32 5.16
0 1 8 41.13 2.17
0 -1 -8 43.73 5.21
0 -1 -8 47.85 4.75
0 -1 -9 235.36 11.61
0 1 9 228.76 14.04
0 -1 -9 238.95 13.08
0 -1 -9 199.83 7.24
0 -1 -9 184.86 12.41
0 1 9 200.08 10.27
0 1 9 207.84 9.69
0 1 10 7.83 1.92
0 -1 -10 14.87 2.31
0 1 10 11.93 2.97
0 -1 -10 13.57 3
0 1 11 15.9 2.55
0 1 11 14.64 3.12
0 -1 -11 6.43 2.5
0 -1 -11 13.54 2.25
0 1 11 9.78 1.91
0 1 12 176.98 9.61
0 1 12 188.3 10.87
0 1 12 190.1 11.07
0 -1 -12 182.94 13.96
0 -1 -13 225.01 13.96
0 1 13 229.96 12.48
0 1 13 234.96 11.34
0 -1 -13 219.25 16.03
0 -1 -14 92.04 8.66
0 -1 -14 108.21 11.61
0 1 14 113.64 8.7
0 -1 -15 59.71 7.09
0 -1 -15 50.57 7.76
0 -1 -16 121.73 10.66
0 -1 -16 104.75 11.38
0 -2 15 -0.51 2.58
0 2 -15 1.63 1.75
0 -2 15 2.2 2.74
0 -2 15 5.68 1.94
0 -2 15 5.67 3.96
0 2 -15 0.61 2.23
0 2 -15 0.6 2
0 -2 14 2.53 2.09
0 2 -14 5.74 3.48
0 -2 14 -0.7 3.01
0 -2 14 3 2.32
0 2 -14 8.56 2.95
0 -2 14 6.57 3.21
0 2 -14 4.57 2.91
0 -2 13 23.1 4.59
0 -2 13 20.92 5.33
0 -2 13 23.52 5.38
0 2 -13 25.01 5.08
0 2 -13 22.19 5.05
0 -2 13 24.07 5.26
0 2 -13 21.98 5.42
0 -2 12 85.61 9.09
0 -2 12 94.54 7.41
0 -2 12 77.95 9.17
0 -2 12 86.92 10.11
0 2 -12 88.03 9.13
0 -2 12 92.59 8.86
0 2 -12 88.75 9.27
0 -2 12 73.08 8.24
0 -2 12 83.28 5.89
0 2 -11 383.95 18.24
0 -2 11 368.9 15.42
0 -2 11 359.1 19.56
0 -2 11 353.13 13.42
0 -2 11 365.41 17.92
0 2 -11 395.39 19.48
0 2 -11 392.79 19.65
0 2 -10 71.16 7.01
0 -2 10 72.36 6.05
0 -2 10 72.32 5.15
0 -2 10 58.04 4.85
0 -2 10 65.02 6.85
0 2 -10 74.86 7.68
0 2 -10 70.08 7.57
0 2 -9 305.38 14.62
0 -2 9 271.91 10.65
0 -2 9 271.92 12.21
0 -2 9 288.35 14.58
0 -2 9 283.17 11.56
0 2 -9 279.96 14.61
0 2 -9 293.59 15.21
0 2 -8 723.14 17.54
0 2 -8 768.21 24.75
0 -2 8 714.06 20.13
0 -2 8 749.55 22.41
0 2 -8 694.32 18.24
0 -2 8 723.37 19.09
0 -2 8 749.63 21.97
0 -2 8 774.25 25.49
0 2 -8 805.84 26.31
0 2 -8 772.12 25.49
0 2 -8 710.06 26.28
0 2 -8 808.81 26.35
0 2 -7 164.86 5.59
0 2 -7 177.58 9.61
0 -2 7 171.83 7.02
0 -2 7 167.47 8.22
0 -2 7 159.37 6.35
0 2 -7 158.55 5.94
0 2 -7 145.8 6.2
0 -2 7 171.01 7.72
0 -2 7 168.79 8.31
0 -2 7 167.19 9.8
0 2 -7 181.43 9.94
0 2 -7 151.88 9.68
0 2 -7 164.63 10.19
0 2 -6 585.84 20.3
0 2 -6 584.95 18.88
0 2 -6 557.44 13.05
0 2 -6 559.58 13.04
0 -2 6 542.74 17.08
0 -2 6 584.67 17.22
0 2 -6 559.9 14.38
0 2 -6 563.01 14.9
0 -2 6 570.7 14.67
0 -2 6 546.04 19.48
0 -2 6 537.49 16.35
0 -2 6 563.24 17.45
0 2 -6 602.76 19.49
0 2 -6 590.34 19.08
0 -2 6 538.72 15.15
0 -2 5 236.79 8.72
0 2 -5 248.33 11.14
0 -2 5 219.38 8.9
0 2 -5 241.31 7.16
0 2 -5 233.4 9.93
0 -2 5 243.66 9.98
0 2 -5 252.13 6.99
0 2 -5 253.01 7
0 2 -5 227.22 8.91
0 2 -5 244.86 8.94
0 -2 5 238.02 9.39
0 -2 5 258.77 9.62
0 2 -5 244.77 7.81
0 -2 5 249.13 7.46
0 -2 5 242.39 8.49
0 2 -5 259.68 8.53
0 -2 5 245.01 11.03
0 -2 5 264.34 10.07
0 -2 5 229.67 8.97
0 2 -5 245.53 10.42
0 2 -5 224.37 9.94
0 -2 5 238.99 7.77
0 2 -4 480.69 15.67
0 2 -4 481.81 15.89
0 -2 4 496.65 13.46
0 -2 4 489.97 11.97
0 2 -4 481.84 11.97
0 2 -4 486.86 12.18
0 -2 4 476.92 14.87
0 2 -4 466 14.12
0 2 -4 492.53 14.39
0 2 -4 484.92 12.17
0 -2 4 471.12 14.38
0 2 -4 492.05 14.15
0 -2 4 499.92 14.71
0 -2 4 494.42 14.52
0 -2 4 499.13 13.14
0 -2 4 498.05 11.83
0 2 -4 491.37 12.61
0 -2 4 438.63 13.93
0 -2 4 495.4 16.12
0 -2 4 485.82 15.03
0 2 -4 510.51 13.53
0 -2 4 488.5 14.36
0 2 -4 487.52 14.92
0 2 -4 456.8 14.83
0 -2 4 485.51 12.22
0 2 -3 768.54 20.88
0 2 -3 784.5 20.91
0 2 -3 839.44 18.83
0 -2 3 803.02 18.57
0 2 -3 791.67 17.73
0 -2 3 776.68 17.97
0 2 -3 742.26 17.93
0 2 -3 781.83 21.7
0 2 -3 795.92 19.93
0 2 -3 758.54 18.04
0 -2 3 784 20.35
0 2 -3 755.89 19.82
0 2 -3 742.31 17.99
0 -2 3 735.26 19.78
0 2 -3 757.88 19.63
0 -2 3 775.14 20.09
0 -2 3 775.51 21.82
0 -2 3 789.39 20.29
0 2 -3 808.98 19.37
0 -2 3 781.35 19.42
0 -2 3 803.05 16.99
0 2 -3 748.66 20
0 -2 3 800.73 18.25
0 -2 3 829.05 21.72
0 -2 3 710.13 19.74
0 -2 3 771.11 20.49
0 2 -3 797.62 19.32
0 -2 3 735.36 19.79
0 2 -3 773.6 19.82
0 2 -3 716.09 19.48
0 -2 3 773.76 19.24
0 -2 3 775.46 17.43
0 2 -2 349.58 10.91
0 2 -2 370.14 9.39
0 -2 2 391.55 9.12
0 -2 2 375.39 9.38
0 2 -2 365.25 9.37
0 2 -2 352 9.68
0 2 -2 388.46 11.57
0 -2 2 359.54 9.69
0 2 -2 359.07 9.9
0 2 -2 363.55 9.93
0 -2 2 376.35 11.17
0 -2 2 379.12 10.42
0 2 -2 363.27 11.04
0 2 -2 377.44 10.48
0 -2 2 362.15 11.26
0 2 -2 367.27 10.92
0 -2 2 374.29 11.95
0 2 -2 361.97 8.49
0 2 -2 354.09 10.23
0 -2 2 366.91 9.88
0 -2 2 350.45 11.03
0 -2 2 371.05 11.47
0 2 -2 358.36 11
0 -2 2 364.65 11.8
0 2 -2 357.2 10.63
0 -2 2 357.36 9.55
0 -2 2 366.85 10.35
0 -2 2 352.66 8.75
0 2 -2 357.7 10.18
0 2 -2 355.65 9.83
0 2 -2 368.79 8.5
0 2 -1 4.6 0.89
0 2 -1 4.76 1.05
0 2 -1 2.07 0.55
0 2 -1 3.01 0.64
0 2 -1 3.77 0.79
0 -2 1 2.64 0.52
0 2 -1 3.29 0.83
0 -2 1 3.71 0.87
0 2 -1 3.85 0.85
0 2 -1 3.31 0.77
0 2 -1 1.87 0.64
0 -2 1 2.22 0.66
0 2 -1 3.61 1.01
0 -2 1 2.37 0.81
0 2 -1 2.91 0.95
0 2 -1 3.56 0.84
0 2 -1 1.94 0.42
0 -2 1 3.93 1.14
0 2 -1 2.58 0.82
0 -2 1 0.1 0.82
0 -2 1 1.73 0.8
0 2 -1 2.5 0.78
0 2 -1 2.24 0.94
0 2 -1 3.69 0.86
0 -2 1 2.58 0.62
0 2 -1 2.3 0.45
0 -2 1 2.13 0.41
0 2 -1 3.41 0.55
0 2 -1 2.87 0.56
0 -2 0 177.74 5.02
0 2 0 186.11 5.83
0 2 0 186.55 5.88
0 2 0 199.15 6.08
0 2 0 179.38 5.97
0 2 0 198.33 6.07
0 2 0 191.53 5.64
0 2 0 193.21 6.03
0 2 0 192.95 6.33
0 2 0 199.01 6.49
0 2 0 188.56 6.39
0 -2 0 180.61 6.06
0 -2 0 180.05 6.37
0 2 0 187.97 6.35
0 -2 0 173.34 4.66
0 2 0 194.25 6.44
0 -2 0 179.68 6.01
0 -2 0 187.17 6.57
0 2 0 183.77 6.29
0 2 0 183.64 6.36
0 2 0 195.17 5.71
0 -2 0 184.4 6.17
0 2 0 177.06 4.72
0 2 0 174.44 4.89
0 -2 -1 5530.26 112.29
0 2 1 5407.57 111.75
0 2 1 5315.12 112.44
0 2 1 5773.92 112.17
0 -2 -1 5522.37 112.75
0 -2 -1 5670.91 112.31
0 -2 -1 5707.34 112.39
0 2 1 5596.57 111.9
0 -2 -1 5571.94 112.68
0 2 1 5752.9 112.43
0 2 1 5411.63 111.95
0 -2 -1 5420.84 110.22
0 2 1 5342.79 110.25
0 -2 -1 5753.5 112.18
0 2 1 5563.97 112.56
0 2 1 5831.66 112.59
0 2 1 5474.4 111.39
0 -2 -1 5690.8 112.02
0 -2 -1 5383.69 110.55
0 -2 -1 5418.39 110.88
0 2 1 5377.41 110.98
0 2 1 5532.49 111.63
0 2 1 5361.03 111.2
0 2 2 89.42 3.99
0 -2 -2 93.07 3.88
0 2 2 88.08 3.79
0 -2 -2 95.11 3.92
0 -2 -2 91.15 4.37
0 2 2 86.36 6.37
0 2 2 98.98 4.31
0 2 2 90.22 3.93
0 -2 -2 95.99 3.62
0 -2 -2 90.95 3.49
0 2 2 91.93 3.42
0 2 2 91.49 3.96
0 2 2 106.12 3.88
0 -2 -2 97.13 3.86
0 2 2 91.03 3.99
0 2 2 94.53 4.1
0 2 2 94.85 3.79
0 -2 -2 99.36 3.59
0 -2 -2 92.67 3.9
0 2 2 94.02 4.21
0 -2 -2 92.64 3.6
0 2 2 87.44 3.69
0 2 3 266.09 7.95
0 -2 -3 256.68 8.03
0 2 3 267.69 11.87
0 -2 -3 255.33 7.73
0 2 3 256.68 7.57
0 2 3 260.26 9.01
0 2 3 258.99 7.55
0 2 3 272.03 6.52
0 -2 -3 227.26 6.58
0 2 3 250.2 7.51
0 -2 -3 273.78 7.05
0 2 3 255.64 8.51
0 2 3 258.31 7.08
0 2 3 245.32 8.77
0 2 3 260.42 8.3
0 -2 -3 260.83 7.92
0 -2 -4 1759.62 37.66
0 -2 -4 1696.67 37.71
0 2 4 1690.4 37.77
0 -2 -4 1768.61 36.73
0 -2 -4 1795.66 49.61
0 -2 -4 1690.94 36.17
0 2 4 1709.52 39.46
0 -2 -4 1874.21 40.63
0 2 4 1770.52 43.85
0 2 4 1635.48 35.9
0 -2 -4 1508.7 34.42
0 2 4 1637.17 35.9
0 -2 -4 1775.13 34.72
0 2 4 1767.82 38.43
0 2 4 1594.58 34.87
0 2 4 1774.56 39.62
0 -2 -4 1747.87 37.82
0 2 5 596.54 14.38
0 2 5 587.22 14.37
0 2 5 643.22 21.88
0 -2 -5 686.57 19.67
0 -2 -5 595.34 14.73
0 2 5 622.32 16.54
0 2 5 618.64 17.21
0 -2 -5 665.84 20.22
0 -2 -5 624.66 16.33
0 2 5 582.74 16.97
0 -2 -6 36.19 1.94
0 2 6 38.59 2.01
0 2 6 38.2 2.01
0 2 6 42.47 5.07
0 -2 -6 44.72 4.61
0 2 6 39.4 3.47
0 2 6 39.19 3.08
0 -2 -6 39.47 4.43
0 -2 -6 42.68 3.47
0 2 7 1187.36 29.22
0 2 7 1181.55 30.29
0 2 7 1264.09 36.89
0 -2 -7 1264.99 34.61
0 -2 -7 1241.15 35.26
0 -2 -7 1270.23 30.69
0 -2 -8 126.3 4.55
0 2 8 127.09 7.26
0 -2 -8 140.27 9.52
0 2 8 148.16 10.39
0 2 8 139.02 4.45
0 -2 -8 151.1 10.33
0 -2 -8 143.12 8.85
0 -2 -8 144.44 7.85
0 2 9 268.01 11.57
0 -2 -9 239.88 7.15
0 -2 -9 284.21 13.81
0 -2 -9 275.27 11.27
0 2 9 272.67 15.32
0 2 10 242.96 12.5
0 -2 -10 255.3 14
0 -2 -10 268.21 11.3
0 -2 -10 240.58 14.79
0 2 10 271.5 16.18
0 2 10 245.35 11.56
0 2 11 8.33 2.51
0 -2 -11 7.8 2.62
0 -2 -11 8.01 2.01
0 -2 -11 7.9 2.63
0 2 11 7.74 3.42
0 2 11 6.03 1.64
0 2 12 96.77 8.12
0 -2 -12 115.95 10.2
0 -2 -12 88.42 9.52
0 2 13 198.52 10.42
0 2 13 214.95 12.69
0 -2 -13 236.36 15.5
0 -2 -13 191.68 15.12
0 -2 -13 222.85 13
0 2 14 54.85 6.14
0 -2 -14 63.07 8.53
0 -2 -14 66.43 8.79
0 -2 -14 61.67 6.51
0 2 15 31.03 4.86
0 -2 -15 27.76 4.45
0 -2 -15 16.51 4.67
0 -2 -15 23.85 5.84
0 -2 -16 79.18 7.97
0 -2 -16 99.15 11.16
0 -2 -16 79.09 9.37
0 3 -15 6.23 3.39
0 3 -15 9.16 3.01
0 -3 15 3.03 2.23
0 -3 15 1.29 1.64
0 3 -15 3.03 2.95
0 3 -15 5.16 3
0 -3 14 7.06 3.42
0 3 -14 8.83 3.22
0 -3 14 14.17 4.07
0 -3 14 6.52 4.1
0 3 -14 4.03 2.63
0 -3 14 10.37 3.84
0 3 -14 9.43 2.83
0 -3 13 17.82 4.63
0 -3 13 15.01 4.88
0 -3 13 19.18 4.89
0 3 -13 17.74 4.68
0 3 -13 14.48 4.05
0 -3 13 14.47 3.86
0 3 -13 12.05 3.74
0 -3 13 18.14 4.17
0 -3 12 31.8 4.48
0 -3 12 32 5.68
0 -3 12 33.8 6.67
0 3 -12 36.88 6.12
0 -3 12 26.94 4.66
0 3 -12 27.55 5.06
0 -3 12 26.13 4.92
0 -3 12 36.79 6.01
0 3 -11 280.16 14.86
0 -3 11 248.19 15.06
0 -3 11 251.89 16.37
0 -3 11 247.59 17.36
0 -3 11 263.29 13.11
0 3 -11 258.48 16.04
0 -3 11 253.24 15.23
0 -3 11 251.78 15.03
0 3 -11 257.03 15.76
0 3 -11 261.04 16.69
0 3 -10 5.99 2.63
0 -3 10 9.05 2.9
0 -3 10 6.09 1.83
0 -3 10 10.33 2.76
0 -3 10 11.05 3.45
0 3 -10 6.6 2.62
0 -3 10 10.45 2.82
0 -3 10 4.01 1.02
0 -3 10 10.79 2.45
0 3 -10 7.91 2.42
0 -3 10 10.65 1.75
0 3 -9 143.8 10.62
0 3 -9 126.04 9.04
0 -3 9 127.57 9.5
0 -3 9 129.19 11.28
0 -3 9 132.51 8.44
0 -3 9 134.99 10.32
0 -3 9 136.46 10.2
0 -3 9 132.43 8.35
0 -3 9 130.5 9.4
0 3 -9 125.92 9.67
0 -3 9 127.21 6.17
0 3 -8 1497.18 42.71
0 3 -8 1353.33 38.08
0 -3 8 1338.99 38.84
0 -3 8 1423.78 43.62
0 -3 8 1369.91 37.17
0 -3 8 1350.73 40.89
0 -3 8 1428.07 31.13
0 -3 8 1353.85 41.13
0 -3 8 1435.34 38.25
0 3 -8 1411.6 40.02
0 3 -8 1402.32 39.95
0 -3 8 1358.84 39.04
0 -3 8 1364.22 32.75
0 3 -7 710.74 24.68
0 3 -7 640.99 21.54
0 3 -7 665.45 16.28
0 3 -7 657.33 15.93
0 -3 7 635.2 22.08
0 3 -7 690.25 16.05
0 -3 7 655.31 25.15
0 -3 7 640.55 20.89
0 -3 7 689.25 21.25
0 -3 7 642.2 23.32
0 -3 7 659.79 16.02
0 -3 7 649.26 23.74
0 -3 7 676 21.86
0 3 -7 676.61 22.59
0 -3 7 624.45 21.89
0 3 -7 710.95 22.77
0 -3 7 629.34 17.21
0 3 -6 137 8.94
0 3 -6 131.56 7.84
0 3 -6 143.52 5.31
0 3 -6 149.1 5.53
0 -3 6 135.95 8.29
0 3 -6 147.07 5.51
0 -3 6 134.76 8.1
0 -3 6 140.16 9.62
0 -3 6 151.73 8.1
0 -3 6 131.78 7.6
0 -3 6 143.1 9.01
0 3 -6 143.33 5.84
0 -3 6 143.32 4.84
0 -3 6 145.6 9.44
0 -3 6 161.34 8.78
0 -3 6 137.62 7.49
0 -3 6 147.03 8.33
0 3 -6 140.67 8.26
0 3 -6 148.82 8.49
0 -3 6 143.13 5.61
0 -3 5 272.37 8.3
0 3 -5 253.02 7.92
0 3 -5 245.95 10.4
0 3 -5 281.88 8.46
0 -3 5 258.1 10.76
0 -3 5 274.79 11.56
0 3 -5 269.61 8.33
0 -3 5 281.32 11.3
0 -3 5 256.52 12.66
0 -3 5 255.46 10.78
0 -3 5 257.32 11.74
0 3 -5 259.63 8.49
0 -3 5 260.36 8.66
0 -3 5 278.1 12.7
0 -3 5 236.48 10.33
0 -3 5 294.35 11.96
0 3 -5 254.04 10.64
0 3 -5 250.72 10.79
0 -3 5 261 10.85
0 -3 5 245.67 7.77
0 -3 5 262.32 9.1
0 3 -5 282.95 12.15
0 3 -5 250.58 11.77
0 3 -4 1824.81 39.88
0 -3 4 1838.16 40.49
0 -3 4 1847.58 44.36
0 3 -4 1887.16 40.71
0 -3 4 1873.55 43.16
0 3 -4 1921.17 40.78
0 -3 4 1883.55 46.61
0 -3 4 1803.59 43.68
0 -3 4 1837.57 44.98
0 -3 4 1888.55 44.37
0 -3 4 1841.7 42.03
0 -3 4 1848.84 45.99
0 3 -4 1942.37 42.4
0 -3 4 1693.13 43.34
0 -3 4 1939.66 45.3
0 -3 4 1847.73 41.61
0 -3 4 1817.62 42.94
0 -3 4 1657.28 39.03
0 3 -4 1752.98 42.97
0 3 -4 1760.04 42.36
0 -3 4 1958.03 40.76
0 3 -4 1803.65 44.63
0 3 -4 1796.02 44.89
0 -3 4 1931.95 40.81
0 -3 4 1920.76 40.32
0 3 -3 1136.25 25.31
0 3 -3 1063.64 28.13
0 3 -3 1101.61 28.55
0 -3 3 1108.24 24.83
0 3 -3 1118.46 28.97
0 3 -3 1092.02 25.89
0 -3 3 1151.91 29
0 3 -3 1066.66 25.22
0 -3 3 1121.18 25.99
0 3 -3 1131.47 26.13
0 -3 3 1115.55 28.67
0 -3 3 1108.92 26.98
0 3 -3 1121.26 26.1
0 -3 3 1124.78 28.33
0 -3 3 1138.31 30.36
0 -3 3 1117.52 28.7
0 3 -3 1175.32 28.12
0 3 -3 1154.81 27.24
0 3 -3 1083.94 26.98
0 -3 3 1125.84 26.22
0 3 -3 1170.74 27.54
0 -3 3 995.24 28.03
0 -3 3 1049.75 29.55
0 -3 3 1158.47 29.41
0 3 -3 1058.29 26.83
0 -3 3 1121.16 25.65
0 -3 3 1133.22 27.15
0 3 -3 1069.12 26.14
0 3 -3 1083.41 23.75
0 -3 2 516.73 14.23
0 3 -2 529.37 13.61
0 -3 2 520.63 13.73
0 3 -2 536.24 15.27
0 -3 2 561.2 15.94
0 3 -2 501.19 14
0 -3 2 547.85 14.26
0 3 -2 545.1 14.41
0 3 -2 502.97 14.03
0 3 -2 537.1 14.4
0 -3 2 528.06 15.82
0 3 -2 546.08 15.63
0 3 -2 548.04 14.97
0 -3 2 500.3 15.72
0 -3 2 508.78 16.58
0 3 -2 539.84 15.17
0 -3 2 518.65 16.03
0 3 -2 537.19 15.48
0 3 -2 528.8 13
0 3 -2 540.86 12.27
0 3 -2 508.2 13.77
0 3 -2 511.87 15.6
0 3 -2 522.21 15.14
0 -3 2 560.47 16.97
0 -3 2 507.5 15.89
0 -3 2 533.52 16.45
0 3 -2 486 14.64
0 -3 2 529.17 12.6
0 3 -2 527.58 15.53
0 3 -2 538.89 12.29
0 3 -2 493.23 13.78
0 3 -2 504.46 12.96
0 -3 2 553.94 14.35
0 3 -2 524.03 14.16
0 3 -2 510.9 14.89
0 3 -2 544.65 13.24
0 3 -2 518.41 15.4
0 -3 1 358.44 10.46
0 3 -1 396.81 11.71
0 3 -1 354.74 10.68
0 3 -1 359.7 10.31
0 3 -1 347.81 11.27
0 -3 1 369.32 11.75
0 3 -1 399.4 11.9
0 -3 1 392.98 10.56
0 3 -1 382.74 10.98
0 3 -1 384.74 11.02
0 3 -1 401.67 10.49
0 3 -1 374.21 11.75
0 3 -1 373.01 11.39
0 -3 1 367.06 12.08
0 3 -1 383.57 11.45
0 3 -1 364.25 9.47
0 3 -1 349.6 9.59
0 -3 1 367.94 12.34
0 3 -1 390.95 11.74
0 3 -1 378.65 11.98
0 -3 1 355.86 11.48
0 -3 1 364.36 12.51
0 3 -1 366.73 11.44
0 3 -1 381.91 10.38
0 3 -1 340.95 9.41
0 -3 1 380.22 10.54
0 3 -1 331.34 8.43
0 3 -1 357.26 10.15
0 3 -1 355.32 10.38
0 -3 0 760.61 17.85
0 3 0 815.62 18.14
0 3 0 773.15 19.27
0 3 0 788.4 19.27
0 3 0 834.59 19.76
0 3 0 788.24 19.63
0 3 0 814.36 19.67
0 3 0 825.88 19.68
0 3 0 852.6 19.02
0 -3 0 761.58 19.86
0 3 0 852.75 20.4
0 3 0 832.08 20.45
0 3 0 807.66 20.3
0 -3 0 761.62 20.52
0 3 0 827.77 20.41
0 3 0 773.73 18.44
0 -3 0 748.82 17.19
0 -3 0 779.28 19.84
0 3 0 830.84 20.42
0 -3 0 779.25 20.86
0 3 0 785.62 20.26
0 3 0 838.69 20.42
0 -3 0 808.41 20.16
0 3 0 833.88 19.03
0 -3 0 759.94 16.78
0 3 0 747.96 16.83
0 3 0 761.35 17.66
0 3 0 739.37 17.28
0 -3 -1 1223.02 27.82
0 3 1 1267.66 27.94
0 3 1 1249.13 29.04
0 -3 -1 1292.42 29.1
0 -3 -1 1266.29 29.14
0 -3 -1 1226.32 29.28
0 3 1 1303.75 28.82
0 -3 -1 1336.8 29.61
0 3 1 1275.88 28.69
0 3 1 1293.62 29.28
0 -3 -1 1241.53 29.41
0 3 1 1249.13 30.01
0 3 1 1310.04 30.04
0 3 1 1212.38 26.71
0 -3 -1 1239.16 28.91
0 3 1 1288.32 29.45
0 3 1 1346.32 28.7
0 3 1 1298.17 29.39
0 -3 -1 1266.34 28.95
0 3 1 1239.68 27.19
0 3 1 1222.8 27.08
0 3 1 1237.2 28.3
0 -3 -1 1193.24 26.45
0 -3 -1 1229.68 27.42
0 -3 -1 1215.16 26.9
0 3 1 1258.28 27.7
0 3 2 363.09 11.21
0 3 2 352.57 10.9
0 -3 -2 366.81 11.93
0 -3 -2 372.31 11.15
0 -3 -2 381.48 11.34
0 -3 -2 402.46 10.9
0 3 2 408.3 10.75
0 -3 -2 334.91 10.83
0 3 2 435.82 11.48
0 -3 -2 400.63 11.52
0 -3 -2 376.9 8.63
0 3 2 382.89 11.22
0 -3 -2 391.13 11.72
0 3 2 409.81 10.59
0 -3 -2 358.89 10.66
0 3 2 396.69 11.55
0 3 2 390.06 11.25
0 -3 -2 395.13 11.33
0 3 2 371.83 10.77
0 -3 -2 400.62 10.57
0 -3 -2 365.8 10.06
0 3 2 378.66 10.42
0 -3 -2 354.34 9.93
0 3 3 305.17 10.36
0 3 3 326.5 15.47
0 -3 -3 330.05 10.2
0 3 3 345.15 10.89
0 -3 -3 333.54 11.31
0 3 3 307.55 9.88
0 3 3 347.62 10.21
0 3 3 345.15 10.17
0 -3 -3 311.84 9.27
0 3 3 334.56 9.02
0 -3 -3 308.91 9.56
0 -3 -3 342.6 9.93
0 3 3 318.32 10.42
0 3 3 334.14 9.74
0 -3 -3 338.7 9.59
0 3 3 308.44 10.2
0 -3 -3 316.03 10.08
0 -3 -3 314.98 11.15
0 3 3 327.59 10.6
0 3 3 319.05 9.79
0 -3 -3 317.28 9.5
0 -3 -3 319.53 9.46
0 3 4 4149.02 86.66
0 3 4 4084.4 86.8
0 3 4 4149.23 95.6
0 -3 -4 3976.9 89.12
0 -3 -4 4328.54 87.15
0 -3 -4 3651.67 85.15
0 3 4 4340.61 84.82
0 3 4 4156.11 86.7
0 3 4 4195.65 86.73
0 -3 -4 4282.61 85.95
0 3 4 4007.81 88.4
0 3 4 4411.4 85.95
0 -3 -4 4272.08 86.26
0 3 4 4124.46 88.91
0 -3 -4 4047.07 86.91
0 3 4 4100.91 87.76
0 3 5 1644.21 37.94
0 3 5 1649.6 37.95
0 -3 -5 1818.37 36.9
0 3 5 1663.88 36.75
0 3 5 1694.2 40.28
0 3 5 1753.54 39.55
0 3 5 1746.18 40.97
0 -3 -5 1808.78 38.76
0 3 5 1754.03 46.75
0 -3 -5 1736.08 41.54
0 3 6 222.97 9.73
0 3 6 228.13 9.28
0 -3 -6 243.26 7.98
0 3 6 240.85 13
0 -3 -6 221.26 9.94
0 3 6 232.25 7.57
0 3 6 222.2 7.44
0 3 7 1416.78 35.42
0 3 7 1449.77 34.31
0 -3 -7 1483.91 31.39
0 -3 -7 1373.4 35.64
0 -3 -7 1391.39 38.54
0 3 7 1463.74 41.11
0 3 7 1402.65 30.65
0 3 7 1405.87 30.64
0 3 8 68.12 5.39
0 3 8 70.15 5.04
0 3 8 65.07 3.12
0 3 8 68.52 3.17
0 -3 -8 75.15 6.2
0 -3 -8 65.62 5.48
0 3 8 61.75 6.95
0 -3 -8 67.98 6.77
0 3 9 162.71 5.1
0 -3 -9 186.25 10.76
0 -3 -9 171 11.6
0 3 9 165.28 11.89
0 -3 -9 160.62 8.93
0 3 9 158.71 8.27
0 3 9 161.15 9.04
0 -3 -10 281.86 14.57
0 -3 -10 264.26 15.47
0 -3 -10 256.96 11.88
0 3 10 253.34 15.42
0 3 10 240.63 11.95
0 3 11 18.9 3.78
0 -3 -11 17.18 3.74
0 -3 -11 21.16 4.52
0 -3 -11 21.7 3.29
0 3 11 20.07 4.6
0 3 11 17.92 3.11
0 3 12 21.78 4.11
0 -3 -12 29.83 5.23
0 -3 -12 28.02 3.44
0 -3 -12 25.89 5.08
0 3 12 30.67 5.18
0 3 12 20.8 3.31
0 3 13 163.2 11.28
0 -3 -13 194.43 13.77
0 -3 -13 161.13 13.56
0 3 13 184.02 10.96
0 -3 -13 154.62 10.23
0 3 14 59.82 6.94
0 -3 -14 75.75 8.84
0 -3 -14 63.68 9.18
0 -3 -14 68.74 7
0 3 15 1.19 2.1
0 -3 -15 3.44 2.82
0 -3 -15 4.46 3.27
0 -3 -15 3.95 2.24
0 3 16 85.65 8.1
0 -3 -16 72.79 9.38
0 -3 -16 78.56 9.98
0 4 -14 19.11 5.08
0 4 -14 21.05 5.27
0 -4 14 14.36 3.84
0 -4 14 24.07 5.42
0 4 -14 16.71 4.2
0 4 -14 9.6 2.24
0 -4 13 139.73 13.99
0 -4 13 143.69 13.42
0 4 -13 165.68 13.67
0 4 -13 147.41 12.23
0 -4 13 135.89 10.78
0 4 -13 147.02 12.83
0 -4 13 140.82 11.21
0 -4 12 73.07 7.43
0 -4 12 71.39 6.91
0 -4 12 92.31 11.37
0 -4 12 74.46 9
0 4 -12 87.87 9.48
0 -4 12 76.16 8.81
0 4 -12 82.86 9.13
0 -4 12 72.34 7.33
0 -4 12 70.83 7.84
0 4 -11 45.43 5.45
0 -4 11 43.37 5.86
0 -4 11 47.23 6
0 -4 11 41.48 6.77
0 -4 11 35.5 6.65
0 -4 11 41.97 5.24
0 4 -11 43.44 6.69
0 -4 11 48.08 6.86
0 -4 11 43.68 5.57
0 4 -11 43.13 6.41
0 4 -11 48.73 7.28
0 -4 10 13.93 3.95
0 -4 10 12.56 3.04
0 -4 10 9.63 3.29
0 4 -10 16.75 3.36
0 -4 10 15.16 3.73
0 -4 10 12.26 3.46
0 -4 10 7.46 2.41
0 -4 10 15.85 3.46
0 4 -10 16.26 4.18
0 -4 10 15.43 3.55
0 4 -9 5.26 2.66
0 -4 9 5.57 0.98
0 -4 9 2.09 1.08
0 -4 9 2.91 0.95
0 -4 9 3.06 2.48
0 -4 9 3.6 1.87
0 4 -9 2.29 1.77
0 -4 9 4.53 2.27
0 -4 9 7.65 2.9
0 -4 9 4.66 2.63
0 4 -9 1.43 1.62
0 -4 9 2.87 0.82
0 4 -8 86.9 6.74
0 -4 8 83.57 7.49
0 -4 8 96.28 8.47
0 -4 8 75.02 7.47
0 -4 8 85.11 6.83
0 -4 8 92.35 9.2
0 -4 8 82.54 7.07
0 -4 8 93.97 8.66
0 -4 8 104.28 8.08
0 4 -8 88.02 7.58
0 -4 8 95.65 7.45
0 -4 8 91.96 4.31
0 4 -8 84.71 8.24
0 4 -7 572.78 20.05
0 -4 7 539.7 21.57
0 4 -7 640.81 16.39
0 4 -7 622.38 16.27
0 -4 7 631.77 21.09
0 -4 7 648.74 25.59
0 -4 7 641.56 21.64
0 -4 7 580.66 22.93
0 -4 7 587.56 20.93
0 -4 7 612.25 23.96
0 -4 7 654.83 22.58
0 -4 7 595.09 15.35
0 4 -7 632.94 21.08
0 -4 7 612.4 21.02
0 4 -7 590.65 21.42
0 4 -7 656.29 23.7
0 4 -7 599.56 23.36
0 4 -6 154.73 5.99
0 -4 6 139.61 9.04
0 4 -6 140.34 8.02
0 -4 6 152.41 9.47
0 4 -6 161.42 6.5
0 4 -6 159.81 6.49
0 -4 6 151.64 8.49
0 -4 6 146.04 8.73
0 -4 6 161.24 9.27
0 -4 6 166.69 11.17
0 -4 6 158.16 9.94
0 4 -6 144.61 6.25
0 -4 6 156.37 9.63
0 -4 6 154.58 10.37
0 4 -6 145.72 8.66
0 -4 6 149.59 8.49
0 4 -6 159.9 8.49
0 -4 6 157.99 5.42
0 4 -6 152.68 9.82
0 -4 6 168.29 7.09
0 4 -6 158.01 9.9
0 4 -5 157.06 6.15
0 -4 5 164.6 6.82
0 -4 5 150.58 8.95
0 -4 5 155.08 9.13
0 -4 5 160.5 8.12
0 -4 5 161.97 9.13
0 -4 5 155.81 10.44
0 -4 5 144.89 8.49
0 -4 5 151.42 9.35
0 -4 5 171.76 9.76
0 -4 5 170.42 10.4
0 -4 5 173.41 8.41
0 4 -5 158.12 7.75
0 4 -5 152.45 8.25
0 -4 5 162.45 6.47
0 4 -5 156.71 9.29
0 4 -5 159.66 9.34
0 4 -4 1605.54 36.17
0 -4 4 1608.74 37.18
0 -4 4 1607.83 40.71
0 -4 4 1649.86 38.56
0 -4 4 1587.6 40.94
0 -4 4 1604.56 43.05
0 -4 4 1639.46 41.3
0 -4 4 1589.94 40.89
0 -4 4 1621.26 41.59
0 -4 4 1688.19 37.46
0 4 -4 1517.64 38.47
0 -4 4 1704.52 42.35
0 -4 4 1663.58 43.19
0 -4 4 1650.4 36.48
0 4 -4 1609.97 37.42
0 4 -4 1568.85 38.66
0 -4 4 1622.41 38.52
0 4 -4 1500.58 40.09
0 -4 4 1503.84 35.31
0 4 -4 1615.5 40.92
0 4 -3 1299.31 29.34
0 4 -3 1320.4 33.75
0 4 -3 1277.73 33.08
0 -4 3 1369.56 34.03
0 4 -3 1271.47 31.12
0 4 -3 1299.43 30.43
0 -4 3 1305.7 31.47
0 -4 3 1357.48 31.75
0 -4 3 1304.75 34.29
0 -4 3 1348.04 34.87
0 -4 3 1327.14 34.39
0 -4 3 1311.97 34.67
0 4 -3 1326.5 28.33
0 4 -3 1259.04 31.33
0 -4 3 1410.46 36.41
0 -4 3 1357.55 35.55
0 4 -3 1206.17 31.29
0 -4 3 1343.57 31.8
0 4 -3 1271.11 29.98
0 -4 3 1345.31 29.36
0 4 -3 1338.71 28.21
0 4 -2 31.71 2.85
0 -4 2 24.3 2.48
0 4 -2 30.42 2.56
0 -4 2 29.48 3.11
0 -4 2 29.72 2.61
0 4 -2 33.42 3.12
0 4 -2 35.18 3
0 -4 2 28.38 2.59
0 4 -2 32.45 2.9
0 4 -2 29.76 2.6
0 -4 2 29.88 3.42
0 -4 2 31.33 3.45
0 -4 2 28.98 3.46
0 4 -2 27.72 2.33
0 4 -2 26.23 2.38
0 -4 2 33.23 3.74
0 -4 2 36.49 4
0 -4 2 29.98 2.69
0 4 -2 28.95 2.57
0 4 -2 27.8 1.78
0 4 -2 28.96 2.38
0 4 -2 29.59 1.9
0 4 -2 27.52 2.71
0 4 -2 30.58 3.19
0 4 -2 31.13 2.76
0 4 -2 32.25 2.21
0 4 -2 26.57 2.1
0 4 -1 302.67 9.5
0 4 -1 299.73 10.42
0 4 -1 301.32 9.8
0 -4 1 314.71 10.38
0 -4 1 315.84 10.79
0 4 -1 322.41 11.31
0 -4 1 329.61 11.27
0 4 -1 309.51 10.12
0 4 -1 303.69 10.34
0 -4 1 310.29 11.59
0 -4 1 335.75 10.37
0 4 -1 339.88 10.83
0 4 -1 337.35 10.06
0 4 -1 342.42 10.84
0 -4 1 317.09 12.22
0 4 -1 317.02 8.86
0 -4 1 287.72 11.17
0 -4 1 321.04 12.65
0 -4 1 326.58 12.69
0 4 -1 344.94 10.14
0 -4 1 325.22 10.32
0 4 -1 304.19 8.72
0 4 -1 308.13 9.03
0 4 -1 297.97 9.17
0 -4 0 362.68 10.01
0 4 0 379.61 10.3
0 4 0 348.55 10.65
0 4 0 366.13 11.46
0 4 0 357.26 11.43
0 4 0 382.59 11.98
0 4 0 391.75 11.16
0 4 0 395.63 11.94
0 4 0 393.95 11.93
0 4 0 373.41 11.93
0 4 0 375.27 12.48
0 4 0 392.36 12.52
0 -4 0 357.55 12.26
0 -4 0 365.2 13.01
0 4 0 379.75 12.44
0 4 0 363.62 12.3
0 4 0 357.18 10.63
0 -4 0 349.11 9.19
0 4 0 385.1 12.49
0 4 0 376.18 12.48
0 -4 0 361.78 12.21
0 4 0 372.74 12.4
0 4 0 357.42 8.78
0 4 0 400.06 11.28
0 -4 0 358.58 8.69
0 4 0 354.33 10.61
0 4 0 350.74 9.78
0 4 0 346.52 9.35
0 4 1 1993.88 44.24
0 -4 -1 2073.11 47.4
0 4 1 2056.4 46.73
0 4 1 2095.3 47.06
0 4 1 2219.76 47.14
0 4 1 2161.3 45.52
0 4 1 2160.66 47.21
0 4 1 2253.92 47.33
0 4 1 2191.37 46.7
0 -4 -1 2065.2 47.33
0 4 1 2089.39 46.77
0 4 1 2161.34 47.24
0 4 1 2086.09 48.1
0 4 1 2168.64 48.26
0 4 1 2111.05 47.56
0 4 1 2145.7 48.39
0 -4 -1 2099.71 47.89
0 4 1 2010.28 44.45
0 -4 -1 2108.08 47.39
0 4 1 2137.24 47.77
0 4 1 2209.68 46.83
0 4 1 2202.6 47.87
0 4 1 2196.52 46.72
0 4 1 2082.1 44.22
0 -4 -1 2023.64 42.84
0 -4 -1 2172.55 47.58
0 4 1 2216.83 46.81
0 -4 -1 2076.7 44.22
0 4 1 2048.26 44.48
0 -4 -1 2012.14 43.61
0 4 1 2055.86 46.33
0 4 1 2035.03 45.36
0 4 2 6.38 0.63
0 -4 -2 7.39 1.29
0 4 2 7.05 1.42
0 4 2 6.89 1.31
0 -4 -2 6.98 1.61
0 -4 -2 6.94 1.29
0 -4 -2 5.44 1.23
0 4 2 3.89 1.26
0 4 2 7.63 1.4
0 -4 -2 4.13 1.53
0 4 2 7.98 1.68
0 4 2 4.47 0.99
0 -4 -2 6.09 0.83
0 4 2 9.25 1.61
0 -4 -2 6.48 1.33
0 -4 -2 5.28 1.38
0 -4 -2 6.73 1.41
0 4 2 8.05 1.43
0 4 2 7.04 1.52
0 -4 -2 7.31 1.93
0 4 2 6.23 1.54
0 4 2 6.96 1.13
0 4 2 8.66 1.52
0 -4 -2 7.69 1.46
0 4 2 4.36 0.97
0 -4 -2 8.26 1.17
0 4 2 7.75 1.31
0 -4 -2 7.47 1.12
0 -4 -2 8.56 1.23
0 4 3 258.47 9.86
0 4 3 258.81 9.47
0 -4 -3 273.26 10.83
0 4 3 295.11 10.09
0 -4 -3 276.3 10.15
0 -4 -3 275.55 9.95
0 4 3 296.49 9.05
0 -4 -3 276.31 9.15
0 4 3 294.57 9.89
0 4 3 300.29 9.94
0 -4 -3 272.29 9.85
0 4 3 276.93 9.56
0 -4 -3 250.63 6.5
0 4 3 269.46 9.87
0 4 3 275.45 8.77
0 -4 -3 278.32 9.95
0 4 3 272.89 9.54
0 -4 -3 268.37 10.17
0 4 3 267.07 9.8
0 -4 -3 287.84 9.49
0 4 3 258.22 9.33
0 -4 -3 272.15 8.67
0 4 3 273.96 9.05
0 -4 -3 269.65 8.83
0 -4 -3 260.54 8.48
0 4 4 470.38 20.53
0 4 4 442.26 13.95
0 -4 -4 489.3 16.16
0 -4 -4 450.48 15.48
0 -4 -4 475.39 14.5
0 4 4 518.56 14.39
0 4 4 502.18 14.27
0 4 4 509.71 12.83
0 -4 -4 467.08 13.16
0 -4 -4 488.09 14.03
0 4 4 472.05 14.97
0 4 4 449.73 14.32
0 -4 -4 477.32 13.7
0 4 4 499.29 13.79
0 -4 -4 465.47 14.39
0 4 4 458.25 12.78
0 4 4 431.72 14.68
0 4 4 455.34 14.07
0 -4 -4 465.89 13.47
0 -4 -4 469.97 13.64
0 -4 -5 1272.52 28.33
0 4 5 1221.75 29.71
0 4 5 1218.46 29.66
0 4 5 1312.26 27.78
0 -4 -5 1275.4 29.22
0 4 5 1213.61 31.85
0 -4 -5 1280 29.67
0 4 5 1111.36 30.52
0 4 5 1256.15 28.92
0 4 5 1199.73 37.33
0 -4 -5 1258.99 33
0 -4 -5 1252.87 30.56
0 4 5 1186.4 29.38
0 4 6 622.82 17.38
0 -4 -6 629.9 15.49
0 4 6 636.9 17.45
0 -4 -6 678.08 16.24
0 -4 -6 670.75 17.42
0 4 6 613.44 15.88
0 -4 -6 622.9 20.4
0 4 6 680.42 25.12
0 -4 -6 657.96 18.06
0 4 6 617.76 19.39
0 4 6 602.91 19.9
0 -4 -7 35.71 2.91
0 4 7 33.74 2.67
0 4 7 32.84 2.71
0 -4 -7 33.75 1.86
0 4 7 42.91 5.68
0 -4 -7 40.88 3.29
0 -4 -7 36.58 4.12
0 4 7 38.12 4.09
0 4 7 36.85 3.82
0 4 8 992.44 29.27
0 4 8 1026.66 28.35
0 4 8 1014.74 24.54
0 4 8 1006.05 24.49
0 -4 -8 977.28 25.65
0 -4 -8 1059.76 30.18
0 -4 -8 1019.61 29.93
0 -4 -8 1074.81 25.47
0 4 8 1050.27 34.66
0 4 9 485.82 18.25
0 4 9 475.15 17.04
0 4 9 505.9 13.41
0 4 9 494.01 13.4
0 4 9 471.84 13.5
0 -4 -9 537.74 19.71
0 4 9 501.73 22.09
0 -4 -9 492.33 18.57
0 -4 -10 18.26 3.36
0 4 10 17.82 4.36
0 -4 -10 14.85 3.73
0 -4 -10 17.77 3.24
0 4 10 12.79 2.67
0 4 10 17.71 2.76
0 -4 -11 68.32 6.86
0 4 11 55.9 7.09
0 -4 -11 56.57 7.39
0 -4 -11 64.2 5.87
0 4 11 62.54 6.02
0 4 12 98.87 9.08
0 -4 -12 120.49 10.22
0 4 12 111.43 10.7
0 -4 -12 109.75 10.76
0 -4 -12 120.88 8.06
0 4 12 107.3 8.42
0 -4 -12 101.86 7.13
0 4 13 57.99 7.11
0 -4 -13 68.97 8.01
0 -4 -13 75.09 9.27
0 4 13 69.99 8.59
0 -4 -13 58.88 5.72
0 4 13 63.37 6.42
0 4 14 124.85 10.31
0 -4 -14 116.17 10.96
0 -4 -14 108.6 11.62
0 4 14 120.75 9.22
0 -4 -14 107.83 7.9
0 4 15 43.39 6.21
0 -4 -15 54.2 8.33
0 -4 -15 48.79 7.26
0 4 16 41.68 6.21
0 -4 -16 66.54 9.14
0 -4 -16 52.09 7.59
0 5 -14 34.92 6.39
0 5 -14 36.1 6.72
0 -5 14 32.32 7.3
0 -5 14 32.78 6.57
0 5 -14 33.68 6.36
0 5 -13 27.58 5.16
0 5 -13 36.42 6.76
0 5 -13 38.92 6.92
0 -5 13 26.21 5.58
0 -5 13 30.04 6.7
0 -5 12 18.98 3.76
0 -5 12 22.98 5.01
0 -5 12 19.97 5.96
0 5 -12 24.03 4.33
0 5 -12 32.37 5.35
0 -5 12 30.51 6
0 5 -12 27.26 5.3
0 -5 12 22.14 3.89
0 -5 12 24.42 4.82
0 -5 11 13.99 3.43
0 -5 11 15.37 3.54
0 -5 11 7.32 3.89
0 -5 11 15.78 4.34
0 5 -11 10.51 2.79
0 -5 11 22.52 5.03
0 5 -11 17.57 4.62
0 -5 11 16.96 3.61
0 -5 11 12.1 3.33
0 -5 10 9.73 3.01
0 -5 10 3.67 2.85
0 -5 10 3.84 1.82
0 -5 10 7.97 2.9
0 -5 10 -0.51 2.8
0 -5 10 8.3 3.04
0 -5 10 5.9 2.18
0 5 -10 7.9 2.65
0 -5 10 6.49 2.76
0 5 -10 8.06 1.91
0 -5 9 11.27 2.88
0 -5 9 9.66 2.58
0 -5 9 14.94 3.97
0 -5 9 10.01 3.49
0 5 -9 10.63 3.38
0 -5 9 11.99 3.12
0 -5 9 13.97 3.48
0 5 -9 16.63 3.86
0 -5 9 11.69 2.74
0 5 -9 12.15 2.58
0 -5 9 15.45 3.39
0 -5 8 0.33 2.01
0 5 -8 2.68 1.1
0 -5 8 1.59 1.51
0 -5 8 2.47 1.63
0 -5 8 3.49 2.23
0 -5 8 3.51 2.73
0 -5 8 3.7 1.64
0 -5 8 2.13 1.41
0 -5 8 -0.45 1.94
0 -5 8 2.67 1.28
0 5 -8 3.23 1.46
0 5 -8 1.23 1.12
0 5 -8 3.65 2.42
0 -5 7 670.3 24.31
0 5 -7 661.92 21.73
0 -5 7 729.23 25.21
0 -5 7 636.5 23.65
0 -5 7 714.05 28.57
0 -5 7 663.19 25.92
0 -5 7 683.89 22.48
0 -5 7 700.47 25.56
0 -5 7 775.43 26.51
0 -5 7 722.77 27.93
0 5 -7 706.96 23.98
0 -5 7 706.95 22.78
0 5 -7 696.68 26
0 5 -7 712.21 26.1
0 -5 7 679.39 19.39
0 -5 6 285.89 13.66
0 -5 6 289.22 10.82
0 5 -6 282.1 9.61
0 5 -6 270.16 11.77
0 -5 6 291.51 14.93
0 -5 6 268 13.6
0 -5 6 312.13 16.64
0 -5 6 286.03 14.31
0 -5 6 301.93 14.85
0 -5 6 288.45 12.24
0 -5 6 310 15.1
0 -5 6 312.35 16.37
0 5 -6 303.9 13.29
0 -5 6 299.54 12.59
0 5 -6 297.88 14.67
0 5 -6 291.01 14.52
0 5 -5 -0.35 0.74
0 -5 5 1.17 0.8
0 -5 5 -1 1.32
0 -5 5 1.09 0.76
0 -5 5 1.12 1.05
0 -5 5 1.21 1.44
0 -5 5 1.58 0.94
0 -5 5 -0.36 1.32
0 -5 5 -0.29 0.82
0 -5 5 1.39 1.2
0 -5 5 0.94 1.87
0 5 -5 -0.2 0.83
0 5 -5 2.06 0.98
0 -5 5 0.68 0.46
0 -5 5 1.84 1.21
0 5 -5 1.12 1.31
0 5 -5 0.53 1.18
0 5 -4 928.47 27.75
0 5 -4 952.29 28.54
0 -5 4 1005.02 25.72
0 -5 4 988.03 28.54
0 -5 4 996.74 25.95
0 -5 4 968.56 29.33
0 -5 4 956.72 29.53
0 -5 4 974.5 29.86
0 -5 4 947.62 28.86
0 5 -4 943.84 25.75
0 5 -4 905.29 25.77
0 -5 4 1016.63 31.52
0 -5 4 994.45 30.43
0 5 -4 927.37 23.94
0 -5 4 995.51 26.08
0 5 -4 953.47 25.94
0 -5 4 1006.67 23.15
0 5 -4 944.22 20.94
0 5 -3 864.1 25.76
0 5 -3 860.31 25.06
0 5 -3 883.38 22.02
0 5 -3 891.78 20.97
0 -5 3 916.45 24.36
0 -5 3 955.73 26.23
0 -5 3 935.06 23.96
0 -5 3 865.38 26.76
0 -5 3 894.31 27.54
0 -5 3 899.13 27.06
0 -5 3 916.35 27.7
0 5 -3 834.37 23.22
0 5 -3 911.16 20.54
0 5 -3 865.76 23.01
0 5 -3 877.69 21.69
0 -5 3 951.92 28.66
0 -5 3 891.08 28.64
0 -5 3 945.45 24.15
0 5 -3 871.94 21.02
0 5 -3 843.77 23.09
0 5 -3 929.1 20.36
0 -5 2 58.42 4.41
0 -5 2 67.76 5.09
0 -5 2 56.34 4.16
0 -5 2 56.51 5.11
0 -5 2 59.77 4.21
0 5 -2 57.19 4.03
0 -5 2 58.88 5.28
0 -5 2 59.27 5.36
0 -5 2 60.5 5.37
0 5 -2 60.07 3.78
0 5 -2 60.01 3.51
0 -5 2 67.7 6.05
0 -5 2 64.49 5.81
0 -5 2 56.54 5.03
0 5 -2 58.65 4.02
0 -5 2 66.64 4.45
0 5 -2 60.9 3.25
0 5 -2 54.44 3.48
0 5 -2 59.99 2.45
0 5 -2 63.43 3.54
0 5 -2 59.94 4.13
0 5 -2 60.64 4.37
0 5 -2 59.26 4.65
0 5 -1 551.47 16.56
0 5 -1 535.77 15.47
0 -5 1 585.35 17.76
0 -5 1 551.12 16.67
0 -5 1 553.9 17.13
0 -5 1 550.49 16.22
0 5 -1 597.3 15.97
0 -5 1 565.92 19.2
0 5 -1 515.39 16.13
0 5 -1 558.71 14.18
0 -5 1 564.52 19.59
0 -5 1 566.47 19.68
0 -5 1 493.92 17.57
0 -5 1 557.31 16.37
0 5 -1 599.47 16.07
0 5 -1 532.9 13.82
0 5 -1 548.43 14.43
0 5 -1 547.02 14.75
0 5 0 2206.99 47.04
0 5 0 2134.12 47.83
0 -5 0 2201.59 49.9
0 5 0 2396.82 48.65
0 -5 0 2140.33 50.96
0 5 0 2057.95 47.64
0 -5 0 2114.73 50.53
0 5 0 2112.88 44.08
0 5 0 2342.86 48.63
0 5 0 2097.57 46.4
0 5 0 2186.19 48.03
0 5 0 2084.32 45.63
0 -5 -1 3666.87 79.11
0 5 1 3704.97 79.33
0 -5 -1 3837.63 83.27
0 5 1 4057.74 80.55
0 -5 -1 3956.94 83.58
0 -5 -1 3997.06 84.37
0 5 1 3751.15 79.6
0 -5 -1 3974.68 83.51
0 -5 -1 3720.2 85.33
0 5 1 3838.04 78.49
0 -5 -1 3724.73 76.92
0 -5 -1 3922.26 83.56
0 5 1 3810.68 81.95
0 5 1 3798.93 80.47
0 -5 -1 3777.57 78.06
0 5 1 3830.4 79.28
0 -5 -1 3873.11 78.91
0 -5 -2 149.05 6.55
0 5 2 148.53 4.85
0 5 2 155.78 6.66
0 -5 -2 154.82 7.67
0 -5 -2 155.98 7.96
0 -5 -2 157.22 7.46
0 -5 -2 158.45 8.13
0 -5 -2 158.48 8.11
0 5 2 157.13 7.31
0 -5 -2 168.31 8.67
0 -5 -2 164.53 7.7
0 -5 -2 163.89 8.69
0 -5 -2 161.36 7.59
0 5 2 151.74 6.04
0 5 2 148.65 6.28
0 5 2 149.1 6.87
0 -5 -2 153.41 5.66
0 -5 -2 144.99 5.99
0 -5 -2 147.32 5.12
0 5 3 125.21 6.77
0 -5 -3 115.48 6.27
0 -5 -3 133.38 7.63
0 -5 -3 132.19 7.03
0 -5 -3 115.22 6.14
0 5 3 133.46 6.15
0 -5 -3 121.33 7.25
0 -5 -3 115.85 6.77
0 5 3 126.4 6.62
0 -5 -3 123.99 7.16
0 5 3 126.74 5.86
0 -5 -3 131.12 6.87
0 5 3 119.37 5.84
0 -5 -3 132.89 6.66
0 5 3 124.1 5.82
0 -5 -3 127.31 5.51
0 -5 -3 125.34 4.93
0 -5 -3 121.7 5.79
0 -5 -3 126.33 5.33
0 5 4 41.9 3.94
0 5 4 41.65 2.71
0 -5 -4 45.78 3.94
0 -5 -4 41.69 3.89
0 5 4 43.9 6.47
0 -5 -4 48.66 4.53
0 -5 -4 48.42 3.54
0 5 4 44.74 3.18
0 -5 -4 45.92 3.97
0 -5 -4 35.85 1.58
0 5 4 42.32 3.85
0 -5 -4 38.8 3.86
0 5 4 44.04 3.53
0 -5 -4 45.53 3.97
0 -5 -4 50.61 3.75
0 5 4 40.42 3.53
0 -5 -4 44.93 3.28
0 -5 -5 1273.99 32.07
0 -5 -5 1272.84 34.41
0 -5 -5 1226.36 33.58
0 5 5 1299.38 40.05
0 -5 -5 1241.58 29.7
0 5 5 1339.74 29.28
0 -5 -5 1276.9 31.26
0 5 5 1208.95 32.61
0 -5 -5 1249.64 32.8
0 -5 -5 1322.56 30.97
0 -5 -5 1187.5 31.53
0 5 5 1278.5 30.54
0 5 5 1195.5 29.11
0 5 5 1138.47 31.28
0 -5 -6 494.74 13.5
0 -5 -6 510.46 14.74
0 5 6 482.42 14.09
0 -5 -6 495.55 14.92
0 5 6 462.33 14.24
0 5 6 465.09 16.59
0 -5 -6 510.77 16.01
0 5 6 502.57 21.49
0 -5 -6 485.11 18.21
0 -5 -6 478.23 18.16
0 5 7 30.48 3.81
0 5 7 36.15 4.21
0 -5 -7 36.53 3.45
0 5 7 35.4 5.5
0 -5 -7 33.17 4.3
0 -5 -7 32.28 4.2
0 -5 -7 33.16 3.05
0 -5 -7 33.74 2.22
0 5 7 34.13 3.95
0 5 8 811.26 24.23
0 5 8 811.4 25.43
0 -5 -8 748.14 20.6
0 -5 -8 864.96 24.73
0 -5 -8 895.75 22.14
0 5 8 883.31 30.1
0 -5 -8 838.27 26.25
0 -5 -9 473.42 15.48
0 5 9 528.51 15.41
0 5 9 530.58 19.94
0 5 9 541.98 18.98
0 -5 -9 559.43 19.96
0 -5 -9 549.36 20.58
0 5 9 562.14 23.51
0 -5 -10 130.13 6.59
0 -5 -10 162.39 10.35
0 5 10 140.24 10.88
0 -5 -10 143.68 9.42
0 5 10 134.57 9.35
0 5 10 125.01 8.28
0 -5 -11 127.74 9.68
0 -5 -11 114.22 8.66
0 5 11 110.16 10.32
0 5 11 125.03 9.16
0 5 11 122.31 8.22
0 -5 -12 217.22 13.7
0 -5 -12 216.49 12.08
0 5 12 203.61 14.45
0 -5 -12 190.72 9.59
0 5 12 205.37 12.27
0 5 13 146.46 11.65
0 -5 -13 150.54 11.79
0 -5 -13 157.34 9.97
0 5 13 150.15 12.51
0 -5 -13 148.33 13.17
0 -5 -13 127.37 7.84
0 5 13 156.78 10.67
0 5 14 49.07 6.87
0 -5 -14 43.47 6.94
0 -5 -14 45.9 7.45
0 5 14 48.28 5.97
0 5 15 9.72 2.9
0 -5 -15 10.92 2.6
0 -5 -15 16.03 4.61
0 5 15 13.1 3.36
0 5 16 35.12 5.62
0 -5 -16 34.14 6.16
0 -5 -16 25.46 5.85
0 6 -13 108.3 10.76
0 6 -13 110.56 11.88
0 6 -13 116.13 11.31
0 -6 13 115.44 14
0 -6 13 119.43 12.7
0 -6 12 234.37 16.97
0 6 -12 215.62 14.8
0 6 -12 254.88 16.49
0 -6 12 261.37 19.98
0 -6 12 258.26 18.22
0 -6 11 58.94 5.97
0 -6 11 74.68 9.82
0 -6 11 66.76 9.5
0 -6 11 67.11 7.34
0 6 -11 61.48 7.74
0 -6 11 59.75 8.45
0 6 -11 64.96 7.79
0 -6 11 80.08 7.52
0 -6 11 67.09 7.06
0 -6 10 20.09 4
0 -6 10 19.19 3.58
0 -6 10 14.21 5.03
0 -6 10 24.55 6.21
0 -6 10 9.68 2.7
0 6 -10 16.48 3.55
0 6 -10 18.59 3.74
0 -6 10 11.83 2.94
0 -6 10 15.44 4.97
0 -6 10 17.63 3.14
0 6 -10 14.36 3.55
0 6 -10 26.55 5.8
0 -6 9 1.09 1.09
0 6 -9 2.02 1.67
0 -6 9 2.27 1.04
0 -6 9 0.5 1.41
0 -6 9 0.61 2.97
0 -6 9 -0.38 1.38
0 6 -9 -0.92 1.49
0 6 -9 4.35 1.63
0 -6 9 -0.85 2.4
0 -6 9 2.18 2.93
0 6 -9 0.38 2.19
0 -6 9 1.44 1.51
0 6 -9 -0.97 2.57
0 -6 8 166.77 10.92
0 6 -8 168.25 9.25
0 -6 8 171.23 9.91
0 -6 8 182.34 13.05
0 -6 8 169.57 12.01
0 -6 8 182.1 14.6
0 -6 8 171.86 11.51
0 6 -8 188.03 12.91
0 6 -8 183.95 11.44
0 -6 8 185.79 13.87
0 -6 8 197.46 13.14
0 -6 8 180.27 10.16
0 6 -8 164.94 10.91
0 6 -8 191.75 13.23
0 6 -8 188.23 13.15
0 -6 7 102.98 8.24
0 6 -7 92.31 6.41
0 -6 7 90.96 6.8
0 -6 7 98.73 8.92
0 -6 7 98.15 8.18
0 -6 7 90 8.69
0 -6 7 88.66 9.53
0 -6 7 95.12 8.9
0 6 -7 96.26 7.61
0 6 -7 105.55 9.29
0 -6 7 108.7 9.53
0 -6 7 97.77 9.8
0 6 -7 104.96 8.08
0 -6 7 94.94 7.02
0 6 -7 109.43 9.3
0 6 -7 101.51 8.87
0 -6 6 79.74 5.57
0 -6 6 87.63 7.29
0 6 -6 67.19 5.32
0 -6 6 90.92 8.24
0 -6 6 88.9 6.34
0 -6 6 77.58 8.38
0 -6 6 88.91 8.05
0 -6 6 84.78 8.11
0 -6 6 72.98 7.21
0 6 -6 82.47 6.5
0 6 -6 92.73 8
0 -6 6 80.47 8.8
0 -6 6 96.25 8.75
0 -6 6 83.4 6.2
0 6 -6 79.7 6.4
0 6 -6 70.89 7.04
0 6 -6 89.14 7.98
0 -6 5 0.83 1.72
0 -6 5 -0.18 0.96
0 -6 5 0.58 0.73
0 -6 5 0.66 1.01
0 -6 5 1.26 0.93
0 -6 5 0.35 1.31
0 -6 5 1.03 1.06
0 6 -5 0.59 0.77
0 6 -5 0.21 1.02
0 -6 5 0.37 1.53
0 -6 5 -1.22 1.89
0 -6 5 1.37 1.17
0 6 -5 -0.63 1.17
0 6 -5 1.04 0.39
0 6 -5 0.29 1.45
0 6 -5 -0.93 1.24
0 6 -4 2025.88 51.79
0 6 -4 1944.08 50.62
0 -6 4 2082.73 48.9
0 -6 4 2136.18 51.53
0 -6 4 2067.38 53.48
0 -6 4 2118.51 48.43
0 -6 4 2087.1 54.3
0 -6 4 1847.55 52.51
0 -6 4 2066.43 54.09
0 6 -4 2018.67 48.05
0 6 -4 1992.63 51.3
0 -6 4 2190.42 55.78
0 -6 4 2124.21 56.39
0 6 -4 1959.72 47.69
0 -6 4 2140.96 48.7
0 6 -4 1960.52 42.19
0 6 -3 1869.98 47.19
0 6 -3 1922.47 41.79
0 6 -3 1856.12 48.32
0 6 -3 1922.76 43.53
0 -6 3 1929.24 45.8
0 -6 3 1990.89 49.05
0 -6 3 1991.55 47.19
0 -6 3 1929.61 50.6
0 -6 3 2025.22 46.27
0 -6 3 1961.98 51.6
0 -6 3 1837.54 50.51
0 -6 3 2003.11 51.81
0 6 -3 1943.93 43.27
0 6 -3 1859.83 44.35
0 6 -3 1878.05 45.02
0 6 -3 2022.46 42.18
0 6 -3 1886.78 48.11
0 -6 3 2009.75 53.36
0 -6 3 2024.05 52.87
0 6 -3 1823.57 44.48
0 -6 3 2035.01 46.48
0 6 -3 1985.1 41.82
0 6 -2 1303.25 29.23
0 6 -2 1167.19 30.23
0 6 -2 1207.54 31.28
0 6 -2 1173.64 32.41
0 -6 2 1214.99 31.56
0 -6 2 1320.73 33.94
0 -6 2 1220.34 32.53
0 -6 2 1268.19 31.52
0 -6 2 1222.97 34.85
0 -6 2 1253.38 35.97
0 -6 2 1249.78 36.05
0 6 -2 1212.16 28.84
0 6 -2 1210.75 32.39
0 -6 2 1150.56 34.16
0 -6 2 1248.92 37.04
0 -6 2 1239.95 37
0 6 -2 1268.96 28.65
0 -6 2 1270.96 31.67
0 6 -2 1158.76 28.82
0 6 -2 1197.34 29.45
0 6 -2 1210.73 29.8
0 -6 1 163.49 8.65
0 -6 1 160.65 8.18
0 -6 1 157.26 8.48
0 6 -1 160.89 6.58
0 6 -1 161.56 6.31
0 -6 1 161.1 9.81
0 -6 1 158.06 9.74
0 6 -1 167.29 6.08
0 6 -1 158.81 7.85
0 -6 1 172.14 10.49
0 -6 1 154.1 9.08
0 6 -1 164.3 5.76
0 6 -1 150.39 7.75
0 6 -1 147.76 6.92
0 6 0 1392.23 31.63
0 6 0 1390.57 30.73
0 6 0 1371.51 33.38
0 -6 0 1393.25 38.97
0 -6 0 1370.66 36.78
0 6 0 1352.35 33.23
0 -6 0 1361.87 36.35
0 6 0 1395.56 31.9
0 6 0 1385.66 32.25
0 6 0 1347.2 33.2
0 -6 0 1368.24 35.36
0 6 1 1681.84 38.32
0 -6 -1 1740.94 37.69
0 -6 -1 1687.02 42.42
0 6 1 1759.21 39.16
0 -6 -1 1702.59 42.68
0 -6 -1 1658.04 43.03
0 -6 -1 1728.49 36.44
0 6 1 1660.32 38.45
0 -6 -1 1740.18 45.37
0 -6 -1 1774.3 42.93
0 -6 -1 1677.45 34.79
0 6 1 1657.44 36.48
0 6 1 1747.82 39.58
0 6 1 1705.86 41.03
0 6 1 1688.94 37.85
0 6 2 1191.04 27.25
0 -6 -2 1189.77 32.42
0 -6 -2 1204.39 32.15
0 -6 -2 1233.4 33.91
0 -6 -2 1250.73 33.54
0 6 2 1256.48 31.7
0 -6 -2 1249.93 32.59
0 -6 -2 1241.75 34.76
0 -6 -2 1271.07 34.71
0 -6 -2 1241.24 32.55
0 6 2 1186.6 28.32
0 -6 -2 1193.85 25.78
0 6 2 1211.5 30.92
0 -6 -2 1226.83 27.99
0 -6 -2 1230.46 27.07
0 6 2 1229.42 29.74
0 -6 -3 61.09 4.43
0 6 3 55.95 4.79
0 -6 -3 64.85 5.56
0 -6 -3 69.16 5.35
0 -6 -3 58.59 4.67
0 -6 -3 57.18 5.34
0 -6 -3 53.4 5.07
0 6 3 65.93 5.04
0 -6 -3 63.26 5.08
0 -6 -3 56.29 5.17
0 6 3 57.24 3.97
0 -6 -3 60.55 4.9
0 -6 -3 57.03 3.11
0 6 3 56.37 4.54
0 -6 -3 60.33 3.58
0 6 3 64.53 4.35
0 -6 -4 271.76 11.82
0 6 4 285.09 12.21
0 6 4 285.9 17.89
0 -6 -4 307.11 12.5
0 -6 -4 307.69 13.57
0 -6 -4 299.34 11.45
0 -6 -4 311.3 12.73
0 -6 -4 317.57 13.78
0 6 4 301.3 12.25
0 -6 -4 328.83 12.93
0 -6 -4 307.02 13.13
0 -6 -4 327.46 12.13
0 6 4 282.01 10.88
0 -6 -4 300.06 9.61
0 6 5 720.08 22.71
0 6 5 719.36 18.42
0 6 5 738.29 28.68
0 -6 -5 732.73 23.08
0 -6 -5 762.36 22.73
0 -6 -5 778.4 24.72
0 -6 -5 767.45 20.66
0 -6 -5 741.88 22.14
0 6 5 725.47 22.63
0 -6 -5 747.33 23.07
0 -6 -5 724.92 22.66
0 -6 -5 755.09 21.4
0 6 5 662.53 20.97
0 6 6 398.22 12.4
0 6 6 396.43 19.38
0 -6 -6 441.62 17.07
0 -6 -6 422.09 17.34
0 -6 -6 417.79 15.22
0 6 6 409.93 12.5
0 -6 -6 439.94 13.25
0 -6 -6 429.28 14.6
0 6 6 379.15 15.59
0 -6 -6 442.73 16.34
0 -6 -6 440.17 14.4
0 6 6 373.86 14.33
0 -6 -7 253.41 8.66
0 -6 -7 258.59 10.07
0 -6 -7 237.44 9.89
0 -6 -7 249 12.17
0 -6 -7 272.14 13.45
0 -6 -7 236.53 12.8
0 -6 -7 258.11 11.14
0 6 7 250.43 14.37
0 6 7 230.26 12.48
0 6 7 245.36 11.94
0 -6 -8 40.1 2.51
0 6 8 47.58 5.51
0 6 8 46.73 5.01
0 6 8 38.84 4.48
0 -6 -8 41.47 3.59
0 -6 -8 47.82 4.65
0 -6 -8 45.01 5.79
0 6 8 42.71 5.75
0 -6 -8 51.81 5.83
0 -6 -8 45.34 4.37
0 -6 -9 326.75 12.23
0 6 9 355.17 15.43
0 6 9 316.86 15.9
0 -6 -9 375.63 15.55
0 -6 -9 374.45 16.99
0 -6 -9 403.35 13.97
0 -6 -9 370.44 18.18
0 6 9 344.01 17.68
0 -6 -10 359.03 12.68
0 -6 -10 403.35 17.15
0 6 10 372.21 19.11
0 -6 -10 407.75 20.14
0 -6 -10 387.93 17.54
0 -6 -10 350.27 11.48
0 6 10 387.39 17.59
0 6 10 379.8 16.25
0 -6 -11 25.78 4.34
0 6 11 17.94 4.36
0 -6 -11 24.72 3.91
0 -6 -11 17.53 2.08
0 6 11 21.58 3.52
0 6 11 25.54 4.2
0 -6 -12 46.77 6.02
0 -6 -12 58.04 6.24
0 6 12 41.01 5.8
0 6 12 42.35 5.1
0 6 12 45.36 5.74
0 6 13 180.07 13.21
0 -6 -13 192.28 13.31
0 6 13 159.54 12.7
0 -6 -13 190.44 11.85
0 6 13 180.01 12.18
0 -6 -14 16.15 3.95
0 6 14 13.36 4
0 6 14 12.61 3.15
0 -6 -15 4.76 2.81
0 6 15 6.91 2.82
0 6 15 5.82 2.34
0 6 16 2.5 1.97
0 -6 -16 2.24 2.18
0 -6 -16 2.01 3.11
0 6 16 4.95 1.72
0 7 -13 -1 3.12
0 7 -13 -1.56 2.34
0 -7 12 113.63 11.79
0 7 -12 86.48 9.12
0 7 -12 89.84 10.79
0 7 -12 119.6 10.93
0 -7 12 113.05 12.22
0 -7 12 103.28 12.57
0 -7 11 124.95 14.05
0 -7 11 129.86 12.74
0 7 -11 143.97 12.95
0 7 -11 113.65 10.23
0 -7 11 98.66 11.78
0 7 -11 128.89 10.8
0 -7 11 107.46 9.21
0 -7 10 41.16 5.61
0 -7 10 36 4.55
0 -7 10 42.86 7.46
0 -7 10 47.35 7.51
0 7 -10 37.51 6.18
0 7 -10 40.87 5.95
0 -7 10 32.38 6.43
0 -7 10 38.26 7.37
0 7 -10 40.98 5.48
0 -7 10 42.26 5.31
0 7 -10 39.84 7.24
0 -7 9 78.89 7.88
0 -7 9 80.16 6.77
0 -7 9 77.15 8.08
0 -7 9 79.89 9.28
0 -7 9 82.58 10.45
0 7 -9 88.85 8.37
0 7 -9 98.36 9.92
0 -7 9 101.52 11.23
0 -7 9 78.02 9.37
0 7 -9 80.97 8
0 -7 9 74 6.44
0 7 -9 81.68 9.01
0 -7 8 469.41 20.43
0 -7 8 484.47 18.31
0 -7 8 478.71 23.96
0 -7 8 502.65 23.22
0 -7 8 461.16 25.31
0 -7 8 459.4 21.45
0 7 -8 488.17 22.87
0 7 -8 482.87 20.21
0 -7 8 522.25 24.51
0 -7 8 533.32 26.39
0 -7 8 498.55 18.7
0 7 -8 491.9 20.35
0 7 -8 518.04 24.03
0 7 -8 479.48 22.99
0 7 -7 54.95 4.6
0 -7 7 49.76 6.13
0 -7 7 50.86 4.97
0 -7 7 43.69 6.56
0 -7 7 66.92 8.09
0 -7 7 60.4 8.32
0 -7 7 48.26 6.03
0 -7 7 51.54 6.97
0 7 -7 64.39 7.42
0 7 -7 55.17 5.96
0 -7 7 47.61 7.13
0 -7 7 55.83 7.43
0 7 -7 60.93 6.2
0 -7 7 57.28 5.4
0 7 -7 54.83 7.32
0 7 -7 50.48 6.22
0 -7 6 44.06 5.15
0 -7 6 41.74 4.4
0 7 -6 38.78 3.66
0 -7 6 45.38 4.56
0 -7 6 47.98 6.37
0 -7 6 38.06 5.41
0 -7 6 41.26 6.11
0 -7 6 36.39 5.69
0 7 -6 43.55 4.75
0 7 -6 42.94 6.06
0 -7 6 44.14 6.59
0 -7 6 49.25 6.87
0 -7 6 46.36 4.59
0 7 -6 37.54 4.42
0 7 -6 49.28 6.02
0 7 -6 39.05 5.42
0 -7 5 230.43 12.48
0 -7 5 230.55 11.22
0 -7 5 237.09 10.94
0 -7 5 238.44 14.08
0 -7 5 196.42 13.13
0 -7 5 221.6 14.23
0 -7 5 250.94 14.83
0 7 -5 228.54 13.11
0 7 -5 227.23 10.96
0 -7 5 239.27 15.02
0 -7 5 271.07 16.54
0 7 -5 226.57 10.81
0 -7 5 229.35 11
0 7 -5 231.53 13.11
0 7 -5 236.3 6.94
0 7 -5 219.48 12.44
0 -7 4 5.32 1.84
0 -7 4 6.78 1.56
0 -7 4 6.05 2.41
0 -7 4 5.78 1.71
0 -7 4 0.76 1.75
0 -7 4 8.13 2.94
0 7 -4 5.39 0.86
0 7 -4 6.52 1.63
0 7 -4 5.19 2.12
0 -7 4 7.06 2.83
0 -7 4 5.46 2.19
0 -7 4 5.3 1.87
0 7 -4 4.47 1.83
0 7 -4 7.41 2.22
0 7 -4 6.02 1.83
0 7 -3 1094.46 26.68
0 7 -3 1011.92 30
0 7 -3 1039.27 31.51
0 7 -3 1069.2 24.21
0 -7 3 1067.61 29.41
0 -7 3 1131.06 32.38
0 -7 3 1074.2 30.74
0 -7 3 1066.43 34.03
0 -7 3 1071.86 29.38
0 -7 3 1054.14 34.63
0 -7 3 1074.86 35.12
0 7 -3 1051.73 27.06
0 7 -3 1048.19 31.36
0 7 -3 1095.68 26.48
0 7 -3 1138.82 25.62
0 -7 3 1095.62 36.12
0 -7 3 1111.54 36.95
0 7 -3 1023.88 27.26
0 -7 3 1108.32 29.76
0 7 -3 1137.91 25.17
0 7 -3 1036.53 28.09
0 7 -3 1039.68 27.89
0 7 -2 1065.73 25.4
0 7 -2 981.98 28.79
0 7 -2 962.58 27.2
0 -7 2 1091.02 30.42
0 -7 2 1016.73 29.36
0 -7 2 1025.43 28.35
0 -7 2 986.25 31.49
0 -7 2 1030.29 33.01
0 -7 2 1000.18 32.98
0 7 -2 954.83 28.4
0 7 -2 981.71 24.51
0 -7 2 954.79 31.01
0 -7 2 1040.04 34.28
0 -7 2 1068.5 34.42
0 7 -2 1063.92 24.86
0 7 -2 974.11 24.5
0 7 -2 990.44 25.34
0 7 -2 970.27 25.75
0 -7 1 150.12 8.78
0 -7 1 144.47 8.71
0 -7 1 135.99 8.09
0 7 -1 135.74 7.33
0 7 -1 128.97 5.77
0 7 -1 138.16 6.3
0 -7 1 153.23 10.34
0 -7 1 163.39 10.99
0 -7 1 142.85 9.93
0 7 -1 144.1 5.71
0 7 -1 134.74 7.5
0 -7 1 146.47 10.35
0 -7 1 134.67 9.06
0 7 -1 136.1 5.12
0 7 -1 124.31 7.32
0 7 -1 143.33 6.98
0 7 0 1915.27 43.73
0 7 0 1968.23 42.65
0 7 0 1985.64 48.35
0 7 0 1987.78 46.22
0 -7 0 1986.53 53.37
0 -7 0 1954.83 50.48
0 7 0 1895.83 45.78
0 -7 0 1935.74 49.85
0 7 0 1954.98 44.15
0 7 0 1989.78 44.79
0 7 0 1916.26 45.88
0 -7 0 2011.34 48.97
0 -7 0 2095.84 49.61
0 7 1 1772.14 41.61
0 7 1 1826.9 40.06
0 -7 -1 1925.69 46.8
0 -7 -1 1852.79 47.17
0 -7 -1 1778.15 47.27
0 7 1 1754.71 41.71
0 -7 -1 1871.53 46.87
0 -7 -1 1891.11 50
0 7 1 1801.32 38.63
0 7 1 1826.07 40.82
0 7 1 1872.97 42.99
0 7 1 1801.96 44.77
0 -7 -2 149.84 6.21
0 7 2 156.89 6.02
0 -7 -2 154.22 9.04
0 -7 -2 143.41 8.6
0 -7 -2 166.78 9.78
0 -7 -2 157.03 9.85
0 7 2 167.42 8.73
0 7 2 166.96 6.41
0 -7 -2 163.16 10.41
0 -7 -2 171.52 10.69
0 -7 -2 171.79 9.43
0 7 2 150.24 6.12
0 -7 -2 157.14 9.02
0 -7 -2 156.42 5.4
0 7 2 153.39 7.36
0 -7 -2 158.7 6.19
0 7 2 160.68 8.41
0 -7 -3 22.25 2.72
0 -7 -3 22.63 3.45
0 -7 -3 20.31 3.11
0 -7 -3 16.51 2.7
0 -7 -3 19.89 3.47
0 7 3 17.21 2.66
0 -7 -3 20.53 3.05
0 -7 -3 20.29 3.2
0 -7 -3 18.89 3.51
0 -7 -3 23.77 3.18
0 -7 -3 20.18 1.45
0 7 3 21.13 2.4
0 7 3 22.94 2.63
0 -7 -3 19.79 1.82
0 -7 -3 19.36 2.06
0 7 3 21.11 2.86
0 -7 -4 172.24 8.86
0 7 4 169.01 9.52
0 -7 -4 194.08 10.17
0 -7 -4 184.69 10.59
0 -7 -4 172.15 8.91
0 -7 -4 174.86 10.56
0 -7 -4 179.97 10.12
0 7 4 185.07 9.66
0 -7 -4 187.07 10.07
0 -7 -4 181.13 10.55
0 -7 -4 186.63 9.43
0 7 4 170.38 8.19
0 -7 -4 172.5 6.64
0 -7 -5 213.03 10.82
0 7 5 223.52 11.31
0 7 5 211.29 7.19
0 -7 -5 228.11 11.32
0 -7 -5 233.74 12.5
0 7 5 226.35 15
0 -7 -5 227.53 9.97
0 -7 -5 227.44 11.26
0 7 5 218.25 10.97
0 -7 -5 232.24 11.48
0 -7 -5 215.16 11.41
0 -7 -5 235.68 10.66
0 7 5 213.62 9.76
0 7 6 352.99 15.44
0 7 6 361.96 11.28
0 -7 -6 362.62 15.88
0 -7 -6 402.67 15.77
0 -7 -6 407.08 16.64
0 7 6 395.77 19.72
0 -7 -6 392.19 17.26
0 -7 -6 407.86 13.6
0 -7 -6 385.78 15.03
0 7 6 373.54 15.74
0 -7 -6 386.22 16.01
0 -7 -6 413.17 14.67
0 7 6 388.1 14.45
0 7 7 213.46 13.54
0 -7 -7 225.14 12.81
0 -7 -7 230.68 12.61
0 -7 -7 230.41 11.23
0 -7 -7 230.65 9.04
0 -7 -7 236.37 10.75
0 7 7 195.04 11.3
0 -7 -7 224.43 11.87
0 -7 -7 220.31 10.06
0 -7 -7 224.3 9.83
0 7 7 203.14 11.31
0 -7 -8 83.83 4.53
0 7 8 86.85 7.94
0 7 8 95.91 8.94
0 -7 -8 103.97 8.7
0 -7 -8 101.96 8.63
0 -7 -8 106.85 7.29
0 -7 -8 82.54 7.35
0 -7 -8 89.34 5.97
0 -7 -8 90.81 6.37
0 7 8 92.76 7.59
0 7 9 260.12 14.28
0 7 9 264.13 13.66
0 -7 -9 224.5 6.92
0 -7 -9 258.33 13.82
0 -7 -9 304.92 13.15
0 -7 -9 240.67 10.31
0 -7 -9 295.67 12.95
0 -7 -9 277.72 14.9
0 7 9 263.23 15.39
0 -7 -9 261.78 15.07
0 -7 -10 485.45 20.66
0 -7 -10 530.47 19.82
0 -7 -10 447.02 15.51
0 -7 -10 507.67 21.4
0 -7 -10 533.06 23.57
0 7 10 470.91 21.61
0 7 10 492.43 21.22
0 7 10 499.38 20.27
0 -7 -11 242.58 13.23
0 -7 -11 240.48 13.97
0 7 11 177.52 12.85
0 -7 -11 189.15 14.05
0 7 11 199.96 12.04
0 7 11 201.57 12.97
0 -7 -12 168.21 11.43
0 -7 -12 156.08 13.31
0 -7 -12 157.88 11.35
0 7 12 139.57 11.28
0 7 12 148.76 10.28
0 7 12 145.53 10.93
0 -7 -13 223.57 14.24
0 7 13 225.91 15.09
0 -7 -13 209.73 13.1
0 -7 -13 199.18 15.91
0 7 13 222.48 12.77
0 7 13 207.85 13.64
0 7 14 67.09 7.37
0 7 14 55.32 7.93
0 -7 -14 52.65 7.3
0 7 15 1.33 1.78
0 7 15 3.13 2.5
0 -7 -15 3.04 2.18
0 -7 -16 1.07 2.66
0 7 16 4.4 2.59
0 -8 12 73.91 10.34
0 8 -12 82.53 10.25
0 8 -12 80.06 8.68
0 -8 12 94.61 12.44
0 -8 12 83.8 11.06
0 -8 11 123.14 12.96
0 8 -11 123.41 10.92
0 8 -11 138.75 12.86
0 8 -11 122.49 10.82
0 -8 11 133.1 13.44
0 -8 11 128.96 14.26
0 -8 10 94.12 11.17
0 -8 10 127.46 13.96
0 8 -10 104.96 9.44
0 8 -10 123.34 12.04
0 -8 10 109.79 11.75
0 -8 10 118.44 12.76
0 8 -10 112.55 9.48
0 -8 10 101.04 9.08
0 -8 9 3.87 2.5
0 -8 9 1.63 0.85
0 -8 9 0.6 3.67
0 -8 9 0.72 2.23
0 8 -9 1.86 1.97
0 8 -9 4.13 2.06
0 -8 9 1.67 2.88
0 -8 9 -1.34 4.33
0 -8 9 1.94 1.19
0 8 -9 2.26 2.48
0 8 -9 1.65 1.97
0 -8 8 66.07 7
0 -8 8 77.13 6.51
0 -8 8 79.73 9.53
0 -8 8 79.19 9.47
0 8 -8 81.53 7.61
0 8 -8 77.01 8.42
0 -8 8 84.92 10.3
0 -8 8 90.18 10.53
0 8 -8 83.84 7.47
0 -8 8 84.19 6.74
0 8 -8 78.8 9.07
0 -8 7 233.23 13.61
0 -8 7 236.72 15.87
0 -8 7 223.06 11.36
0 -8 7 226.3 15.85
0 -8 7 242.95 16.34
0 8 -7 212.71 14.42
0 8 -7 237.7 12.7
0 -8 7 266.32 18.52
0 -8 7 241.68 16.56
0 -8 7 228.72 11.57
0 8 -7 250.39 12.9
0 8 -7 250.37 15.19
0 8 -7 220.86 14.84
0 -8 6 89.73 8.04
0 -8 6 91.5 6.94
0 -8 6 91.13 9.14
0 -8 6 73.97 6.31
0 -8 6 81.13 9.2
0 -8 6 80.56 9.08
0 8 -6 82.88 6.8
0 8 -6 81.22 8.18
0 -8 6 100.05 10.31
0 -8 6 89.05 10.39
0 -8 6 71.44 6.05
0 8 -6 94.07 7.01
0 8 -6 93.18 9.04
0 8 -6 80.59 7.93
0 8 -5 39.76 5.58
0 8 -5 36.69 4.97
0 -8 5 36.08 4.74
0 -8 5 44.47 5
0 -8 5 36.51 4.23
0 -8 5 32.09 5
0 -8 5 33.21 5.83
0 -8 5 40.06 6.61
0 8 -5 33.81 4.89
0 -8 5 39.16 6.55
0 -8 5 35.28 6.5
0 8 -5 42.33 4.47
0 -8 5 38.03 4.54
0 8 -5 41.37 4.48
0 8 -4 1.41 1.23
0 8 -4 3.65 1.02
0 -8 4 4.51 1.67
0 -8 4 3.74 1.68
0 -8 4 -0.41 1.71
0 -8 4 3.12 1.16
0 -8 4 3.53 1.72
0 -8 4 5.39 1.89
0 8 -4 3.12 0.64
0 8 -4 1.59 1.32
0 8 -4 5.82 2.11
0 -8 4 1.02 1.71
0 -8 4 4.89 2.8
0 8 -4 5.18 1.59
0 -8 4 4.09 1.26
0 8 -4 4.91 1.07
0 8 -3 671.92 22.6
0 8 -3 700.39 24.28
0 8 -3 615.25 15.39
0 8 -3 718.33 19.16
0 -8 3 714.24 22.62
0 -8 3 766.64 24.44
0 -8 3 774.93 25.38
0 -8 3 691.19 26.65
0 -8 3 742.9 28.44
0 -8 3 677.84 27.72
0 8 -3 698.13 19.16
0 8 -3 717.71 19.06
0 8 -3 703.97 24
0 8 -3 762.63 18.46
0 -8 3 741.97 29.36
0 -8 3 743.85 29.76
0 8 -3 717.2 19.57
0 8 -3 698.51 20.66
0 8 -3 691.03 20.27
0 8 -2 361.77 15.34
0 8 -2 385.73 12.45
0 8 -2 375.82 14.21
0 -8 2 384.5 15.31
0 -8 2 405.74 16.93
0 -8 2 389.31 16.28
0 -8 2 356.71 17.58
0 -8 2 389.5 19.13
0 -8 2 378.21 18.93
0 -8 2 380.66 19.62
0 8 -2 384.96 15.41
0 8 -2 368.41 11.49
0 -8 2 335.53 16.84
0 -8 2 378.31 19.53
0 -8 2 386.23 19.86
0 8 -2 372.57 11.33
0 8 -2 362.66 12.16
0 8 -2 354.3 12.56
0 8 -1 218.71 10.08
0 8 -1 205.59 7.67
0 8 -1 209.85 8.32
0 -8 1 196.98 13.34
0 -8 1 194.86 12.68
0 8 -1 209.99 7.43
0 8 -1 197.53 9.88
0 -8 1 225.13 14.3
0 -8 1 201.09 12.1
0 8 -1 207.81 9.05
0 8 -1 192.03 9.9
0 -8 1 217.42 11.59
0 -8 1 216.94 11.57
0 -8 1 220.51 11.14
0 -8 0 294.58 13.57
0 -8 0 270.33 12.87
0 -8 0 303.12 14.77
0 -8 0 278.69 15.87
0 8 0 261.66 10.88
0 -8 0 290.84 14.48
0 8 0 270.64 12.68
0 8 0 268.47 9.48
0 8 0 279.73 8.6
0 8 0 290.01 11.53
0 8 0 257.28 10.95
0 8 0 264.12 9.74
0 8 1 499.56 14.97
0 8 1 468.59 13.15
0 -8 -1 517.42 19.08
0 -8 -1 493.25 19.26
0 -8 -1 504.27 19.87
0 8 1 487.55 15.07
0 -8 -1 514.65 19.45
0 -8 -1 497.85 21.34
0 8 1 439.1 10.73
0 8 1 473.65 15.62
0 8 1 505.28 13.98
0 8 1 495.45 17.74
0 8 2 309.37 8.8
0 -8 -2 313.71 9.65
0 -8 -2 310.45 14.28
0 -8 -2 306.09 14.2
0 -8 -2 306.39 15.48
0 -8 -2 316.84 15.23
0 -8 -2 304.04 8.56
0 8 2 311.03 13.41
0 -8 -2 303.54 16
0 -8 -2 309.77 14.41
0 -8 -2 307.14 15.97
0 8 2 298.21 9.3
0 8 2 294.64 12.85
0 8 2 304.54 11.59
0 -8 -3 71.16 6.36
0 -8 -3 72.78 6.28
0 -8 -3 71.56 7.05
0 -8 -3 72.08 6.89
0 8 3 70.76 5.95
0 -8 -3 89.35 7.2
0 -8 -3 76.22 7.37
0 -8 -3 74.47 6.38
0 8 3 72.64 4.43
0 -8 -3 74.49 3.6
0 8 3 74.61 5.09
0 8 3 73.71 5.99
0 8 4 765.14 25.32
0 -8 -4 824.73 23.96
0 -8 -4 815.71 27.1
0 -8 -4 823.54 26.24
0 -8 -4 805.65 24.84
0 -8 -4 806.1 26.87
0 -8 -4 817.39 27.75
0 8 4 780.42 25.1
0 -8 -4 806.41 27.6
0 -8 -4 828.13 26.33
0 -8 -4 758.35 18.17
0 -8 -4 763.88 18.12
0 -8 -4 807.49 25.26
0 -8 -4 782.99 19.5
0 8 4 752.92 22.39
0 -8 -5 814.28 25.47
0 8 5 830.81 26.95
0 8 5 821.99 26.62
0 -8 -5 914.08 27.67
0 8 5 832.23 32.9
0 -8 -5 882.06 28.96
0 -8 -5 878.23 25.22
0 -8 -5 859.55 27.5
0 -8 -5 893.68 29.46
0 8 5 846.96 26.51
0 -8 -5 840.43 27.97
0 -8 -5 895.41 27.57
0 -8 -5 845.46 25.91
0 -8 -5 853.15 20.46
0 8 5 840.51 23.87
0 -8 -6 147.59 9.47
0 8 6 144.31 9.7
0 -8 -6 153.91 9.67
0 8 6 132.57 10.95
0 -8 -6 163.77 10.95
0 -8 -6 161.33 8.45
0 -8 -6 158.89 9.69
0 8 6 131.37 9.17
0 -8 -6 153.17 9.83
0 -8 -6 141.28 8.7
0 -8 -6 154.24 6.93
0 8 6 143.76 8.4
0 -8 -7 80.7 7.95
0 8 7 78.2 7.92
0 -8 -7 85.18 7.02
0 -8 -7 82.35 5.56
0 -8 -7 82.37 6.56
0 8 7 78.9 7.11
0 -8 -7 81.36 7.3
0 -8 -7 87.95 5.55
0 -8 -7 74.29 5.83
0 8 7 79.85 7.25
0 -8 -7 78.91 7.2
0 8 8 91.65 8.62
0 -8 -8 85.64 8.21
0 -8 -8 90.41 7.07
0 -8 -8 101.3 9.04
0 -8 -8 88.3 5.2
0 -8 -8 85.31 6.43
0 -8 -8 84.82 7.5
0 -8 -8 93.48 6.32
0 -8 -8 72.24 5.65
0 8 8 72.51 6.97
0 -8 -8 81.56 7.79
0 -8 -9 207.68 13.52
0 -8 -9 229.82 11.78
0 8 9 191.94 12.58
0 -8 -9 241.37 14.56
0 -8 -9 176.04 6.83
0 -8 -9 196.88 14.16
0 8 9 203.52 12.35
0 8 9 187.91 12.93
0 -8 -9 206.67 12.48
0 -8 -9 167.11 8.87
0 -8 -9 223.99 10.86
0 -8 -9 185.46 12.74
0 8 9 199.55 12.19
0 -8 -10 236.69 15.68
0 -8 -10 238.98 14.11
0 8 10 254.4 15.12
0 8 10 253.58 14.32
0 -8 -10 289.23 13.47
0 -8 -10 284.65 13.41
0 8 10 230.63 14.32
0 -8 -10 276.79 16.57
0 -8 -10 260.82 15.4
0 -8 -11 194.55 12.97
0 8 11 204.05 13.53
0 8 11 209.36 12.95
0 -8 -11 235.14 12.77
0 -8 -11 229.49 14.32
0 8 11 207.48 13.36
0 -8 -11 238.42 15.86
0 -8 -12 36.99 5.85
0 8 12 29.13 4.95
0 8 12 29.15 4.69
0 -8 -12 36.15 4.94
0 8 12 21.14 3.71
0 -8 -12 37.58 6.69
0 -8 -12 35.55 5.62
0 -8 -13 209.72 14.04
0 8 13 203.13 12.74
0 8 13 219.3 14.45
0 -8 -13 236.35 14.31
0 -8 -13 232.71 14.39
0 -8 -13 215.39 16.22
0 8 14 221.78 16.19
0 -8 -14 215.3 14.49
0 8 14 239.1 15.19
0 -8 -14 240.85 14.99
0 -8 -14 233.24 17.41
0 8 15 -0.55 1.75
0 8 15 2.35 1.56
0 -8 -15 0.48 2.85
0 -8 -15 -3.37 4.34
0 -8 -15 -0.65 3.3
0 -9 11 121.92 13.95
0 9 -11 130.01 12.59
0 -9 11 122.33 12.71
0 -9 11 112.41 13.3
0 -9 10 133.67 14.43
0 9 -10 115.82 11.77
0 -9 10 136.49 10.36
0 -9 10 138.36 13.69
0 -9 10 129.22 14.55
0 -9 9 1.95 2.38
0 9 -9 -2.57 2.67
0 9 -9 1.62 2.44
0 -9 9 -3.69 3.59
0 -9 9 -0.61 2.71
0 9 -9 5.17 3.24
0 -9 9 0.39 1.29
0 -9 8 191.12 12.62
0 9 -8 183.07 11.61
0 -9 8 172.9 15.27
0 -9 8 189.64 15.85
0 9 -8 214.81 15.42
0 -9 8 222.08 17.99
0 -9 8 188.51 16.35
0 9 -8 222.64 12.48
0 9 -8 195.16 15.05
0 9 -7 356 19.85
0 -9 7 350.05 17.42
0 -9 7 346.28 14.69
0 -9 7 318.42 20.09
0 -9 7 348.96 21.25
0 -9 7 339.62 21.36
0 9 -7 352.97 19.22
0 -9 7 364.02 22.7
0 -9 7 399.04 24.04
0 9 -7 354.34 15.63
0 -9 7 322.81 14.31
0 9 -7 337.12 15.66
0 9 -7 301.02 15.06
0 9 -6 269.88 15.41
0 9 -6 275.9 16.62
0 -9 6 282.79 13.88
0 -9 6 250.28 14.56
0 -9 6 249.77 12.21
0 -9 6 255.82 17.16
0 -9 6 289.63 18.64
0 -9 6 268.15 17.98
0 9 -6 246.15 15.35
0 -9 6 273.05 18.65
0 -9 6 299.93 20.22
0 -9 6 240.24 12.14
0 9 -6 276.8 12.74
0 9 -6 264.86 12.88
0 9 -6 256.68 12.82
0 9 -5 -0.34 1.4
0 9 -5 -0.82 1.22
0 -9 5 -0.36 0.97
0 -9 5 0.3 0.96
0 -9 5 0.49 2.99
0 -9 5 -2.65 1.23
0 -9 5 -1.6 2.23
0 9 -5 1.16 1.48
0 9 -5 1.84 1.54
0 -9 5 -1.23 2.55
0 -9 5 2.33 2.17
0 9 -5 -1.68 1.24
0 9 -5 0.69 0.9
0 9 -4 67.47 6.57
0 9 -4 72.61 7.34
0 -9 4 72.42 6.8
0 -9 4 73.63 7.33
0 -9 4 85.69 8.94
0 -9 4 76.74 9.22
0 -9 4 88.33 10.33
0 -9 4 76.26 9.08
0 9 -4 80.42 7.56
0 -9 4 82.51 9.76
0 -9 4 87.82 10.03
0 9 -4 85.04 5.52
0 9 -4 82.5 6.1
0 9 -4 76.21 5.76
0 9 -3 211.87 12.32
0 9 -3 206.49 11.14
0 9 -3 209.35 8.58
0 -9 3 218.25 12.4
0 -9 3 220.32 12.73
0 -9 3 224.78 14.45
0 -9 3 225.94 15.56
0 -9 3 211.77 14.95
0 -9 3 224.19 16.05
0 9 -3 230.93 8.34
0 9 -3 219.89 12.25
0 9 -3 223.74 8.78
0 -9 3 240.44 16.73
0 -9 3 220.36 15.84
0 9 -3 208.23 8.4
0 9 -3 209.04 9.65
0 9 -3 217.35 9.43
0 9 -2 235.17 9.16
0 9 -2 232.63 9.75
0 9 -2 246.97 11.86
0 -9 2 237.05 15.6
0 -9 2 261.36 17.03
0 9 -2 237 8.38
0 9 -2 240.77 12.27
0 -9 2 239.15 16.11
0 9 -2 254.26 9.86
0 9 -2 254.05 9.74
0 9 -2 261.6 12.82
0 9 -2 230.81 11.02
0 -9 2 244.26 12.59
0 -9 2 253.89 13.46
0 -9 2 251.32 13.63
0 9 -1 24.69 2.26
0 9 -1 24.72 2.71
0 9 -1 22.39 3.83
0 9 -1 25.68 3.48
0 -9 1 25.99 5.28
0 -9 1 25.25 4.76
0 9 -1 21.94 3.11
0 9 -1 23.71 2.09
0 -9 1 28.34 5.33
0 -9 1 21.12 4.21
0 9 -1 26.52 3.56
0 9 -1 22.81 2.78
0 -9 1 25.53 3.79
0 -9 1 20.87 3.9
0 -9 1 23.12 4
0 -9 0 8.73 2.38
0 -9 0 10.98 2.59
0 -9 0 12.3 2.73
0 -9 0 9.22 3.33
0 -9 0 7.55 2.51
0 9 0 11.3 1.85
0 9 0 8.62 1.19
0 -9 0 9.06 2.6
0 -9 0 9.02 3.43
0 9 0 12.29 1.93
0 9 0 8.49 1.66
0 9 0 9.09 2.63
0 9 0 9.35 1.69
0 9 0 10.31 1.88
0 -9 -1 668.83 24.08
0 -9 -1 703.11 24.27
0 -9 -1 647.6 24.68
0 -9 -1 681.02 25.75
0 9 1 634.39 19.35
0 -9 -1 691.31 27.84
0 -9 -1 653.76 24.44
0 -9 -1 658.61 27.5
0 9 1 643.31 19.31
0 9 1 623.83 17.12
0 9 1 666.77 20.49
0 9 1 690.46 18.05
0 9 1 678.4 22.87
0 -9 -2 1549.41 43.05
0 -9 -2 1493.84 42.83
0 -9 -2 1470.95 42.41
0 -9 -2 1492.84 44.15
0 -9 -2 1451.82 44.74
0 9 2 1503.45 40.87
0 -9 -2 1565.62 43.26
0 -9 -2 1446.74 45.7
0 -9 -2 1513.16 46.24
0 9 2 1481.48 32.77
0 9 2 1480.13 40.18
0 9 2 1488.19 37.56
0 -9 -3 22.18 3.68
0 -9 -3 20.47 3.72
0 -9 -3 14.65 3.58
0 9 3 18.67 3.29
0 -9 -3 16.62 1.56
0 -9 -3 21.07 3.97
0 -9 -3 15.44 4.01
0 -9 -3 16.55 3.43
0 9 3 13.5 1.07
0 -9 -3 17.04 1.88
0 9 3 12.32 2.68
0 9 3 17.04 2.61
0 -9 -4 283.98 14.49
0 -9 -4 278.91 13.48
0 -9 -4 275.77 15.17
0 -9 -4 258.65 14.44
0 9 4 274.51 13.62
0 -9 -4 265.97 15.39
0 -9 -4 274.97 14.2
0 9 4 286.84 11.61
0 -9 -4 259.37 8.37
0 9 4 262.24 13.66
0 -9 -5 495.79 17.99
0 9 5 476.17 19.49
0 9 5 478.82 19.78
0 -9 -5 480.01 20.85
0 -9 -5 472.36 19.72
0 9 5 458.48 23.21
0 -9 -5 501.85 18.43
0 -9 -5 484.63 20.23
0 -9 -5 497.01 21.62
0 9 5 452.8 18.69
0 -9 -5 464.44 20.54
0 -9 -5 494.31 19.94
0 -9 -5 448.54 11.91
0 -9 -5 508.99 19.12
0 -9 -5 439.25 11.98
0 9 5 441.99 16.18
0 9 6 216.93 12.71
0 -9 -6 231.67 12.23
0 -9 -6 222.1 13.92
0 9 6 224.39 14.21
0 -9 -6 238.86 13.12
0 -9 -6 248.97 11.64
0 -9 -6 221.28 12.74
0 -9 -6 230.64 14.37
0 9 6 220.61 12.7
0 -9 -6 223.05 13.31
0 -9 -6 235.19 13.27
0 -9 -6 239.67 12.21
0 -9 -6 227.06 8.28
0 9 6 208.17 10.64
0 -9 -7 6.15 2.19
0 9 7 6.23 2.39
0 -9 -7 6.51 2.58
0 -9 -7 2.95 1.38
0 -9 -7 8.19 2.5
0 9 7 5.7 2.26
0 -9 -7 3.1 2.22
0 -9 -7 4.76 1.13
0 -9 -7 7.17 1.93
0 -9 -7 3.6 1.97
0 9 7 3.46 1.19
0 -9 -8 -1.28 1.79
0 -9 -8 -1.69 2.08
0 9 8 2.9 2.81
0 -9 -8 1.24 0.87
0 -9 -8 1.91 1.36
0 -9 -8 -0.36 1.77
0 -9 -8 1.69 1.61
0 -9 -8 -0.19 0.78
0 9 8 1.82 1.71
0 -9 -8 5.58 2.64
0 9 9 105.46 8.89
0 -9 -9 123.28 9.19
0 -9 -9 116.07 10.28
0 -9 -9 105.1 5.67
0 -9 -9 112.92 10.64
0 9 9 96.59 9.37
0 9 9 111.97 9.72
0 -9 -9 111.13 9.5
0 -9 -9 87.75 6.48
0 -9 -9 114.51 7.32
0 -9 -9 102.79 9.37
0 9 9 95.04 8.69
0 -9 -10 95.29 9.39
0 -9 -10 79.76 9.02
0 9 10 93.22 9.1
0 9 10 89.48 8.5
0 -9 -10 84.76 8.15
0 -9 -10 90.93 7.06
0 -9 -10 80.84 8.73
0 -9 -10 110 8.39
0 9 10 96.53 8.35
0 -9 -11 81.47 9.04
0 -9 -11 87.53 9.59
0 -9 -11 82.89 8.51
0 9 11 91.33 9.12
0 9 11 83.62 8.2
0 -9 -11 100.23 7.93
0 -9 -11 88.54 9.21
0 -9 -12 0.55 1.4
0 9 12 3.26 1.23
0 9 12 2.8 1.59
0 -9 -12 0.88 1.96
0 -9 -12 5.12 2.15
0 -9 -12 1.04 1.95
0 -9 -12 2.31 1.21
0 -9 -13 84.43 9.62
0 -9 -13 91.83 10.54
0 9 13 90.11 9.46
0 9 13 86.55 8.41
0 -9 -13 72.93 7.91
0 -9 -13 97.4 8.56
0 -9 -13 87.57 9.05
0 -9 -14 288.17 16.61
0 9 14 294.96 19.01
0 -9 -14 245.91 17.53
0 9 14 271.29 15.42
0 9 14 281.52 17.19
0 -9 -14 279.06 15.79
0 -9 -14 238.92 17.7
0 -9 -14 264.28 16.29
0 9 15 46.98 6.99
0 -9 -15 44.66 7.21
0 -9 -15 55.65 6.92
0 -9 -15 47.33 7.8
0 -10 10 67.84 10.2
0 10 -10 47.56 7.6
0 -10 10 54.08 9.33
0 -10 9 3.34 3.02
0 -10 9 4.75 2.94
0 10 -9 11.18 3.5
0 -10 9 1.39 2.5
0 -10 9 8.44 2.56
0 -10 8 39.41 7.64
0 -10 8 40.32 8.63
0 10 -8 38.44 5.94
0 -10 8 27.72 5.88
0 -10 8 32.48 5.2
0 -10 7 332.93 21.22
0 -10 7 275.98 19.6
0 10 -7 308.91 18.34
0 -10 7 348.33 23.35
0 -10 7 313.36 21.99
0 10 -7 323 19.26
0 -10 7 292.5 16.22
0 -10 6 241.19 17.43
0 -10 6 250.85 19.71
0 -10 6 238.82 17.88
0 -10 6 227.98 17.27
0 10 -6 239.54 15.24
0 -10 6 256.15 19.1
0 -10 6 242.29 19.24
0 10 -6 219.41 15.14
0 -10 6 232.32 14.3
0 -10 5 2.16 3.2
0 -10 5 -2.04 2.73
0 -10 5 -1.79 2.55
0 -10 5 4.79 3
0 10 -5 2.07 2.46
0 -10 5 -3.94 4.08
0 -10 5 2.08 2.82
0 10 -5 0.44 1.39
0 10 -5 1.42 1.58
0 -10 5 -2.36 2.53
0 -10 5 -0.34 1.4
0 -10 4 108.26 9.27
0 -10 4 112.32 9.12
0 -10 4 124.95 11.65
0 -10 4 102.46 11.64
0 -10 4 88.6 10.48
0 -10 4 107.88 11.24
0 10 -4 97.41 8.61
0 -10 4 110.83 12.47
0 -10 4 112.92 12.01
0 10 -4 84.44 7.51
0 10 -4 93.99 8.73
0 10 -4 99.3 6.65
0 -10 3 298.49 15.39
0 -10 3 274.24 15.26
0 -10 3 283.52 17.57
0 -10 3 279.06 18.26
0 -10 3 268.15 19.05
0 -10 3 256.68 17.68
0 10 -3 270.13 14.28
0 -10 3 309.87 19.89
0 -10 3 295 19.95
0 10 -3 266.09 13.04
0 10 -3 264 14.52
0 10 -3 271.28 13.62
0 10 -3 264.99 11
0 10 -2 247.95 10.11
0 10 -2 269.72 12.99
0 -10 2 250.26 16.93
0 -10 2 275.2 18.62
0 10 -2 253.25 13.19
0 -10 2 274.13 18.53
0 10 -2 246.46 13.14
0 10 -2 265.84 10.4
0 10 -2 239.63 11.58
0 10 -2 261.53 10.16
0 -10 2 279.87 14.93
0 -10 2 295.59 15.42
0 -10 2 253.44 13.35
0 10 -1 27.48 3.63
0 10 -1 26.68 4.01
0 10 -1 26.08 2.76
0 -10 1 27.32 6.07
0 -10 1 24.72 5.18
0 -10 1 28.06 5.25
0 -10 1 28.52 5.68
0 -10 1 28.26 4.46
0 -10 1 27.06 4.19
0 -10 1 23.46 3.98
0 10 -1 27.76 3.76
0 10 -1 24.58 3.19
0 10 -1 27.98 3.87
0 -10 0 1.84 1.89
0 -10 0 1.02 0.99
0 -10 0 -1.77 2.12
0 -10 0 1.68 1.36
0 10 0 0.22 1.03
0 -10 0 -1.64 2.11
0 -10 0 0.87 1.8
0 10 0 -0.28 0.79
0 10 0 0.89 0.79
0 10 0 -0.96 0.91
0 10 0 0.91 0.96
0 10 0 1.37 0.58
0 -10 -1 548.55 22.13
0 -10 -1 570.93 23.59
0 -10 -1 535.55 24.84
0 10 1 528.58 17.32
0 10 1 533.96 20.94
0 -10 -1 546.67 23.87
0 -10 -1 552.79 25.88
0 -10 -1 525.39 25.45
0 10 1 528.25 14.64
0 10 1 540.66 18.35
0 10 1 507.14 20.37
0 -10 -2 1078.37 35.24
0 -10 -2 1081.18 37.86
0 -10 -2 1087.87 36.83
0 10 2 1066.62 33.27
0 -10 -2 1095.3 39.12
0 -10 -2 1064 38.51
0 -10 -2 1076.84 35.16
0 10 2 1086.85 29.83
0 10 2 1067.06 32.68
0 -10 -2 1063.77 35.13
0 -10 -2 1104.77 35.35
0 -10 -3 348.99 17.35
0 -10 -3 379.59 17.56
0 -10 -3 364.75 19.04
0 -10 -3 345.32 18.45
0 10 3 347.28 16.29
0 -10 -3 343.29 17.22
0 -10 -3 367.3 19.85
0 10 3 338.51 16.64
0 10 3 345.22 15.55
0 10 3 367.12 13.95
0 -10 -4 153.19 10.84
0 -10 -4 156.51 10.31
0 -10 -4 136.65 11.01
0 -10 -4 156.88 11.86
0 10 4 150.08 10.15
0 -10 -4 153.19 10.93
0 -10 -4 148.64 11.88
0 10 4 151.77 10.63
0 -10 -4 134.02 5.92
0 10 4 146.67 8.23
0 -10 -5 445.18 19.88
0 -10 -5 450.19 21.14
0 10 5 404.91 20.74
0 -10 -5 435.25 18.34
0 -10 -5 477.89 22.12
0 -10 -5 459.07 20.92
0 10 5 429.95 18.83
0 -10 -5 444.2 19.86
0 -10 -5 444.04 21.36
0 10 5 441.65 16.25
0 10 5 438.72 19.73
0 10 5 407.01 18.94
0 -10 -6 512.61 19.72
0 10 6 516.62 21.77
0 10 6 503.85 21.41
0 -10 -6 522.44 21.81
0 -10 -6 529.8 23.4
0 -10 -6 526.13 19.57
0 -10 -6 531.15 22.18
0 -10 -6 572.77 24.73
0 10 6 519.16 21.41
0 -10 -6 551.13 22.39
0 -10 -6 446.64 12.52
0 10 6 474.7 18.23
0 10 7 8.77 2.97
0 -10 -7 6.56 2.05
0 -10 -7 17.13 4.06
0 -10 -7 9.23 3.05
0 -10 -7 7.95 2.51
0 -10 -7 8.22 2.48
0 10 7 10.61 2.32
0 -10 -7 10.63 3.07
0 -10 -7 10.69 1.57
0 10 7 6.6 2.03
0 -10 -8 36.81 6.09
0 -10 -8 52.48 6.29
0 -10 -8 37.42 4.18
0 -10 -8 33.84 4.82
0 -10 -8 41.97 5.71
0 10 8 31.42 5.15
0 -10 -8 37.49 4.61
0 -10 -8 40.26 3.71
0 -10 -8 37.72 5.75
0 10 9 50.67 6.38
0 -10 -9 56.83 7.13
0 10 9 59.95 7.59
0 -10 -9 55.39 6.72
0 -10 -9 55.17 4.67
0 -10 -9 61 7.55
0 -10 -9 57.12 6.8
0 -10 -10 293.91 17.28
0 10 10 296.85 16.8
0 -10 -10 311.15 19.33
0 -10 -10 274.02 16.21
0 10 10 319.25 17.52
0 10 10 305.06 18.06
0 -10 -10 310.05 13.38
0 -10 -10 316.9 18.71
0 -10 -10 345.48 16.75
0 -10 -11 51.37 6.83
0 -10 -11 55.15 8.19
0 -10 -11 45.57 5.91
0 10 11 60.72 8.06
0 10 11 61.54 7.33
0 -10 -11 62.76 5.99
0 -10 -11 65.29 8.25
0 10 12 -1 1.25
0 10 12 -1.32 2.12
0 -10 -12 -1.65 3.25
0 -10 -12 -0.5 2.43
0 -10 -12 2.26 1.37
0 -10 -12 -0.6 2.29
0 10 13 67.85 8.32
0 10 13 74.56 8.1
0 -10 -13 57.36 8.43
0 -10 -13 55.47 6.45
0 -10 -13 75.56 9.17
0 -10 -13 70.69 8.46
0 10 14 164.08 14.77
0 -10 -14 143.13 13.35
0 10 14 164.8 13.23
0 10 14 134.72 10.75
0 -10 -14 126.11 12.04
0 -10 -14 183.26 13.25
0 -11 9 83.3 11.98
0 -11 9 76.4 11.34
0 11 -9 79.75 10.07
0 -11 9 79.56 10.97
0 -11 8 13.28 3.84
0 -11 8 5.13 4.22
0 11 -8 19.52 5.09
0 -11 8 7.96 2.82
0 -11 8 18.57 4.88
0 -11 7 123.15 13.89
0 -11 7 127.3 15
0 11 -7 131.98 11.67
0 -11 7 117.55 10.09
0 -11 7 112.35 13.08
0 -11 7 112.14 13.47
0 -11 7 111.12 12.1
0 -11 6 150.82 14.75
0 -11 6 122.95 12.78
0 -11 6 129.69 14.53
0 11 -6 147.43 11.96
0 -11 6 148.91 15.44
0 -11 6 138.43 14.48
0 -11 6 124.75 13.27
0 -11 6 130.5 10.86
0 -11 5 2.61 1.44
0 -11 5 -0.85 1.75
0 -11 5 0.59 2.2
0 -11 5 -3.02 4.62
0 -11 5 -5.95 3.26
0 -11 5 0.65 2.19
0 11 -5 -2.18 1.28
0 -11 5 0.72 3.87
0 -11 5 1.53 3.12
0 11 -5 2.29 1.25
0 11 -5 1.45 1.84
0 -11 4 154.89 11.41
0 -11 4 144.62 11.67
0 -11 4 142.35 13.05
0 -11 4 149.54 14.47
0 -11 4 159.59 15.77
0 11 -4 142.71 10.89
0 -11 4 158.51 15.21
0 -11 4 159.28 15.27
0 11 -4 153.36 11.53
0 11 -4 139.19 10.42
0 -11 3 625.04 25.63
0 -11 3 699.44 26.99
0 -11 3 636.02 29.06
0 -11 3 666.6 32.81
0 -11 3 650.69 31.15
0 11 -3 605.43 24.11
0 -11 3 641.84 31.9
0 -11 3 655.38 32.74
0 11 -3 656.88 25.2
0 11 -3 639.71 23.74
0 11 -2 264.67 16.05
0 11 -2 276.17 13.74
0 -11 2 263.9 18.59
0 -11 2 288.11 20.16
0 11 -2 266.41 13.9
0 -11 2 290.48 20.12
0 11 -2 265.11 14.12
0 -11 2 312.19 16.52
0 -11 2 281.22 14.89
0 -11 2 307.57 16.61
0 -11 1 2.5 2.08
0 -11 1 2.38 1.86
0 -11 1 6.3 2.95
0 -11 1 6.38 3.09
0 -11 1 3.23 1.56
0 -11 1 1.29 2.38
0 11 -1 5.87 1.82
0 -11 1 9.6 2.59
0 -11 1 6.56 2.5
0 -11 1 9.92 3.32
0 11 -1 6.07 1.62
0 11 -1 8.39 2.59
0 -11 0 131.1 11.17
0 11 0 111.15 7.55
0 -11 0 116.7 12.11
0 -11 0 100.44 10.26
0 -11 0 114.54 9.44
0 -11 0 97.87 9.23
0 -11 0 117.16 9.85
0 11 0 111.85 7.56
0 11 0 121.48 9.45
0 -11 -1 299.62 17.04
0 -11 -1 274.49 18.14
0 11 1 271.72 14.79
0 11 1 275.27 11.75
0 -11 -1 274.13 18.88
0 -11 -1 278.94 17.16
0 -11 -1 300.85 19.37
0 -11 -1 284.49 15.91
0 11 1 290.67 12.78
0 11 1 294.61 14.95
0 -11 -2 334.4 18.07
0 -11 -2 355.74 19.66
0 -11 -2 342.25 20.25
0 11 2 355.02 17.02
0 -11 -2 375 18.89
0 -11 -2 366.07 21.53
0 -11 -2 364.77 21.08
0 11 2 364.81 14.43
0 11 2 358.95 16.69
0 -11 -2 373.43 18.76
0 -11 -3 263.57 15.45
0 -11 -3 259.8 15.57
0 -11 -3 249.27 14.73
0 -11 -3 257.43 16.44
0 -11 -3 235.86 16.14
0 11 3 240.92 13.65
0 -11 -3 271.93 15.63
0 -11 -3 275.77 17.89
0 11 3 238.92 14.28
0 11 3 245.01 13.28
0 11 3 252.27 11.41
0 -11 -4 20.62 4.65
0 -11 -4 22.15 4.24
0 -11 -4 25.9 5.31
0 11 4 24.69 4.53
0 -11 -4 16.46 4.07
0 -11 -4 17.21 3.96
0 -11 -4 19.3 3.83
0 11 4 19.02 3.89
0 11 4 20.03 3.18
0 -11 -5 232.48 14.55
0 -11 -5 244.26 13.7
0 -11 -5 223.49 14.95
0 -11 -5 247.45 15.95
0 11 5 210.9 13.12
0 -11 -5 246 14.75
0 -11 -5 224.46 15.64
0 11 5 234.54 14.45
0 11 5 225.72 13.94
0 11 5 227.07 11.18
0 -11 -6 664.97 28.16
0 -11 -6 653.93 26.45
0 -11 -6 676.41 24.1
0 -11 -6 654.02 28.53
0 -11 -6 633.23 26.58
0 11 6 604.9 25.12
0 -11 -6 691.8 26.85
0 11 6 628.06 25.94
0 11 6 621.62 25.76
0 11 6 588.39 21.33
0 -11 -7 109.2 8.22
0 -11 -7 116.53 10.33
0 -11 -7 107.07 11.06
0 11 7 112.67 9.72
0 -11 -7 110.72 9.7
0 11 7 106.65 9.66
0 -11 -7 118.24 8.77
0 -11 -7 117.36 10.09
0 -11 -7 109.45 10.84
0 -11 -8 64.96 5.86
0 -11 -8 73.61 7.74
0 11 8 66.26 7.48
0 11 8 64.5 8.13
0 -11 -8 83.99 7.88
0 11 8 62.36 7.4
0 -11 -8 74.86 8.03
0 -11 -8 69.59 8.56
0 -11 -8 70.14 8.09
0 11 9 401.15 20.89
0 -11 -9 393.57 20.05
0 11 9 425.57 20.9
0 -11 -9 425.21 20.26
0 -11 -9 448.58 20.95
0 -11 -9 451.38 23.11
0 -11 -10 126.41 12.67
0 11 10 132.6 11.46
0 -11 -10 111.68 10.23
0 11 10 119.8 10.71
0 -11 -10 139.42 10.95
0 -11 -10 147.64 12.99
0 -11 -10 113.16 10.32
0 11 11 4.72 3.11
0 11 11 -1.54 2.3
0 -11 -11 -0.5 1.65
0 -11 -11 -2.67 2.66
0 -11 -11 1.37 1.82
0 -11 -11 2.47 1.8
0 11 12 0.53 2.3
0 11 12 -2.37 3.07
0 -11 -12 1.07 2.61
0 -11 -12 1.06 1.84
0 -11 -12 -3.83 3.23
0 -11 -12 3.26 2.06
0 11 13 59.88 7.22
0 11 13 60.67 8.01
0 -11 -13 65.44 8.85
0 -11 -13 61.44 8.39
0 -11 -13 50.96 7.86
0 11 14 82.84 8.81
0 -11 -14 66.2 9.27
0 -11 -14 92.09 9.42
0 -12 8 5.41 4.81
0 -12 8 8.74 5.3
0 12 -8 4.4 2.93
0 -12 8 1.49 3.63
0 -12 7 97.54 13.47
0 -12 7 97.5 12.8
0 12 -7 121.79 11.56
0 -12 7 105.79 9.75
0 -12 7 90.91 13.16
0 -12 7 109.52 13.07
0 -12 6 245.38 20.64
0 -12 6 237.43 19.05
0 12 -6 267.03 16.58
0 -12 6 257.22 21.69
0 -12 6 254.54 21.03
0 -12 6 229.74 15.16
0 12 -6 224.42 14
0 -12 5 45.58 8.08
0 -12 5 48.42 8.82
0 -12 5 41.92 8.68
0 12 -5 43.12 6.35
0 -12 5 44.73 9.04
0 -12 5 45.32 9.37
0 -12 5 45.21 6.44
0 12 -5 44.31 5.85
0 -12 4 9.27 4.19
0 -12 4 7.07 3.9
0 -12 4 6.36 2.11
0 12 -4 5.82 2.33
0 -12 4 10.01 5.07
0 -12 4 3.22 3.32
0 -12 4 6.81 1.83
0 -12 4 6.28 2.67
0 12 -4 4.9 2.97
0 12 -4 5.21 1.86
0 -12 3 303.06 20.96
0 -12 3 298.6 22.01
0 12 -3 278.13 15.36
0 -12 3 343.22 23.51
0 -12 3 299.66 17.14
0 -12 3 322.62 18.04
0 12 -3 283.32 14.97
0 12 -3 272.16 17.15
0 -12 2 434.62 25.58
0 -12 2 463.72 27.2
0 12 -2 468.61 19.84
0 -12 2 482.8 27.64
0 -12 2 483.8 22.55
0 -12 2 470.5 22.24
0 12 -2 424.16 21.55
0 12 -2 450.25 18.8
0 -12 1 85.13 9.89
0 -12 1 71.66 9.88
0 -12 1 70.47 8.79
0 -12 1 78.38 10.9
0 12 -1 80.46 6.88
0 -12 1 82.63 8.52
0 -12 1 80.43 8.68
0 -12 1 71.51 7.86
0 12 -1 74.62 6.84
0 12 -1 60.91 7.48
0 -12 0 45.6 7.16
0 12 0 42.29 5.66
0 -12 0 55.94 8.39
0 -12 0 44.39 7.17
0 -12 0 44.61 6.17
0 -12 0 48.27 6.46
0 12 0 46.46 6.01
0 12 0 52.27 5.1
0 -12 -1 283.01 17.52
0 -12 -1 281.82 19.22
0 12 1 294.07 15.74
0 -12 -1 303.63 20.56
0 -12 -1 283.07 18.04
0 -12 -1 283.52 19.82
0 -12 -1 284 16.43
0 12 1 275.49 12.73
0 12 1 265.36 14.93
0 -12 -2 128.61 11.24
0 -12 -2 105.54 11.53
0 12 2 117.3 9.77
0 -12 -2 128.3 12.9
0 -12 -2 110.23 10.89
0 12 2 136.44 10.06
0 12 2 130.2 8
0 -12 -2 130.83 10.91
0 -12 -3 97.61 9.85
0 -12 -3 92.01 9.32
0 -12 -3 98.23 9.52
0 -12 -3 83.81 9.48
0 -12 -3 104.29 10.99
0 12 3 86.55 8.4
0 -12 -3 81.73 10.05
0 -12 -3 87.61 9.28
0 12 3 89.57 9.02
0 12 3 83.91 7.73
0 12 3 88.24 6.42
0 -12 -4 84.49 9.35
0 -12 -4 88.13 9.16
0 -12 -4 94.59 8.88
0 -12 -4 79.83 9.38
0 -12 -4 82.19 9.32
0 12 4 87.6 8.49
0 -12 -4 84.29 10.11
0 -12 -4 78.26 8.46
0 12 4 94.71 9.06
0 12 4 87.94 6.63
0 -12 -5 63.64 7.25
0 -12 -5 64.72 7.99
0 12 5 65.41 7.2
0 -12 -5 81.5 8.84
0 -12 -5 71.61 8.95
0 -12 -5 69.5 8.51
0 12 5 63.45 7.65
0 12 5 62.94 7.52
0 -12 -5 86.38 9.07
0 -12 -6 443.43 19.86
0 -12 -6 449.06 23.91
0 -12 -6 438.74 22.62
0 12 6 406.72 20.24
0 -12 -6 448.45 21.8
0 12 6 474.39 22.37
0 12 6 435.03 21.39
0 -12 -6 465.84 22.42
0 -12 -6 486.03 23.84
0 -12 -7 495.76 20.16
0 -12 -7 455.34 22.82
0 -12 -7 504.05 25.88
0 12 7 426.07 21.61
0 12 7 447.01 22.18
0 12 7 474.28 22.91
0 -12 -7 505.07 24.92
0 -12 -7 508.45 23.46
0 -12 -7 500.24 23.44
0 12 8 -1.33 2.55
0 12 8 -1.5 2.02
0 12 8 -0.47 2.33
0 -12 -8 -1.36 1.6
0 -12 -8 1.64 1.84
0 -12 -8 0.92 1.95
0 12 9 178.64 14.69
0 12 9 209.15 15.12
0 -12 -9 187.17 12.86
0 -12 -9 210.77 14.41
0 -12 -9 228.61 16.51
0 -12 -9 192.02 13.64
0 12 10 66.98 8.53
0 -12 -10 45 6.49
0 -12 -10 53.77 6.92
0 12 10 61.17 7.63
0 -12 -10 70.42 9.2
0 -12 -11 96.88 11.57
0 12 11 116.67 11.92
0 12 11 105.24 10.38
0 -12 -11 96.53 9.24
0 -12 -11 127.96 12.1
0 -12 -11 79.95 8.03
0 12 12 18.85 4.71
0 12 12 18.59 4.27
0 -12 -12 10.67 3.32
0 -12 -12 12.68 4.42
0 -12 -12 19.06 4.97
0 -12 -13 23.84 4.71
0 -12 -13 21.5 5.21
0 -13 7 48.51 6.67
0 -13 6 165.73 16.99
0 13 -6 161.82 12.65
0 -13 6 160.67 17.13
0 -13 6 180.58 18.55
0 -13 6 172.59 12.8
0 13 -6 151.66 13.46
0 -13 5 224.43 20.84
0 -13 5 238.24 19.66
0 13 -5 222.78 14.86
0 -13 5 244.47 20.92
0 -13 5 249.66 20.88
0 -13 5 230.17 15.44
0 13 -5 216.94 15.91
0 -13 4 0.66 3.34
0 -13 4 -1.51 2.65
0 -13 4 -2.53 3.87
0 13 -4 -1.69 2.23
0 -13 4 1.72 1.99
0 -13 4 -4.95 4.35
0 -13 4 0.47 2
0 13 -4 4.65 3.13
0 -13 3 124.51 15.02
0 -13 3 121.05 13.45
0 13 -3 129.91 10.21
0 -13 3 145.21 15.4
0 -13 3 157.49 12.5
0 -13 3 137.41 12.06
0 13 -3 138.27 12.11
0 -13 2 409.45 24.3
0 -13 2 450.19 26.81
0 -13 2 407.73 26.69
0 -13 2 434.83 22.02
0 13 -2 420.26 21.52
0 -13 1 272.43 18.52
0 -13 1 228.2 18.2
0 -13 1 219.83 19.07
0 13 -1 241.1 15.13
0 -13 1 244.6 16.07
0 -13 1 258.31 15.59
0 13 -1 216.96 14.76
0 -13 0 24.42 4.98
0 13 0 27.46 4.79
0 -13 0 25.29 5.41
0 -13 0 42.32 7.25
0 -13 0 34.94 5.9
0 -13 0 28.23 5.19
0 13 0 23.4 4.26
0 -13 -1 129.1 11.95
0 -13 -1 117.38 13.07
0 13 1 117.68 10.01
0 -13 -1 109.09 11.15
0 -13 -1 130.09 13.97
0 13 1 120.29 9.91
0 -13 -1 118.41 10.92
0 -13 -1 121.71 11.31
0 -13 -2 222.12 15.03
0 -13 -2 211.76 15.62
0 -13 -2 213.57 17.15
0 13 2 211.97 13.86
0 -13 -2 201.28 17.28
0 -13 -2 221.78 16.37
0 13 2 203.94 14.19
0 13 2 226.63 13.82
0 -13 -3 152.04 12.4
0 -13 -3 143.32 13.79
0 13 3 152.47 11.56
0 -13 -3 159.95 13.91
0 -13 -3 153.23 14.79
0 13 3 131.94 11.38
0 -13 -3 152.21 12.48
0 -13 -3 163.36 12.88
0 -13 -4 1.41 1.47
0 -13 -4 1.24 1.99
0 13 4 -1.27 2.15
0 -13 -4 1.33 3.89
0 -13 -4 -1.47 1.53
0 -13 -4 -1.79 3.13
0 13 4 -0.93 1.2
0 13 4 -0.48 2.34
0 -13 -4 0.53 1.41
0 -13 -4 1.54 1.82
0 -13 -5 96.67 9.46
0 -13 -5 97.44 10.97
0 -13 -5 105.74 11.21
0 13 5 95.12 9.19
0 -13 -5 110.63 10.64
0 13 5 107.25 10.34
0 13 5 97.83 9.69
0 -13 -5 100.46 10
0 -13 -6 146.81 10.81
0 -13 -6 142.33 13.1
0 -13 -6 118.05 11.62
0 13 6 112.33 10.4
0 -13 -6 133.12 11.66
0 13 6 127.38 11.14
0 13 6 137.25 11.85
0 -13 -6 129.94 11.53
0 -13 -7 290 15.22
0 -13 -7 274.02 19.2
0 -13 -7 260.73 17.52
0 13 7 272.35 16.45
0 13 7 248.25 16.38
0 13 7 255.09 16.57
0 -13 -7 243.52 17.33
0 -13 -7 272.87 17.14
0 -13 -7 265.71 16.73
0 13 8 16.93 4.41
0 13 8 15.33 4.06
0 13 8 22.78 4.68
0 -13 -8 24.01 5.17
0 -13 -8 30.85 6.09
0 -13 -8 28.23 5.54
0 -13 -8 19.49 3.81
0 13 9 51.52 7.5
0 13 9 51.68 8.47
0 -13 -9 63.9 7.94
0 -13 -9 51.84 8.68
0 -13 -9 51.21 7.41
0 13 10 322.08 19.84
0 -13 -10 287.27 17.55
0 13 10 294.67 18.09
0 13 11 183.49 14.4
0 -13 -11 185.04 15.3
0 -14 4 25.22 5.82
0 -14 4 26.17 6.94
0 14 -4 27.2 5.48
0 -14 4 30.23 6.69
0 -14 3 37.22 8.34
0 -14 3 34.09 8.24
0 14 -3 26.65 4.8
0 -14 2 303.08 21
0 -14 2 278.01 21.6
0 -14 2 276.19 22.4
0 -14 2 275.21 22.21
0 14 -2 260.92 16.83
0 -14 2 308.48 18.54
0 14 -2 273.37 17.31
0 -14 1 129.51 13.19
0 -14 1 145.87 16.25
0 14 -1 140.09 11.61
0 -14 1 145.53 12.6
0 14 -1 136.75 11.74
0 -14 0 56.97 8.7
0 14 0 50.51 6.37
0 -14 0 47.88 9.56
0 -14 0 37.02 6.31
0 -14 0 59.12 7.62
0 14 0 47.23 6.11
0 -14 -1 206.34 15.99
0 -14 -1 237.59 19.06
0 14 1 230.57 14.65
0 -14 -1 223.64 19.19
0 -14 -1 226.38 17.39
0 14 1 244.87 15.1
0 -14 -1 269.67 17.75
0 -14 -1 239.59 16.21
0 -14 -2 140.49 12.32
0 -14 -2 151.47 13.07
0 -14 -2 115.5 12.71
0 14 2 137.51 11.21
0 -14 -2 133.59 14.5
0 -14 -2 144.73 13.6
0 14 2 148.5 12.31
0 14 2 132.03 10.72
0 -14 -3 3.79 2.52
0 -14 -3 6.31 3.09
0 14 3 3.56 2.5
0 -14 -3 3.01 4.01
0 -14 -3 1.27 2.19
0 14 3 2.96 2.82
0 -14 -3 -1.66 3.28
0 -14 -3 3.82 3.22
0 -14 -4 71.66 8.66
0 -14 -4 66.59 9.15
0 14 4 80.69 8.58
0 -14 -4 75.51 9.56
0 14 4 85.14 9.54
0 14 4 82.43 9.17
0 -14 -4 81.11 9.44
0 -14 -4 77.78 9.37
0 -14 -5 109.48 10.27
0 -14 -5 110.44 12.01
0 -14 -5 113.25 12.02
0 14 5 109.88 10.08
0 -14 -5 116.98 11.07
0 14 5 98.6 10.24
0 14 5 84.34 9.62
0 -14 -5 116.6 11.19
0 -14 -5 121.25 11.98
0 -14 -6 101.81 9.29
0 -14 -6 78.88 9.77
0 14 6 80.2 8.82
0 -14 -6 88.32 10.7
0 -14 -6 83.99 9.72
0 14 6 86.75 9.52
0 14 6 104.86 10.61
0 -14 -6 87.87 9.95
0 -14 -7 226.93 18.07
0 -14 -7 245.57 16.63
0 -14 -7 269.33 18.71
0 -14 -7 239.16 16.61
0 14 7 247.42 16.77
0 14 7 207.05 15.32
0 14 7 223.52 15.3
0 14 7 238.07 17.05
0 -14 -8 41.99 6.66
0 -14 -8 68.4 9.61
0 -14 -8 64.04 8.93
0 -14 -8 58.16 8.14
0 14 8 49.41 6.98
0 14 8 47.81 7.58
0 14 8 46.52 7.3
0 14 8 41.44 6.24
0 -14 -9 36.37 7.22
0 -14 -9 22.14 3.92
0 14 9 35.13 6.78
0 15 -2 109.47 10.56
0 15 -2 130.47 11.76
0 15 -1 127.96 11.16
0 -15 1 130.14 13.18
0 15 -1 112.63 10.51
0 -15 0 23.69 6.32
0 15 0 24.49 4.88
0 -15 0 18.3 5.77
0 15 0 9.75 2.42
0 -15 0 20.04 4.75
0 -15 -1 83.6 9.84
0 -15 -1 83.11 9.28
0 -15 -1 83.54 10.19
0 -15 -1 78.53 10.3
0 15 1 82.35 8.86
0 -15 -1 86.11 10.45
0 -15 -1 109.09 13.64
0 15 1 82.79 9.25
0 15 1 94.23 9.12
0 -15 -2 258.37 17.81
0 -15 -2 236.05 19.65
0 15 2 230.12 15.11
0 -15 -2 216.8 17.48
0 -15 -2 244.47 20.53
0 15 2 212.78 15.39
0 -15 -2 234.38 16.45
0 -15 -3 286.88 18.62
0 -15 -3 265.02 20.23
0 15 3 246.88 15.94
0 -15 -3 263.31 19.39
0 15 3 259.58 17.32
0 15 3 235.01 16.34
0 -15 -3 291.21 18.48
0 -15 -4 18.84 5.31
0 -15 -4 11.5 4.44
0 15 4 10.73 2.94
0 -15 -4 9.49 3.46
0 15 4 10.39 3.22
0 15 4 7.47 3.06
0 -15 -4 8.76 3.41
0 -15 -4 8.85 3.89
0 -15 -5 57.88 7.65
0 -15 -5 63.01 9.18
0 -15 -5 72.96 9.53
0 -15 -5 69.44 9.14
0 -15 -5 78.02 9.58
0 15 5 63.4 8.38
0 15 5 55.95 7.88
0 15 5 68.23 8.26
0 -15 -6 74.63 10.23
0 -15 -6 64.72 8.54
0 15 6 70.16 8.92
0 15 6 63.94 8.41
0 15 6 64.3 8.06
0 15 6 65.75 8.73
0 -15 -7 10.44 3.5
0 -15 -7 9.81 3.9
0 15 7 10.65 3.1
0 15 7 20.79 5.41
0 -15 -7 11.82 4.94
0 15 7 9.19 3
0 15 7 11.77 4.2
0 15 8 10.81 3.88
0 -16 -3 215.66 16.12
0 16 3 209.38 14.53
0 -16 -4 1.11 1.79
1 -15 -7 62.38 8.86
1 -15 -6 13.17 4.48
-1 15 6 9.41 3.39
-1 15 5 170.23 12.67
-1 15 5 164.53 14.02
1 -15 -4 106.72 12.18
1 -15 -4 115.28 11.74
-1 15 4 79.41 9.28
-1 15 4 97.9 10.29
-1 15 4 87.64 9.2
-1 15 4 88.45 9.87
1 -15 -3 21.7 5.92
1 -15 -3 21.94 5.13
-1 15 3 19.84 3.87
-1 15 3 18.28 3.98
-1 15 3 15.84 4.49
-1 15 3 19.34 4.17
1 -15 -2 12.54 5.14
1 -15 -2 13.25 3.59
-1 15 2 9.91 2.99
-1 15 2 17.6 4.41
-1 15 2 13.4 3.67
-1 15 1 17.76 4.11
-1 15 1 25.5 5.2
-1 15 0 46.72 7.02
-1 15 0 34.65 6.02
-1 15 -1 107.22 10.3
1 -14 -9 196.47 14.43
1 -14 -8 371.64 21.86
1 -14 -8 449.98 24.65
-1 14 8 369.45 20.95
-1 14 8 393.89 22.75
-1 14 8 437.05 23.76
1 -14 -7 184.86 14.86
1 -14 -7 192.61 15.7
-1 14 7 161.01 13.54
-1 14 7 194.6 15.04
-1 14 7 157.22 12.36
-1 14 7 160.9 13.8
1 -14 -6 8.21 4.03
1 -14 -6 3.93 2.38
1 -14 -6 10.89 2.8
-1 14 6 9.09 3.67
-1 14 6 11.03 3.92
-1 14 6 8.13 4.05
-1 14 6 13.64 3.75
-1 14 6 10.17 2.76
1 -14 -5 309.93 19.59
1 -14 -5 321.86 21.26
-1 14 5 291.42 18.1
-1 14 5 272.28 17.7
-1 14 5 277.2 16.37
-1 14 5 274.71 18.01
1 -14 -4 267.36 19.49
1 -14 -4 315.91 19.61
-1 14 4 261.83 17.22
-1 14 4 274.5 17.27
-1 14 4 269.58 17.28
-1 14 4 256.03 15.52
-1 14 3 113.18 10.08
1 -14 -3 115.76 11.27
1 -14 -3 116.47 13.08
-1 14 3 113.4 10.79
-1 14 3 125.53 11.3
1 -14 -3 135.91 12.53
-1 14 2 -0.42 1.99
1 -14 -2 -0.56 1.86
1 -14 -2 3.32 2.95
-1 14 2 0.5 1.57
-1 14 2 -1.94 2.81
1 -14 -2 2.78 3.7
1 -14 -1 139.2 12.5
-1 14 1 146.17 10.88
1 -14 -1 147.44 13.48
1 -14 -1 131.68 13.65
-1 14 1 134.45 11.66
-1 14 1 125.24 11.39
-1 14 1 132.93 10.5
-1 14 0 214.99 13.87
-1 14 0 193.82 14.12
-1 14 0 197.42 13.36
1 -14 0 198.63 16.2
-1 14 -1 136.22 10.9
-1 14 -1 117.15 10.41
-1 14 -1 131.27 11.3
-1 14 -2 132.7 11.33
-1 14 -3 5.79 3.3
-1 14 -4 70.09 8.46
1 -13 -11 12.91 2.99
-1 13 10 3.27 2.74
-1 13 10 8 4.39
1 -13 -10 2.35 1.61
1 -13 -10 0.69 2.31
1 -13 -10 4.34 2.55
-1 13 9 62.52 8.78
-1 13 9 61.1 7.55
1 -13 -9 86.17 9.96
1 -13 -9 87.86 10.48
1 -13 -9 51.6 7.11
-1 13 8 176.39 14.95
-1 13 8 169.3 13.56
1 -13 -8 199.48 15.67
1 -13 -8 167.15 13.98
-1 13 7 197.65 15.5
-1 13 7 201.71 13.85
-1 13 7 222.56 16.07
-1 13 7 215.68 15.17
1 -13 -7 256.51 17.83
1 -13 -7 237.15 16.5
-1 13 6 5.53 2.62
-1 13 6 -1.53 2.3
1 -13 -6 5.92 3.12
-1 13 6 -1.5 1.75
-1 13 6 1.45 1.27
1 -13 -6 5.74 3.82
1 -13 -5 394.48 19.34
1 -13 -5 373.4 22.62
1 -13 -5 381.17 21.53
-1 13 5 348.14 18.6
-1 13 5 366.66 20.56
-1 13 5 377.64 20.32
-1 13 5 384.06 20.6
1 -13 -5 394.24 21.56
1 -13 -4 631.37 26.75
-1 13 4 616.32 25.55
1 -13 -4 657.46 30.79
1 -13 -4 636.52 28.62
-1 13 4 594.51 26.53
-1 13 4 624.67 27.41
1 -13 -4 659.2 28.74
1 -13 -3 265.02 16.89
1 -13 -3 242.35 18.55
-1 13 3 259.8 15.13
1 -13 -3 284.86 19.06
1 -13 -3 285.61 18.12
-1 13 3 258.21 16.5
-1 13 3 270.82 16.48
1 -13 -3 266.77 17.48
1 -13 -3 276.03 17.71
1 -13 -2 -0.52 1.46
1 -13 -2 -0.52 2.57
1 -13 -2 -2.06 2.91
-1 13 2 0.79 1.98
1 -13 -2 3.75 2.72
-1 13 2 0.92 2.28
-1 13 2 -1.88 2.69
-1 13 2 0.35 1.01
1 -13 -1 8.63 3.61
1 -13 -1 5.54 1.69
1 -13 -1 10.63 3.64
-1 13 1 7.1 2.08
1 -13 -1 11.49 4.7
1 -13 -1 3.75 2.76
-1 13 1 12.29 3.43
-1 13 1 8.25 2.62
1 -13 0 38.22 6.11
1 -13 0 36.77 6.67
1 -13 0 26.79 5.73
1 -13 0 26.93 7.03
1 -13 0 34.66 8.23
1 -13 0 26.14 5.82
-1 13 0 33.03 5.64
-1 13 0 32.52 5.05
-1 13 0 30.18 5.16
-1 13 -1 101.18 9.09
1 -13 1 86.99 10.73
-1 13 -1 80.99 8.51
1 -13 2 46.22 8.78
-1 13 -2 38.16 5.72
1 -13 2 36.99 8.26
-1 13 -2 36.87 5.91
1 -13 2 50.51 8.01
-1 13 -3 9.89 2.06
1 -13 3 7.49 4.35
-1 13 -4 111.43 10.73
1 -13 4 134.3 15.48
1 -13 4 143.71 15.98
-1 13 -5 172.38 14.07
1 -13 5 183.24 18.82
1 -13 5 163.26 17.07
1 -13 5 210.61 19.61
-1 13 -6 29.08 5.17
1 -12 -12 60.95 8.11
1 -12 -12 74.75 9.17
1 -12 -11 48.73 8.35
1 -12 -11 34.31 6.75
-1 12 11 47.07 6.78
1 -12 -11 58.12 8.18
1 -12 -10 12.63 3.74
1 -12 -10 18.34 4.82
-1 12 10 21.33 4.91
1 -12 -10 11.24 3.73
1 -12 -9 14.11 4.79
1 -12 -9 9.92 3.87
-1 12 9 12.29 3.7
-1 12 9 22.11 5.27
1 -12 -9 28.01 5.35
1 -12 -8 76.81 9.61
1 -12 -8 66.73 8.19
-1 12 8 64.65 8.41
-1 12 8 69.17 8.02
1 -12 -8 71.47 9.59
1 -12 -7 297.98 18.53
-1 12 7 290.76 18.42
-1 12 7 295.6 18.68
-1 12 7 303.41 17.07
-1 12 7 320.13 18.16
-1 12 7 313.75 18.23
1 -12 -7 349.15 20.76
1 -12 -6 157.18 10.66
1 -12 -6 169.23 13.46
-1 12 6 146.88 11.25
-1 12 6 148.72 12.89
-1 12 6 140.42 11.78
-1 12 6 147.02 11.86
1 -12 -6 165.98 13.56
1 -12 -6 147.82 12.2
1 -12 -5 39.72 5.82
-1 12 5 39.45 5.77
1 -12 -5 36.36 6.23
1 -12 -5 33.73 6.27
-1 12 5 27.02 4.91
-1 12 5 40.76 6.37
1 -12 -5 51.53 7.31
1 -12 -5 44.34 6.69
1 -12 -4 513.29 22.64
1 -12 -4 518.52 26.17
1 -12 -4 510.33 25.87
-1 12 4 508.25 21.88
1 -12 -4 534.61 25.05
-1 12 4 488.34 22.77
-1 12 4 499.94 23.36
1 -12 -4 509.14 24.25
1 -12 -3 213.52 14.35
1 -12 -3 191.44 15.42
-1 12 3 225.04 13.59
1 -12 -3 208.06 15.75
1 -12 -3 220.49 15.28
-1 12 3 219.33 14.51
-1 12 3 214.38 13.99
1 -12 -3 214.16 14.91
1 -12 -3 209.38 14.65
1 -12 -2 8.24 2.95
1 -12 -2 3.88 1.78
1 -12 -2 14.34 4.11
1 -12 -2 12.5 5.2
-1 12 2 10.7 3.21
1 -12 -2 9.51 4.38
1 -12 -2 6.62 1.96
1 -12 -2 9.85 3.28
-1 12 2 11.04 3.65
-1 12 2 10.9 2.89
1 -12 -1 178.45 13.29
1 -12 -1 153.78 12.6
1 -12 -1 161.34 14.85
1 -12 -1 139.39 14.16
1 -12 -1 159.01 13.82
-1 12 1 159.7 10.83
-1 12 1 151.78 11.65
-1 12 1 172.27 11.43
1 -12 0 453.28 23.65
1 -12 0 404.57 23.32
-1 12 0 434.99 19.59
1 -12 0 429.62 21.65
1 -12 0 411.39 21.1
-1 12 0 399.48 18.95
1 -12 1 182.2 15.06
-1 12 -1 190.06 12.46
1 -12 1 182.52 16.94
-1 12 -1 190.97 12.78
1 -12 1 198.66 14.04
1 -12 2 0.94 1.68
1 -12 2 2.94 3.08
1 -12 2 -0.71 2.03
1 -12 2 4.59 4.06
-1 12 -2 0.84 1.49
-1 12 -2 -1.34 1.45
1 -12 3 -0.72 2.23
-1 12 -3 -1.74 2.64
1 -12 3 2.34 3.43
1 -12 3 -2.4 2.2
-1 12 -3 0.45 1.43
-1 12 -3 0.38 1.36
1 -12 4 51.94 10.13
1 -12 4 38.5 7.86
-1 12 -4 41.77 5.68
1 -12 4 57.52 9.43
1 -12 4 54.64 10.07
-1 12 -4 45.39 6.89
-1 12 -4 35.6 5.23
1 -12 5 153.72 16.71
1 -12 5 161.56 16.75
-1 12 -5 159.55 12.04
1 -12 5 154.16 17.03
-1 12 -5 163.58 12.5
1 -12 6 90.21 12.98
1 -12 6 87.61 12.28
-1 12 -6 98.37 9.79
1 -12 6 74.51 11.33
-1 12 -6 77.8 9.37
1 -12 7 9.63 2.78
-1 12 -7 10.51 3.6
1 -12 7 9.59 4.71
-1 12 -8 287.06 17.95
-1 11 13 100.43 10.1
1 -11 -13 95.42 10.26
1 -11 -13 118.23 11.27
1 -11 -13 81.11 9.29
-1 11 12 270.42 18.97
1 -11 -12 244.82 17.91
-1 11 12 274.23 16.9
-1 11 12 298.75 18.52
1 -11 -12 231.16 15.34
1 -11 -12 222.92 15.5
1 -11 -12 334.59 19.65
1 -11 -11 127.08 12.76
-1 11 11 119.16 11.42
-1 11 11 126.08 11.08
1 -11 -11 127.55 10.93
1 -11 -11 150.72 12.92
1 -11 -11 109.16 10.03
-1 11 10 12.27 3.43
1 -11 -10 8.21 3.2
1 -11 -10 6.88 1.76
1 -11 -10 11.12 4.49
1 -11 -10 11.12 3.83
-1 11 9 8.59 3.04
-1 11 9 10.59 3.94
1 -11 -9 10.82 3.06
1 -11 -9 12.33 2.84
1 -11 -9 16.25 3.32
1 -11 -9 18.37 4.24
-1 11 8 374.28 19.82
1 -11 -8 375.61 17.74
1 -11 -8 437.3 23.89
1 -11 -8 383.17 20.55
1 -11 -8 423.01 22.33
1 -11 -8 352.78 17.6
-1 11 8 384.98 20.93
1 -11 -7 118.6 11.41
1 -11 -7 123.29 10.58
-1 11 7 109.24 10.44
-1 11 7 98.61 9.19
1 -11 -7 113 8.06
1 -11 -7 110.6 10.6
1 -11 -7 108.87 9.53
1 -11 -7 114.76 8.51
-1 11 7 103.88 9.63
1 -11 -6 110.96 8.55
-1 11 6 110.76 10.44
-1 11 6 113.26 9.66
1 -11 -6 104.24 10.22
-1 11 6 114.51 10.16
-1 11 6 98.37 9.18
1 -11 -6 119.44 10.62
1 -11 -6 102.81 10.31
1 -11 -5 27.29 4.36
1 -11 -5 26.2 5.19
-1 11 5 28.23 4.36
1 -11 -5 29.69 5.31
-1 11 5 22.87 4.32
-1 11 5 24.91 4.68
1 -11 -5 23.66 4.15
1 -11 -5 39.27 6.97
1 -11 -4 439 19.44
1 -11 -4 411.03 21.68
1 -11 -4 433.08 22.46
-1 11 4 397.61 18.53
1 -11 -4 420.78 21.07
-1 11 4 387.47 19.49
-1 11 4 378.27 19.12
1 -11 -4 426.61 20.84
1 -11 -3 339.02 17.47
1 -11 -3 323.09 19.51
1 -11 -3 345.53 19.9
-1 11 3 343.03 16.52
1 -11 -3 318.33 20.26
1 -11 -3 342.8 18.82
-1 11 3 331.66 17.54
-1 11 3 326.65 17.17
1 -11 -3 340.07 18.29
1 -11 -2 88.34 8.84
1 -11 -2 77.89 8.39
1 -11 -2 82.16 8.36
1 -11 -2 78.37 9.35
-1 11 2 78.67 7.37
1 -11 -2 66.79 8.34
1 -11 -2 65.16 9.5
1 -11 -2 74.05 8.17
-1 11 2 83.31 8.23
-1 11 2 69.99 6.74
1 -11 -1 82.89 8.93
1 -11 -1 80.04 9.67
1 -11 -1 93.51 10.02
1 -11 -1 79.61 10.13
-1 11 1 74.66 7.24
1 -11 -1 92.71 9.07
-1 11 1 90.68 8.07
1 -11 0 297.77 16.52
1 -11 0 265.06 16.03
-1 11 0 277.76 14.55
1 -11 0 298.86 17.82
1 -11 0 297.36 18.33
-1 11 0 272.26 12.39
-1 11 0 267.46 14.41
1 -11 1 266.4 15.42
1 -11 1 265.58 15.96
1 -11 1 263.41 17.09
-1 11 -1 243.49 12.08
-1 11 -1 263.79 14.42
1 -11 1 259.03 17.53
-1 11 -1 251.97 12.73
-1 11 -1 256.54 11.58
-1 11 -1 253.39 14.6
1 -11 2 8.57 2.56
1 -11 2 5.36 2.75
1 -11 2 20.57 5.36
-1 11 -2 5.01 1.67
1 -11 2 16.81 5.69
-1 11 -2 5.83 1.43
-1 11 -2 10.21 2.37
-1 11 -2 8.95 2.8
-1 11 -3 27.07 5.28
-1 11 -3 33.96 4.46
1 -11 3 32.36 7.58
1 -11 3 19.11 5.25
-1 11 -3 27.52 4.46
1 -11 3 28.81 6.74
1 -11 3 27.15 6.29
-1 11 -3 23.18 4.21
1 -11 3 28.2 4.87
1 -11 3 36.49 5.38
1 -11 4 234.97 14.59
1 -11 4 225.33 16.63
1 -11 4 209.01 17.53
1 -11 4 211.18 18.61
-1 11 -4 218.61 13.45
1 -11 4 216.14 18.67
1 -11 4 233.54 19.08
-1 11 -4 191.74 11.41
-1 11 -4 214.78 12.48
-1 11 -4 223.1 14.06
-1 11 -5 167.6 11.02
1 -11 5 166.96 15.6
1 -11 5 171.13 15.87
-1 11 -5 182.25 12.73
1 -11 5 199.61 18.21
1 -11 5 201.52 17.62
1 -11 5 189.5 13.1
-1 11 -5 200.97 12.6
-1 11 -5 197.46 13.86
1 -11 6 92.92 12.04
-1 11 -6 89.1 9.23
1 -11 6 82.27 11.77
1 -11 6 92.51 12.4
1 -11 6 75.55 7.92
-1 11 -6 83.28 9.17
-1 11 -6 91.64 8.8
1 -11 7 15.65 4.02
-1 11 -7 32.58 5.93
1 -11 7 19.78 7.39
1 -11 7 25.39 4.57
-1 11 -7 24.56 5.42
1 -11 8 2.52 2.51
-1 11 -8 -1.05 2.92
1 -11 8 0.77 2.06
-1 11 -8 -0.57 2.28
1 -11 9 105.47 12.81
-1 11 -9 93.82 10.18
1 -11 9 76.45 11.86
1 -10 -14 16.31 3.66
1 -10 -14 9.44 3.64
-1 10 13 28.94 4.98
-1 10 13 28.02 5.35
1 -10 -13 29.65 5.32
1 -10 -13 24.44 4.94
1 -10 -13 30.42 5.25
1 -10 -13 9.78 3.65
-1 10 12 278.19 18.38
1 -10 -12 245.99 17.93
-1 10 12 260 17.02
-1 10 12 239.19 15.75
1 -10 -12 218.77 15.18
1 -10 -12 203.05 15.16
1 -10 -12 303.6 18.02
1 -10 -11 243.77 17.38
-1 10 11 267.97 16.98
-1 10 11 253.14 15.72
1 -10 -11 217.51 15.1
1 -10 -11 225.53 15.38
1 -10 -11 269.65 17.11
1 -10 -10 112.84 11.58
-1 10 10 106.97 9.88
1 -10 -10 100.92 9.84
1 -10 -10 90.8 9.01
1 -10 -10 128.45 11.25
1 -10 -9 85.75 9.77
-1 10 9 72.35 7.94
1 -10 -9 60.82 7.79
1 -10 -9 67.65 7.21
1 -10 -9 88.97 9.63
1 -10 -8 347.12 16.96
1 -10 -8 390.48 21.37
1 -10 -8 318.45 18.13
1 -10 -8 386.28 20.27
1 -10 -8 319.9 15.93
-1 10 8 344.6 18.55
-1 10 8 339.4 19
1 -10 -7 40.9 6.1
1 -10 -7 41.65 5.85
-1 10 7 23.78 4.97
-1 10 7 29.9 5.04
1 -10 -7 31.42 3.97
1 -10 -7 42.22 6.6
1 -10 -7 34.04 5.87
1 -10 -7 31.31 4.99
-1 10 7 37.39 5.53
1 -10 -7 25.57 4.4
1 -10 -6 5.88 1.75
1 -10 -6 5.45 1.82
1 -10 -6 4.19 1.51
-1 10 6 9.76 3.15
-1 10 6 5.36 2.31
1 -10 -6 14.1 3.47
1 -10 -6 8.17 2.67
-1 10 6 8.71 3
1 -10 -6 7.82 2.38
-1 10 6 10 2.2
-1 10 5 12.63 3.22
-1 10 5 13.69 3.35
1 -10 -5 6.15 2.37
1 -10 -5 15.25 3.12
1 -10 -5 5.6 2.42
1 -10 -5 8.11 3.19
-1 10 5 11.93 3.33
1 -10 -5 11.77 2.85
1 -10 -5 12.52 3.31
-1 10 5 8.59 1.93
-1 10 4 114.61 9.44
-1 10 4 93.52 8.39
1 -10 -4 110.39 9.5
1 -10 -4 104.49 9.24
1 -10 -4 108.18 8.54
1 -10 -4 120.8 10.73
1 -10 -4 92.2 9.4
-1 10 4 106.09 8.38
1 -10 -4 111.58 9.89
1 -10 -4 106.46 9.4
-1 10 4 103.29 6.31
1 -10 -3 381.52 18.79
1 -10 -3 367.07 17.42
1 -10 -3 351.69 19.43
1 -10 -3 370.16 19.63
-1 10 3 352.55 16.35
1 -10 -3 355.97 20.32
1 -10 -3 378.48 18.92
-1 10 3 345.57 17.12
-1 10 3 384.6 18.01
-1 10 3 361.79 12.87
1 -10 -2 179.07 12.3
1 -10 -2 181.29 12.67
1 -10 -2 188.65 12.24
1 -10 -2 204.72 14.04
1 -10 -2 183.02 13.69
-1 10 2 184.23 11.07
1 -10 -2 183.51 12.86
1 -10 -2 169.04 14.13
-1 10 2 182.72 11.59
-1 10 2 180.8 7.66
-1 10 2 196.15 10.88
-1 10 2 195.78 8.77
1 -10 -1 1.16 1.03
1 -10 -1 4.03 1.65
1 -10 -1 4.12 2.81
1 -10 -1 5.1 2.74
1 -10 -1 1.68 1.7
1 -10 -1 4.18 1.74
-1 10 1 2.37 0.91
-1 10 1 3.43 1.78
-1 10 1 3.18 1.08
-1 10 1 2.62 1.22
-1 10 1 2.41 1.08
-1 10 1 2.74 0.94
1 -10 0 826.44 29.63
1 -10 0 832.26 30.04
-1 10 0 801.6 23.74
-1 10 0 813.83 27.25
1 -10 0 835.31 31.1
1 -10 0 740.99 30.92
1 -10 0 830.48 34.5
-1 10 0 784.38 24.45
-1 10 0 822.06 22.96
-1 10 0 835.53 27.75
-1 10 0 829.05 23.74
1 -10 1 672.7 25.8
1 -10 1 711.51 26.78
1 -10 1 663.18 28.07
-1 10 -1 661.01 22.08
1 -10 1 628.95 28.14
-1 10 -1 678.57 22.92
-1 10 -1 687.85 21.17
-1 10 -1 649.94 24.66
-1 10 -1 685.85 21.37
1 -10 2 27.05 4.44
1 -10 2 26.43 4.8
1 -10 2 30.75 5.88
1 -10 2 27 6.24
1 -10 2 25.98 6.42
-1 10 -2 34.94 4.52
1 -10 2 33.79 6.51
-1 10 -2 24.13 3.45
-1 10 -2 26.41 4.36
-1 10 -2 31.79 3.79
-1 10 -2 28.89 3.67
-1 10 -2 30.71 4.9
-1 10 -3 9.81 2.09
1 -10 3 10.11 4.31
-1 10 -3 13.02 3.05
1 -10 3 8.41 4.41
1 -10 3 20.48 5.21
-1 10 -3 11.05 2.54
-1 10 -3 11.1 2.19
-1 10 -3 9.17 2.42
-1 10 -3 10.86 2.18
1 -10 3 9.43 2.18
1 -10 3 16.1 3.6
1 -10 4 118.44 9.65
1 -10 4 102.75 10.78
1 -10 4 107.42 11.87
1 -10 4 103.96 11.89
-1 10 -4 116.58 9.19
1 -10 4 125.83 13.15
1 -10 4 115.75 12.58
-1 10 -4 109.66 9.39
-1 10 -4 106.01 8.38
-1 10 -4 108.17 8.25
1 -10 5 109.18 11.23
1 -10 5 108.69 12.36
1 -10 5 98.36 11.59
-1 10 -5 116.48 9.61
1 -10 5 90.43 11.69
1 -10 5 102.17 12.28
1 -10 5 109.17 9.27
-1 10 -5 96.63 8.57
-1 10 -5 113.81 10.1
1 -10 6 177.67 15.47
1 -10 6 184.5 16.01
-1 10 -6 167.18 12.58
1 -10 6 191.94 17.3
1 -10 6 197.94 17.75
1 -10 6 165.79 11.8
-1 10 -6 170.48 12.97
-1 10 -6 181.61 12.67
1 -10 7 0.7 2.35
-1 10 -7 5.76 2.73
1 -10 7 9.1 4.67
1 -10 7 -5.38 2.79
1 -10 7 0.36 1.96
-1 10 -7 6.72 3.28
-1 10 -7 2.59 1.73
1 -10 8 69.9 9.82
-1 10 -8 80.01 9.29
1 -10 8 98.39 12.9
1 -10 8 98.55 12.69
1 -10 8 92.51 8.21
-1 10 -8 100.56 10.8
1 -10 9 145.89 15.83
-1 10 -9 160.89 13.47
1 -10 9 145.46 15.67
1 -10 9 132.03 14.17
-1 10 -9 160.9 14.15
1 -10 10 115.87 13.78
-1 10 -10 115.44 11.72
1 -10 10 89.44 12.25
1 -10 10 114.41 13.17
-1 10 -10 116.85 12.29
-1 9 14 152.88 13.88
1 -9 -14 115.13 11.65
1 -9 -14 122.79 11.54
-1 9 14 141.21 12.09
1 -9 -14 132.36 12.69
1 -9 -14 107.68 11.07
-1 9 13 5.08 2.68
-1 9 13 10.32 3.55
-1 9 13 7.14 2.75
1 -9 -13 6.17 3.82
1 -9 -13 13.11 4.54
1 -9 -13 8.29 3.09
1 -9 -13 6.14 1.77
1 -9 -13 2.99 2.13
1 -9 -12 110.76 10.83
1 -9 -12 115.83 11.3
-1 9 12 117.62 10.83
-1 9 12 124 10.39
1 -9 -12 114.89 10.87
1 -9 -12 112.04 8.82
1 -9 -12 128.14 11
1 -9 -12 112.63 11.54
1 -9 -11 248.09 16.4
1 -9 -11 253.94 17.46
1 -9 -11 274.45 16.86
-1 9 11 271.98 16.01
-1 9 11 283.29 17.19
1 -9 -11 274.43 13.74
1 -9 -11 293.55 17.37
1 -9 -11 261.89 17.32
1 -9 -10 45.94 6.65
-1 9 10 50.69 6.43
-1 9 10 35.04 5.59
1 -9 -10 38.65 6.61
1 -9 -10 41.23 6.01
1 -9 -10 39.48 4.59
1 -9 -10 42.6 6.19
1 -9 -10 51.4 7.24
1 -9 -9 125.56 10.51
1 -9 -9 148.48 12.62
-1 9 9 143.28 11.05
1 -9 -9 135.58 11.08
1 -9 -9 143.53 8.23
1 -9 -9 148.52 9.42
1 -9 -9 158.42 12.21
1 -9 -8 416.44 19.29
1 -9 -8 475.16 23.16
-1 9 8 436.86 20.3
1 -9 -8 423.03 20.52
1 -9 -8 450.1 14.96
1 -9 -8 464.72 21.79
1 -9 -7 378.54 17.33
1 -9 -7 374.49 18.7
1 -9 -7 352.26 13.11
1 -9 -7 335.1 18.68
-1 9 7 321.33 17.37
1 -9 -7 330.79 17.68
1 -9 -7 319.53 11.2
1 -9 -7 337.37 15.71
1 -9 -7 301.58 15.33
-1 9 7 329.28 16.84
1 -9 -6 22.78 4.21
1 -9 -6 26.8 4.25
1 -9 -6 20.16 3.1
1 -9 -6 21.31 4.16
-1 9 6 24.36 4.48
-1 9 6 14.04 2.96
1 -9 -6 33.32 5.24
1 -9 -6 23.11 3.84
1 -9 -6 23.64 1.95
-1 9 6 25.16 4.47
-1 9 6 28.67 4.69
1 -9 -6 23.06 3.83
-1 9 5 2 1.59
-1 9 5 0.34 1.26
1 -9 -5 -0.93 0.79
1 -9 -5 0.34 1.28
1 -9 -5 1.97 1.46
1 -9 -5 2.27 0.86
1 -9 -5 0.37 1.9
-1 9 5 -0.3 1.68
1 -9 -5 1.5 1.95
1 -9 -5 0.65 1.42
-1 9 5 0.51 1.34
-1 9 4 189.21 11.75
-1 9 4 190.34 11.6
1 -9 -4 204.34 12.96
1 -9 -4 208.47 12.54
1 -9 -4 199.62 11.08
1 -9 -4 175.16 12.26
-1 9 4 199.78 11.34
1 -9 -4 204.57 12.75
1 -9 -4 201.21 12.13
-1 9 4 185.69 8.48
-1 9 3 341.12 15.95
1 -9 -3 336.97 16.61
1 -9 -3 356.82 16.05
1 -9 -3 338.17 17.88
1 -9 -3 346.54 18.04
-1 9 3 343.33 15.3
1 -9 -3 372.59 17.75
1 -9 -3 318.28 18.26
1 -9 -3 366.44 17.29
-1 9 3 344.9 12.09
-1 9 2 272.38 13.84
-1 9 2 259.93 9.4
1 -9 -2 271.1 14.65
1 -9 -2 252 13.72
1 -9 -2 253.08 14.95
1 -9 -2 240.27 15.08
-1 9 2 284.42 13.25
1 -9 -2 280.12 15.14
1 -9 -2 249.87 16.25
1 -9 -2 271.19 14.81
-1 9 2 257.32 12.15
-1 9 2 258.26 10.15
1 -9 -1 5.81 2.13
1 -9 -1 4.57 0.98
1 -9 -1 4.03 2.36
1 -9 -1 7.35 3.23
1 -9 -1 2.26 1.24
1 -9 -1 3.67 1.92
-1 9 1 3.57 1.06
-1 9 1 5.04 1.7
-1 9 1 5.38 1.06
-1 9 1 3.73 1.11
-1 9 1 4.88 1.16
1 -9 0 667.26 24.66
1 -9 0 670.12 25.78
-1 9 0 634.13 19.75
-1 9 0 682.89 22.82
1 -9 0 665.5 26.57
1 -9 0 658.94 25.8
-1 9 0 636.43 20.39
-1 9 0 660.56 19.33
-1 9 0 640.99 22.65
-1 9 0 624.7 19.4
1 -9 1 751.85 25.55
1 -9 1 750.9 25.79
1 -9 1 739.89 26.23
1 -9 1 665.87 26.9
1 -9 1 704.59 30.47
1 -9 1 658.53 28.81
-1 9 -1 724.24 19.99
-1 9 -1 655.75 21.74
1 -9 1 695.98 30.11
1 -9 1 671.35 27.68
-1 9 -1 683.13 21.11
-1 9 -1 722.07 22.95
-1 9 -1 664.22 24.18
-1 9 -1 687.5 16.8
-1 9 -1 707.19 21.38
-1 9 -2 128.14 5.47
-1 9 -2 128.9 7.84
1 -9 2 117.86 11.16
-1 9 -2 131.44 8.63
-1 9 -2 134.7 6.99
1 -9 2 154.46 13.15
1 -9 2 144.52 12.8
-1 9 -2 132.62 8.97
-1 9 -2 134.91 8.17
1 -9 2 138.56 9.57
1 -9 2 141.6 9.87
1 -9 2 137.78 9.99
-1 9 -3 59.76 5.68
-1 9 -3 60.6 4.05
1 -9 3 64.37 8.47
1 -9 3 68.02 8.7
-1 9 -3 62.19 4.76
-1 9 -3 65.91 4.79
-1 9 -3 63.52 6.26
-1 9 -3 69.79 5.26
1 -9 3 60.4 8.4
1 -9 3 69.25 9
-1 9 -3 62.6 4.99
-1 9 -3 62.22 6.37
-1 9 -3 58.43 5.67
1 -9 3 73.29 6.91
1 -9 3 70.29 6.95
1 -9 4 320.73 15.46
1 -9 4 307.8 15.58
1 -9 4 314.34 18.2
1 -9 4 311.76 19.19
1 -9 4 304.23 19.39
-1 9 -4 292.66 11.8
-1 9 -4 290.51 12.03
-1 9 -4 295.57 15.15
1 -9 4 319.65 20.56
1 -9 4 301.04 19.59
-1 9 -4 283.82 10.91
-1 9 -4 321.57 15.03
-1 9 -4 301.87 15.76
-1 9 -4 291.28 11.92
1 -9 5 438.12 19.13
1 -9 5 447.29 22.99
1 -9 5 397.69 17.84
1 -9 5 431.34 23.79
1 -9 5 407.55 23.4
-1 9 -5 414.37 19.43
1 -9 5 456.17 25.19
1 -9 5 455.87 24.85
1 -9 5 396.98 18
-1 9 -5 444.84 19.55
-1 9 -5 431.04 20.11
1 -9 6 67.05 6.74
1 -9 6 54.64 5.71
1 -9 6 71.78 9.11
1 -9 6 67.77 9.18
-1 9 -6 69.36 7.74
1 -9 6 80.72 10.55
1 -9 6 68.02 10.06
1 -9 6 65.01 6.61
-1 9 -6 64.97 7.33
-1 9 -6 72.5 8.16
1 -9 7 52.18 6.05
1 -9 7 50.93 5.65
1 -9 7 53.71 8.28
1 -9 7 70.79 10.49
-1 9 -7 64.63 8.03
1 -9 7 73.84 10.32
1 -9 7 65.7 9.54
1 -9 7 55.93 5.97
-1 9 -7 48.19 7.11
-1 9 -7 59.82 7.71
1 -9 8 140.89 9.96
1 -9 8 149.07 9.98
1 -9 8 158.88 14.53
1 -9 8 151.36 15.18
-1 9 -8 147.11 12.36
1 -9 8 138.16 14.43
1 -9 8 123.81 13.14
1 -9 8 141.42 9.79
-1 9 -8 140.17 12.67
-1 9 -8 154.66 12.73
1 -9 9 115.37 13.64
1 -9 9 92.33 11.09
-1 9 -9 100.75 10.63
1 -9 9 114.84 13.94
1 -9 9 114.2 13.37
-1 9 -9 113.55 11.44
1 -9 9 103.47 8.52
1 -9 10 177.99 17.15
-1 9 -10 180.64 14.54
1 -9 10 178.04 17.56
1 -9 10 163.84 15.86
-1 9 -10 185.29 15.19
1 -9 11 7.65 4.65
-1 9 -11 7.72 2.57
1 -9 11 8.15 5.14
1 -9 11 12.08 5.2
-1 9 -11 10.77 3.07
1 -8 -15 25.93 4.91
1 -8 -15 21.72 4.6
1 -8 -15 33.56 6.5
-1 8 15 32.82 5.47
-1 8 14 7.82 3.36
1 -8 -14 8.71 3.35
1 -8 -14 5.15 1.85
-1 8 14 9.5 2.73
1 -8 -14 11.54 3.69
1 -8 -14 10.73 4.13
-1 8 13 24.89 5.84
-1 8 13 20.1 4.56
1 -8 -13 17.93 4.17
1 -8 -13 19.19 5.14
1 -8 -13 19.23 4.32
1 -8 -13 26.03 4.65
1 -8 -13 29.25 6.5
-1 8 12 106.23 10.98
1 -8 -12 110.64 10.95
-1 8 12 123.35 10.75
-1 8 12 127.71 10.2
1 -8 -12 111.97 10.18
1 -8 -12 125.71 9.65
1 -8 -12 112.47 11.16
1 -8 -12 134.68 10.88
1 -8 -11 235.67 16.04
-1 8 11 249.6 14.6
-1 8 11 251.34 15.6
1 -8 -11 236.37 15.12
1 -8 -11 257.63 13.69
1 -8 -11 253.92 16.83
1 -8 -11 265.71 15.62
1 -8 -10 257.34 16.41
-1 8 10 224.54 14.06
-1 8 10 255.66 15.66
1 -8 -10 265.78 13.08
1 -8 -10 267.68 16.61
1 -8 -10 296.31 16.36
1 -8 -10 221.68 14.62
-1 8 9 33.61 5.34
-1 8 9 31.37 4.93
1 -8 -9 24.84 4.36
1 -8 -9 33.09 4.76
1 -8 -9 28.83 3.7
1 -8 -9 34.19 4.23
1 -8 -9 35.03 5.33
-1 8 9 31.99 4.03
1 -8 -9 29.51 5.02
1 -8 -8 509.55 22.99
-1 8 8 485.43 20.92
1 -8 -8 495.57 21.95
1 -8 -8 500.48 17.07
1 -8 -8 445.64 18.03
-1 8 8 479.6 17.52
1 -8 -8 507.07 22.02
1 -8 -8 542.15 22.13
1 -8 -7 927.82 31.11
1 -8 -7 891.69 28.41
1 -8 -7 882.24 29.32
-1 8 7 745.03 23.69
1 -8 -7 862.16 23.16
1 -8 -7 915.64 32.01
1 -8 -7 859.58 30.09
1 -8 -7 780.51 27.82
1 -8 -7 872.7 23.61
1 -8 -7 845.86 26.95
-1 8 7 842.94 29.23
-1 8 7 820.7 29.87
1 -8 -6 86.85 8.16
1 -8 -6 77.22 6.93
-1 8 6 62.14 4.64
1 -8 -6 76.97 5.42
-1 8 6 66.7 6.98
-1 8 6 66.75 6.44
1 -8 -6 72.21 7.18
1 -8 -6 73.88 4.44
1 -8 -6 73.58 6.54
1 -8 -6 70.18 6.46
-1 8 6 73.47 7.06
-1 8 6 59.64 6.16
-1 8 5 287.84 14.28
1 -8 -5 287.11 12.79
-1 8 5 289.35 14.23
-1 8 5 272.3 10.53
1 -8 -5 296.23 15.39
1 -8 -5 311.82 14.79
1 -8 -5 297.12 12.44
1 -8 -5 304.05 14.79
-1 8 5 297.67 13.94
1 -8 -5 308.15 15.37
1 -8 -5 318.44 14.41
1 -8 -5 284.03 8.63
-1 8 5 267.4 11.16
1 -8 -5 263.93 8.84
-1 8 4 844.88 27.52
-1 8 4 805.13 27.02
1 -8 -4 859.51 24.47
1 -8 -4 829.16 27.64
-1 8 4 828.15 22.9
1 -8 -4 904.67 29.5
1 -8 -4 881.02 25.95
1 -8 -4 858.39 28.81
-1 8 4 864.12 26.62
1 -8 -4 844.55 28.53
1 -8 -4 896.52 28.15
1 -8 -4 795.96 19.06
-1 8 4 830.66 22.81
-1 8 3 615.46 21.9
-1 8 3 577.62 15.01
1 -8 -3 621.74 22.71
1 -8 -3 661.43 23.77
-1 8 3 661.94 20.69
1 -8 -3 644.34 21.73
1 -8 -3 594.93 23.57
1 -8 -3 621.56 24.07
-1 8 3 633.09 21.33
1 -8 -3 645.18 23.67
1 -8 -3 605.68 24.75
1 -8 -3 680.64 23.55
-1 8 3 611.42 17.71
1 -8 -3 648.4 15.97
-1 8 2 350.15 11.07
-1 8 2 341.12 14.94
1 -8 -2 344.76 15.78
1 -8 -2 353.39 15.46
1 -8 -2 360.28 17.15
1 -8 -2 333.74 16.91
-1 8 2 357.19 14.54
1 -8 -2 347.82 16.28
1 -8 -2 341.45 17.73
1 -8 -2 337.87 15.97
-1 8 2 366.69 14.01
-1 8 2 348.3 11.77
-1 8 1 23.49 2.69
-1 8 1 27.78 2.47
1 -8 -1 24.07 3.92
1 -8 -1 23.65 3.65
1 -8 -1 25.75 3.75
1 -8 -1 20.39 4.11
-1 8 1 34.62 4.04
-1 8 1 30.76 2.8
1 -8 -1 21.94 3.65
1 -8 -1 27.84 5.12
1 -8 -1 30.99 5.16
1 -8 -1 24.06 3.82
-1 8 1 30.34 2.48
1 -8 -1 27.61 4.38
-1 8 1 23.62 2.61
-1 8 1 23.18 3.19
-1 8 0 216.81 9.67
1 -8 0 223.09 12.1
-1 8 0 222.11 8.17
-1 8 0 195.85 7.72
1 -8 0 207.75 12.17
-1 8 0 192.62 8.81
1 -8 0 220.76 12.7
1 -8 0 198.68 12.51
-1 8 0 209.68 6.5
-1 8 0 199.56 10.52
-1 8 0 199.27 8.72
1 -8 1 768.73 25.46
1 -8 1 743.77 25.46
1 -8 1 785.45 25.29
1 -8 1 708.17 26.72
1 -8 1 724.4 28.42
-1 8 -1 709.88 22.16
1 -8 1 778.37 30.21
1 -8 1 739.72 27.42
-1 8 -1 744.91 21.58
-1 8 -1 747.95 18.04
-1 8 -1 755.51 21.96
-1 8 -1 724.98 23
-1 8 -1 746.22 17.55
-1 8 -2 1227.92 28.24
-1 8 -2 1153.24 31.88
-1 8 -2 1146.18 27.28
1 -8 2 1223.87 40.37
-1 8 -2 1252.06 30.67
-1 8 -2 1176.45 33.3
1 -8 2 1168.45 38.41
1 -8 2 1204.74 41.02
1 -8 2 1266.46 42.1
-1 8 -2 1169.94 33.88
-1 8 -2 1197.81 32.57
1 -8 2 1220.89 35.77
1 -8 2 1232.05 35.04
1 -8 2 1302.73 35.69
-1 8 -3 0.54 0.86
-1 8 -3 1.1 0.96
-1 8 -3 2 1.18
-1 8 -3 -0.29 0.92
1 -8 3 -0.28 1.14
1 -8 3 0.87 1.04
1 -8 3 0.4 1.02
1 -8 3 -1.38 2.48
1 -8 3 0.94 2.38
-1 8 -3 2.17 1.08
-1 8 -3 2.74 1.32
-1 8 -3 2.5 1.12
-1 8 -3 1.05 0.64
1 -8 3 3 2.38
1 -8 3 5.64 3.02
-1 8 -3 0.37 0.54
-1 8 -3 0.98 0.82
-1 8 -4 165.74 10.29
-1 8 -4 175.7 11.13
-1 8 -4 164.06 8.49
1 -8 4 176.36 10.71
1 -8 4 194.58 11.11
1 -8 4 188.49 10.75
1 -8 4 167.33 12.71
1 -8 4 172.71 13.39
1 -8 4 181.08 13.73
-1 8 -4 182.42 11.24
-1 8 -4 168.34 8.73
-1 8 -4 174.1 7.54
-1 8 -4 180.68 8.6
1 -8 4 166.6 13.69
1 -8 4 188.88 14.7
1 -8 4 176.16 10.61
-1 8 -4 170.44 7.65
-1 8 -4 169.38 7.96
-1 8 -4 169.56 8.09
-1 8 -5 564.89 15.43
-1 8 -5 518.02 22.12
-1 8 -5 519.89 21.31
1 -8 5 588.45 21.21
1 -8 5 533.43 24.48
1 -8 5 519.4 20.17
1 -8 5 478.51 24.01
1 -8 5 549.79 25.71
1 -8 5 530.24 25.57
-1 8 -5 521.69 21.88
-1 8 -5 515.81 18.44
1 -8 5 584.55 27.79
1 -8 5 590.19 27.19
1 -8 5 534.87 20.52
-1 8 -5 523.87 17.25
-1 8 -5 522.7 17.55
-1 8 -5 501.88 17.53
1 -8 6 68.92 6.47
1 -8 6 57.89 7.47
1 -8 6 67.09 6.43
1 -8 6 56.16 7.63
1 -8 6 65.12 8.54
1 -8 6 56.01 8.36
1 -8 6 62.95 8.43
-1 8 -6 58.01 5.32
-1 8 -6 63.3 7.31
1 -8 6 65.94 8.82
1 -8 6 53.91 8.19
-1 8 -6 71.2 5.72
1 -8 6 59.86 6.1
-1 8 -6 63.7 6.87
-1 8 -6 65.14 7.72
1 -8 7 2.21 1.47
1 -8 7 0.92 1.58
1 -8 7 2.61 2.47
1 -8 7 7.44 3.33
1 -8 7 5.17 3.41
1 -8 7 0.66 1.77
-1 8 -7 3.13 1.37
-1 8 -7 4.73 2.54
1 -8 7 2.27 1.73
1 -8 7 6.93 4.22
1 -8 7 1.25 1.14
-1 8 -7 1.56 1.47
-1 8 -7 1.38 1.94
-1 8 -7 1.27 1.61
1 -8 8 47.15 5.37
1 -8 8 40.38 5.18
1 -8 8 39.57 7.3
1 -8 8 39.88 6.21
1 -8 8 49.52 8.71
-1 8 -8 39.52 5.19
-1 8 -8 54.26 7.32
1 -8 8 44.16 7.86
1 -8 8 49.52 8.47
1 -8 8 47.78 5.52
-1 8 -8 48.91 5.48
-1 8 -8 49.67 7.18
-1 8 -8 47.65 7.02
1 -8 9 36.15 4.73
1 -8 9 29.6 4.57
1 -8 9 40.76 6.49
1 -8 9 29.66 7.18
1 -8 9 44.64 7.59
-1 8 -9 28.07 5.66
-1 8 -9 38.02 5.26
1 -8 9 38.53 6.91
1 -8 9 32.8 7.22
1 -8 9 32.95 4.8
-1 8 -9 32.54 4.61
-1 8 -9 40.47 6.53
-1 8 -9 38.04 6.68
1 -8 10 107.05 11.92
1 -8 10 96.97 12.05
-1 8 -10 97.93 8.58
-1 8 -10 112.68 11.44
1 -8 10 93.7 11.89
-1 8 -10 95.29 8.52
-1 8 -10 100.86 10.79
1 -8 11 12.15 4.44
-1 8 -11 24.9 5.66
1 -8 11 24.67 6.05
1 -8 11 18.68 5.6
-1 8 -11 22.27 5.5
1 -8 12 2.14 2.91
-1 8 -12 3.03 3.01
1 -8 12 0.73 2.81
1 -8 12 7.57 4.03
-1 7 15 30.09 6.19
1 -7 -15 43.56 7.24
1 -7 -15 30.88 5.05
-1 7 15 30.85 5.48
1 -7 -15 30.78 5.31
1 -7 -15 31.11 5.82
-1 7 14 33.2 5.81
1 -7 -14 35.67 6.08
-1 7 14 24.76 4.77
1 -7 -14 26.97 5.4
1 -7 -14 18.97 4.36
-1 7 13 16.51 4.41
1 -7 -13 19.06 4.07
-1 7 13 21.21 4.22
1 -7 -13 21.85 4.23
1 -7 -13 22.83 4.9
-1 7 12 30.44 6.04
-1 7 12 26.24 4.55
-1 7 12 23.08 4.44
1 -7 -12 27.65 4.74
1 -7 -12 19.53 4.85
1 -7 -12 29.15 4.76
1 -7 -12 22.73 3.88
-1 7 11 277.61 16
-1 7 11 258.97 14.84
1 -7 -11 246.99 15.47
1 -7 -11 296.35 15.03
1 -7 -11 289.21 15.39
1 -7 -11 265.52 17.24
1 -7 -10 169 12.59
-1 7 10 177.05 12.11
-1 7 10 168.33 11.24
1 -7 -10 164.61 9.15
1 -7 -10 188.45 12.66
1 -7 -10 209.62 11.7
1 -7 -10 188.86 13.5
1 -7 -10 207.14 12.76
-1 7 10 171.27 11.11
1 -7 -9 63.25 7.39
-1 7 9 56.66 6.48
-1 7 9 45.25 5.72
1 -7 -9 49.75 6.34
1 -7 -9 40.61 4.15
1 -7 -9 58.12 5.47
1 -7 -9 56.48 7.02
-1 7 9 56.96 5.69
1 -7 -9 51.88 6.27
1 -7 -8 497.01 21.94
-1 7 8 486.97 20.1
1 -7 -8 458.21 17.46
1 -7 -8 494.76 21.09
1 -7 -8 531.05 17.91
1 -7 -8 500.85 21.37
1 -7 -8 496.75 21
-1 7 8 473.66 18.11
1 -7 -7 1423.68 42.26
-1 7 7 1300.77 39.14
1 -7 -7 1356.82 40.31
1 -7 -7 1341.33 36.81
1 -7 -7 1394.55 34.99
1 -7 -7 1402.29 40.8
1 -7 -7 1404.44 40.19
-1 7 7 1278.52 36.29
1 -7 -7 1414.46 37.99
1 -7 -6 752.34 20.99
1 -7 -6 793.49 27.6
-1 7 6 681.98 24.22
-1 7 6 707.55 25.7
1 -7 -6 768.49 26.44
1 -7 -6 797.26 24.47
1 -7 -6 763 20.79
1 -7 -6 778.07 26.7
1 -7 -6 793.82 25.59
1 -7 -6 772.37 24.77
-1 7 6 692.93 22.05
1 -7 -5 0.26 0.67
1 -7 -5 2.48 1.46
-1 7 5 0.18 0.91
1 -7 -5 0.74 0.73
1 -7 -5 1.19 0.96
1 -7 -5 -0.26 1.28
1 -7 -5 1.3 0.7
-1 7 5 -0.24 1.29
1 -7 -5 -0.3 0.78
1 -7 -5 0.25 0.94
1 -7 -5 2.24 0.51
1 -7 -5 1.16 0.79
-1 7 5 1.33 0.86
-1 7 5 2.18 1.62
-1 7 4 363.92 15.28
-1 7 4 389.68 15.83
1 -7 -4 365.14 13.89
-1 7 4 377.1 13.5
1 -7 -4 399.72 16.97
1 -7 -4 367.09 15.64
1 -7 -4 384.7 14.1
1 -7 -4 358.28 15.81
-1 7 4 364.84 14.73
1 -7 -4 395.49 16.6
1 -7 -4 381.61 15.57
1 -7 -4 359.02 9.88
-1 7 4 374.84 12.36
1 -7 -4 360.02 11.28
1 -7 -4 360.2 10.25
-1 7 3 837.66 26.02
-1 7 3 778.74 19.07
1 -7 -3 850.01 23.02
-1 7 3 840.59 25.84
1 -7 -3 854.19 26.46
1 -7 -3 871.27 27.31
-1 7 3 828.94 24.63
1 -7 -3 838.18 24.87
1 -7 -3 830.37 27.32
-1 7 3 835.95 24.88
1 -7 -3 868.46 27.34
1 -7 -3 835.04 28.47
1 -7 -3 861.28 26.6
1 -7 -3 855.04 20.25
1 -7 -3 815.41 18.45
-1 7 3 858.93 21.73
-1 7 2 280.54 12.5
1 -7 -2 281.92 13.13
1 -7 -2 273.34 12.47
1 -7 -2 283.24 13.93
1 -7 -2 280.99 14.13
-1 7 2 278.65 8.18
-1 7 2 297.66 12.15
1 -7 -2 282.17 13.6
1 -7 -2 282.98 14.83
1 -7 -2 279.2 13.3
-1 7 2 283.75 10.1
-1 7 2 272.38 9.68
-1 7 2 287.48 11.35
1 -7 -2 283.04 8.18
-1 7 1 40.3 2.61
1 -7 -1 34.53 4.25
1 -7 -1 32.6 4.08
1 -7 -1 37.98 5.02
1 -7 -1 35.2 5.23
1 -7 -1 45.36 5.79
1 -7 -1 36.86 4.57
1 -7 -1 29.58 4.17
-1 7 1 36.7 3.03
-1 7 1 36.81 3.67
1 -7 -1 41.49 4.85
-1 7 1 36.95 2.87
-1 7 1 35.24 3.71
-1 7 1 35.26 2.73
-1 7 0 -0.1 0.64
1 -7 0 3.27 1.61
-1 7 0 0.61 0.55
-1 7 0 0.96 0.74
1 -7 0 1.67 1.4
-1 7 0 -0.14 0.72
1 -7 0 0.61 1.06
1 -7 0 0.29 0.85
1 -7 0 1.77 1.23
-1 7 0 0.23 0.42
-1 7 0 0.78 0.49
-1 7 0 1.41 1.13
-1 7 -1 472.27 13.35
1 -7 1 472.27 18.02
1 -7 1 490.99 18.47
1 -7 1 515.22 18.19
-1 7 -1 522.27 13.34
-1 7 -1 511.7 16.07
-1 7 -1 496.62 15.48
-1 7 -1 483.95 11.75
-1 7 -1 497.4 12.79
1 -7 1 476.55 20.9
-1 7 -1 485.73 16.13
1 -7 1 482.34 19.74
1 -7 1 480.17 21.54
1 -7 1 472.98 19.45
-1 7 -1 490.65 12.12
-1 7 -1 479.56 13.43
1 -7 2 1809.02 46.4
1 -7 2 1865.92 46.11
1 -7 2 1784.88 45.77
-1 7 -2 1848.25 39.8
-1 7 -2 1812.68 39.32
1 -7 2 1770.47 50.48
-1 7 -2 1713.22 41.64
-1 7 -2 1769.4 44.48
1 -7 2 1862.49 52.52
1 -7 2 1717.19 48.77
1 -7 2 1820.51 52.07
-1 7 -2 1740 37.65
-1 7 -2 1754.63 38.19
-1 7 -2 1795.59 44.01
-1 7 -2 1796.65 45.34
-1 7 -2 1761.43 40.1
-1 7 -3 255.3 10.2
-1 7 -3 241.41 12.13
-1 7 -3 243.5 11.44
-1 7 -3 231.73 9.96
1 -7 3 257.65 12.15
1 -7 3 249.83 12.07
1 -7 3 226.36 13.53
1 -7 3 255.76 11.94
1 -7 3 203.68 13.29
1 -7 3 240.89 14.64
-1 7 -3 240.07 9.93
-1 7 -3 254.14 9.56
1 -7 3 230.94 14.92
1 -7 3 236.83 14.86
1 -7 3 245.45 11.83
-1 7 -3 211.11 6.84
-1 7 -3 255.6 7.25
-1 7 -3 211.3 8.12
-1 7 -3 230.2 8.64
-1 7 -3 231.14 8.81
1 -7 4 69.36 6.14
1 -7 4 72.29 6.17
-1 7 -4 56.61 2.59
1 -7 4 67.33 6.01
1 -7 4 49.92 6.44
1 -7 4 64.79 7.91
1 -7 4 63.26 7.36
1 -7 4 63.8 7.35
1 -7 4 63.75 7.24
-1 7 -4 73.48 4.47
-1 7 -4 62.46 4.56
-1 7 -4 65.57 5.22
-1 7 -4 68.4 4.85
1 -7 4 68.85 7.85
1 -7 4 69.94 8.18
1 -7 4 65.54 6.01
-1 7 -4 57.31 3.34
-1 7 -4 62.39 4.52
-1 7 -4 65.09 6.28
-1 7 -4 74.87 6.49
-1 7 -4 65.66 5
-1 7 -5 431.18 11.43
1 -7 5 498.51 18.42
1 -7 5 479.34 18.27
1 -7 5 458.87 21.14
1 -7 5 517.76 24.58
1 -7 5 443.37 21.93
1 -7 5 427.68 20.89
1 -7 5 476.02 22.11
-1 7 -5 441.89 15.95
-1 7 -5 453.27 16.71
1 -7 5 495.72 23.64
1 -7 5 465.18 22.49
-1 7 -5 468.76 13.68
-1 7 -5 468.38 15.93
1 -7 5 483.93 18.48
-1 7 -5 483.76 19.48
-1 7 -5 498.54 13.35
-1 7 -5 467.32 19.93
1 -7 6 622.54 22.08
1 -7 6 596.81 25.65
1 -7 6 639.35 22.3
1 -7 6 581.6 26.58
1 -7 6 578.94 25.44
1 -7 6 683.07 29.7
1 -7 6 631.86 26.69
-1 7 -6 619.41 20.65
1 -7 6 678.21 29.21
1 -7 6 651.84 27.83
-1 7 -6 623.14 18.08
1 -7 6 616.06 22.14
-1 7 -6 627.99 20.73
-1 7 -6 631.07 24.45
-1 7 -6 611.17 24.52
1 -7 7 1.16 1.73
1 -7 7 0.87 1.54
1 -7 7 2.92 3.61
1 -7 7 0.44 1.65
1 -7 7 0.51 1.28
1 -7 7 3.22 1.5
-1 7 -7 0.26 1.61
1 -7 7 -3.49 1.51
1 -7 7 -2.23 2.33
-1 7 -7 0.27 1.4
1 -7 7 2.07 1.83
-1 7 -7 -0.42 1.19
-1 7 -7 2.41 2.34
1 -7 8 81.57 7.05
1 -7 8 79.48 7.04
1 -7 8 81.71 10.26
1 -7 8 98.29 10.5
1 -7 8 84.18 8.76
-1 7 -8 89.75 8.98
-1 7 -8 88.32 7.49
1 -7 8 81.29 9.93
1 -7 8 83.5 10.16
1 -7 8 76 7.06
-1 7 -8 88.87 7.68
-1 7 -8 103.01 10.05
-1 7 -8 91.64 9.07
1 -7 9 63.08 6.46
1 -7 9 70.33 6.84
1 -7 9 57.34 7
1 -7 9 63.22 9.02
1 -7 9 77.58 9.63
-1 7 -9 63.79 8.06
-1 7 -9 79.61 7.48
1 -7 9 62.31 8.92
1 -7 9 59.67 8.78
1 -7 9 74.02 7.14
-1 7 -9 75.2 7.37
-1 7 -9 77.6 8.76
-1 7 -9 77.45 8.88
1 -7 10 122.7 9.02
1 -7 10 120.09 9.05
1 -7 10 116.85 10.74
1 -7 10 143.66 14.46
1 -7 10 101.93 11.33
-1 7 -10 123.82 10.22
-1 7 -10 123.81 11.87
1 -7 10 103.04 11.8
1 -7 10 119.2 12.58
-1 7 -10 121.27 9.92
1 -7 10 125.88 9.42
-1 7 -10 135.56 12.37
-1 7 -10 130.07 12.32
1 -7 11 6.35 3.09
1 -7 11 0.77 2.74
1 -7 11 0.49 1.27
1 -7 11 1.99 2.06
-1 7 -11 -1.68 2.74
-1 7 -11 -1.23 1.62
1 -7 11 -3.28 2.53
1 -7 11 2.16 1.82
-1 7 -11 0.43 1.51
-1 7 -11 1.19 2.11
1 -7 12 8.41 5.22
1 -7 12 14.43 4.65
1 -7 12 10.7 3.82
-1 7 -12 11.49 3.5
-1 7 -12 6.51 3.7
1 -7 12 5.27 2.21
-1 7 -12 9.67 3.16
-1 7 -12 6.93 3.52
-1 7 -13 28.76 5.3
-1 7 -13 27.99 4.68
1 -7 13 23.27 6.93
1 -7 13 31.06 6.47
1 -6 -15 203.31 14.67
-1 6 15 181.32 14.18
-1 6 15 191.46 13.5
-1 6 14 13.23 3.89
1 -6 -14 8.46 3.15
1 -6 -14 8.31 4.33
-1 6 14 9.44 3.53
-1 6 13 0.98 1.35
1 -6 -13 1.83 1.62
1 -6 -13 -0.6 2.18
-1 6 13 3.05 2.11
-1 6 12 92.63 9.67
-1 6 12 112.2 9.67
1 -6 -12 98.89 8.15
1 -6 -12 100.7 10.63
1 -6 -12 123.96 10.21
-1 6 11 127.39 9.41
-1 6 11 132.76 10.28
1 -6 -11 147.62 10.56
1 -6 -11 117.87 11.3
1 -6 -11 143.27 9.98
-1 6 10 236.14 12.86
-1 6 10 218.21 13.26
1 -6 -10 240.94 12.94
-1 6 10 223.31 13
1 -6 -10 222.37 12.75
1 -6 -10 231.91 15.05
1 -6 -10 215.76 10.4
-1 6 9 212.6 12.69
-1 6 9 197.47 11.58
1 -6 -9 219.47 11.68
1 -6 -9 237.4 14.34
1 -6 -9 230.55 12.79
-1 6 9 207.74 11.86
1 -6 -9 203.86 9.99
-1 6 8 92.13 7.49
-1 6 8 95.11 8.05
1 -6 -8 88.03 6.25
1 -6 -8 99.8 6.99
1 -6 -8 86.43 8.15
1 -6 -8 103.6 8.18
-1 6 8 95.72 7.57
1 -6 -7 908.99 30.74
-1 6 7 911.5 28.51
1 -6 -7 852.33 25.84
1 -6 -7 920.03 29.67
1 -6 -7 913.82 25.88
1 -6 -7 945.14 26.93
1 -6 -7 904.47 29.37
1 -6 -7 923.21 30.12
-1 6 7 924.68 27.83
1 -6 -6 288.57 9.57
1 -6 -6 287.96 14.41
-1 6 6 263.79 13.05
1 -6 -6 296.6 14.06
1 -6 -6 293.15 12.37
1 -6 -6 299.99 11.1
-1 6 6 278.05 12.17
1 -6 -6 298.72 13.97
1 -6 -6 289.78 12.59
1 -6 -6 282.94 13.84
-1 6 5 50.87 4.49
1 -6 -5 48.45 5.25
1 -6 -5 46.92 4.72
1 -6 -5 48.44 4.84
1 -6 -5 47.27 4.45
1 -6 -5 49.29 3.77
1 -6 -5 54.05 4.99
-1 6 5 49.15 4.62
1 -6 -5 46.88 5.07
1 -6 -5 58.26 5.01
1 -6 -5 47.7 3.52
-1 6 5 44.27 4.65
-1 6 5 51.37 5.11
1 -6 -4 558.61 18.39
-1 6 4 564.58 19.52
-1 6 4 577.14 19.76
1 -6 -4 591.58 19.07
-1 6 4 601.3 18.37
1 -6 -4 606.69 20.95
1 -6 -4 601.06 19.85
1 -6 -4 600.28 17.76
1 -6 -4 616.14 19.96
1 -6 -4 590.41 20.02
-1 6 4 560.95 19.01
1 -6 -4 601.75 20.8
1 -6 -4 587.21 15.23
1 -6 -4 646.47 20.08
1 -6 -4 575.14 16
-1 6 4 552.52 16.78
-1 6 3 1489.8 38.47
-1 6 3 1493.91 38.86
1 -6 -3 1437.38 36.16
1 -6 -3 1540.84 39.26
-1 6 3 1516.06 38
1 -6 -3 1568.72 40.39
1 -6 -3 1642.85 40.08
1 -6 -3 1527.62 37.51
1 -6 -3 1453.99 39.79
-1 6 3 1490.91 37.79
1 -6 -3 1456.33 40.87
1 -6 -3 1551.87 40.06
1 -6 -3 1475.62 31.86
1 -6 -3 1558.58 39.33
1 -6 -3 1509.8 33.64
-1 6 3 1495.69 34.67
1 -6 -3 1456.27 32.37
1 -6 -3 1543.21 34.39
1 -6 -2 73.27 4.32
-1 6 2 67.44 5.28
1 -6 -2 79.34 6.19
1 -6 -2 75.67 5.86
1 -6 -2 77.08 6.04
1 -6 -2 68.54 5.26
1 -6 -2 71.7 6.19
1 -6 -2 67.2 5.98
-1 6 2 79.5 5.38
-1 6 2 74.48 3.06
1 -6 -2 72.98 5.95
1 -6 -2 74.34 6.71
1 -6 -2 80.2 6.08
-1 6 2 74.1 4.5
-1 6 2 76.42 4.8
-1 6 2 76.65 4.08
1 -6 -2 71.93 3.31
1 -6 -2 59.48 2.26
1 -6 -1 0.65 1.05
-1 6 1 1.14 0.92
1 -6 -1 -0.43 1.31
1 -6 -1 0.55 0.86
1 -6 -1 0.76 0.75
-1 6 1 0.87 0.76
-1 6 1 1.67 0.64
1 -6 -1 -0.51 0.7
1 -6 -1 0.96 1.12
-1 6 1 -0.92 0.78
1 -6 -1 1.19 0.64
-1 6 1 0.93 0.89
-1 6 1 0.7 0.57
1 -6 0 454.72 16.45
1 -6 0 452.17 15.9
-1 6 0 476.58 12.81
-1 6 0 493.08 13.24
-1 6 0 427.45 12.4
1 -6 0 467.92 17.98
1 -6 0 439.59 16.73
1 -6 0 422.14 17.15
-1 6 0 438.39 13.57
1 -6 0 454.48 17.27
1 -6 0 467.18 17.55
-1 6 0 440.75 11.06
-1 6 0 442.71 13.25
1 -6 1 129.4 7.49
1 -6 1 127.92 7.79
-1 6 -1 136.35 5.19
-1 6 -1 130.76 6.55
1 -6 1 122.59 7.58
-1 6 -1 129.67 4.38
-1 6 -1 124.54 6.21
-1 6 -1 132.51 4.81
1 -6 1 133.7 9.25
1 -6 1 135.47 9.66
1 -6 1 128.05 8.7
1 -6 1 129.29 8.48
1 -6 1 134.42 9.67
-1 6 -1 133.04 4.81
-1 6 -1 136.33 5.31
-1 6 -1 126.44 3.78
-1 6 -2 890.95 25.46
1 -6 2 924.74 26.68
1 -6 2 909.06 26.78
1 -6 2 965.17 26.73
1 -6 2 980.07 27.07
1 -6 2 881.97 29.62
-1 6 -2 975.58 24.39
1 -6 2 859.97 28.77
1 -6 2 959.94 31.57
1 -6 2 961.04 31.35
-1 6 -2 919.18 21.45
1 -6 2 966.1 27.1
-1 6 -2 914.25 21.48
-1 6 -2 906.33 22.17
-1 6 -2 908.05 22
1 -6 3 100.1 6.68
1 -6 3 96.09 6.59
1 -6 3 116.15 8.55
1 -6 3 99.17 6.72
1 -6 3 107.23 8.68
1 -6 3 96.43 8.41
1 -6 3 93.66 8.44
-1 6 -3 110.41 5.55
-1 6 -3 88.57 4.92
-1 6 -3 96.94 5.81
1 -6 3 98.66 8.67
1 -6 3 100.47 8.67
1 -6 3 104.23 7.01
-1 6 -3 94.95 4.96
-1 6 -3 90.87 4.42
-1 6 -3 101.89 3.71
-1 6 -3 97.16 5.72
-1 6 -3 94.79 6.52
-1 6 -3 100.52 5.75
-1 6 -3 95.92 5.46
1 -6 4 273.4 11.78
1 -6 4 294.16 12.44
-1 6 -4 231.29 7.44
1 -6 4 276.93 12.11
1 -6 4 263.7 14.11
1 -6 4 253.57 14.21
1 -6 4 292.42 16.07
1 -6 4 260.1 14.41
-1 6 -4 250.73 9.96
-1 6 -4 260.25 10.21
-1 6 -4 254.57 10.84
-1 6 -4 264.35 9.28
1 -6 4 265.42 14.99
1 -6 4 298.42 16.02
-1 6 -4 254.11 9.08
-1 6 -4 246.2 9.82
1 -6 4 279.59 12.23
-1 6 -4 268.46 10.67
-1 6 -4 263.22 12.97
-1 6 -4 255.55 12.2
1 -6 5 769 23.81
-1 6 -5 677.54 17.98
1 -6 5 747.7 27.17
1 -6 5 783.49 23.99
1 -6 5 698.01 26.87
1 -6 5 733.85 27.67
1 -6 5 806.13 30.02
1 -6 5 734.84 27.91
-1 6 -5 731.84 21.86
-1 6 -5 754.56 23.26
1 -6 5 784.22 28.99
1 -6 5 794.61 29.53
-1 6 -5 734.32 20.45
-1 6 -5 702.74 21.69
1 -6 5 785.17 24.17
-1 6 -5 758.71 25.92
-1 6 -5 767.78 18.25
-1 6 -5 757.64 25.4
-1 6 -6 778.92 20.38
1 -6 6 820.25 25.68
1 -6 6 853.7 26.26
1 -6 6 772.99 29.13
1 -6 6 846.97 32.54
1 -6 6 768.94 29.79
1 -6 6 832.66 29.97
1 -6 6 765.73 28.75
-1 6 -6 837.56 24.85
-1 6 -6 761.61 25.21
1 -6 6 880.28 32.29
1 -6 6 860.89 30.95
-1 6 -6 798.05 24.66
1 -6 6 840.55 26.26
-1 6 -6 836.37 23.28
-1 6 -6 828.09 28.16
-1 6 -6 835.78 28.83
-1 6 -7 98.22 5.21
1 -6 7 93.56 7.22
1 -6 7 94.62 7.34
1 -6 7 88.8 8.46
1 -6 7 97.38 9.33
1 -6 7 88.72 9.72
1 -6 7 116.64 10.32
-1 6 -7 101.41 7.33
1 -6 7 106.21 9.84
1 -6 7 97.81 9.88
-1 6 -7 95.3 7.28
-1 6 -7 90.96 6.43
1 -6 7 94.41 7.56
-1 6 -7 103.19 9.08
-1 6 -7 91.2 8.41
1 -6 8 79.17 6.51
1 -6 8 80.99 7.08
1 -6 8 78.96 8.88
1 -6 8 90.29 9.88
1 -6 8 71.43 7.81
-1 6 -8 79.74 7.05
1 -6 8 69.02 8.18
1 -6 8 97.26 10.14
1 -6 8 78.41 7.12
-1 6 -8 84.45 7.28
-1 6 -8 70.57 6
-1 6 -8 99.65 9.28
-1 6 -8 92.61 9.04
1 -6 9 374.14 16.15
1 -6 9 338.86 16.22
1 -6 9 346.99 20.26
1 -6 9 367.89 22.12
1 -6 9 335.96 18.16
-1 6 -9 349.06 16.73
1 -6 9 355.09 19.4
1 -6 9 380.5 21.43
1 -6 9 352.12 16.6
-1 6 -9 338.45 16.84
-1 6 -9 368.72 19.87
-1 6 -9 388.73 20.32
1 -6 10 46.05 5.38
1 -6 10 48.97 5.79
1 -6 10 42.76 7.47
1 -6 10 40.64 5.76
1 -6 10 49.49 8.25
-1 6 -10 48.6 7.4
-1 6 -10 46.02 5.82
1 -6 10 33.51 6.32
1 -6 10 44.04 7.23
-1 6 -10 43.8 6.15
1 -6 10 41.35 5.62
-1 6 -10 44.66 7.05
-1 6 -10 45.27 6.85
1 -6 11 3.31 1.38
1 -6 11 1.1 2.27
1 -6 11 8.05 2.8
1 -6 11 12.85 4.26
1 -6 11 9.16 3.08
-1 6 -11 4.81 3.75
-1 6 -11 6.61 3
1 -6 11 5.96 2.18
1 -6 11 5.59 1.94
-1 6 -11 3.91 2.3
-1 6 -11 7.39 2.76
1 -6 12 31.67 6.64
1 -6 12 32.82 6.64
1 -6 12 35.91 6.2
-1 6 -12 36.53 6.4
-1 6 -12 34.13 5.7
1 -6 12 26.55 5.31
1 -6 12 20.9 3.9
-1 6 -12 28.44 5.14
1 -6 12 26.25 4.73
-1 6 -13 28.35 5.43
-1 6 -13 26.85 5.03
1 -6 13 14.22 4.8
1 -6 13 23.57 6.04
-1 6 -14 18.06 5
-1 6 -14 17.11 4.32
-1 5 16 80.09 8.8
1 -5 -15 273.33 17.93
-1 5 15 298 17.77
1 -5 -14 110.91 10.35
-1 5 14 99 9
-1 5 14 88.05 9.45
1 -5 -13 7.13 2.79
-1 5 13 2.86 2.39
-1 5 13 1.38 2.51
-1 5 12 206.69 13.01
-1 5 12 210.76 14.19
1 -5 -12 218.57 13.83
1 -5 -12 206.47 11.44
1 -5 -11 94.17 5.51
-1 5 11 109.16 8.99
-1 5 11 107.33 9.77
1 -5 -11 90.61 6.3
1 -5 -11 106.87 8.86
1 -5 -11 106.29 7.83
1 -5 -10 149.72 8.16
-1 5 10 163.81 10.86
1 -5 -10 152.54 6.85
-1 5 10 137.26 9.29
1 -5 -10 159.56 10.59
-1 5 10 166.26 11.36
1 -5 -10 167.68 10.12
1 -5 -10 154.32 12.08
1 -5 -9 79.48 5.77
-1 5 9 93.7 7.74
1 -5 -9 87.83 4.52
-1 5 9 86.76 7.06
1 -5 -9 98.63 7.66
1 -5 -9 92.15 7.45
-1 5 9 100.11 8.38
1 -5 -9 97.32 8.9
-1 5 8 1.08 0.84
-1 5 8 2.32 1.4
-1 5 8 2.32 1.37
1 -5 -8 1.67 0.57
1 -5 -8 1.9 1.12
1 -5 -8 2.23 1.48
1 -5 -8 0.27 0.91
1 -5 -8 1.81 1.22
-1 5 8 1.48 1.58
1 -5 -7 452.08 15.26
-1 5 7 400.37 12.99
-1 5 7 427.02 17.2
1 -5 -7 394.64 10.16
-1 5 7 435.32 16.72
1 -5 -7 475.98 16.15
1 -5 -7 477.88 18.99
-1 5 7 477.61 17.44
1 -5 -7 448.5 17.14
1 -5 -6 816.21 23.14
-1 5 6 898.43 26.49
1 -5 -6 906.45 24.98
1 -5 -6 893.42 24.48
-1 5 6 915.39 26.62
1 -5 -6 893.49 24.98
1 -5 -6 897.61 27.36
1 -5 -6 853.16 27.55
1 -5 -5 80.23 5.4
1 -5 -5 84.19 4.28
1 -5 -5 90.09 6.8
1 -5 -5 87.02 5.75
1 -5 -5 89.22 6.65
1 -5 -5 82.3 4.91
1 -5 -5 78.9 6.17
-1 5 5 75.84 5.7
1 -5 -5 87.31 6.6
1 -5 -5 81.46 5.73
-1 5 4 1.37 1.09
-1 5 4 0.96 0.97
-1 5 4 -0.51 1.02
1 -5 -4 1.1 0.7
1 -5 -4 2.1 0.95
1 -5 -4 1.82 0.87
1 -5 -4 1.96 0.65
1 -5 -4 1.09 1.04
1 -5 -4 2.36 1
-1 5 4 1.4 0.93
1 -5 -4 1.28 1.11
1 -5 -4 0.39 0.4
1 -5 -4 -0.18 0.78
1 -5 -4 1.13 0.72
1 -5 -4 1.97 0.68
1 -5 -4 0.84 0.5
-1 5 3 1261.63 32.99
-1 5 3 1273.05 32.97
1 -5 -3 1322.31 34.26
-1 5 3 1342.22 32.61
1 -5 -3 1272.77 33.09
1 -5 -3 1253.89 32.03
1 -5 -3 1280.87 31.3
1 -5 -3 1352.53 33.53
1 -5 -3 1235.01 33.4
-1 5 3 1247.28 32.08
1 -5 -3 1222.68 34.4
1 -5 -3 1315.22 33.22
1 -5 -3 1319.78 34.23
1 -5 -3 1275.63 28.26
-1 5 3 1258.99 29.7
1 -5 -3 1272.68 29.26
1 -5 -3 1243.14 29.02
1 -5 -2 105.25 5.19
-1 5 2 103.25 6.19
1 -5 -2 115.56 6.95
-1 5 2 112.96 5.68
1 -5 -2 111.38 6.69
1 -5 -2 107.39 6.77
1 -5 -2 105.34 6.05
1 -5 -2 111.26 6.76
1 -5 -2 104.11 6.69
1 -5 -2 102.56 6.83
-1 5 2 105.55 5.83
1 -5 -2 113.29 6.87
1 -5 -2 107.9 7.38
-1 5 2 110.6 5.51
1 -5 -2 106.48 6.53
1 -5 -2 104.79 4.12
1 -5 -2 110.65 4.58
1 -5 -2 99.09 3.42
-1 5 2 104.28 4.6
-1 5 2 102.44 5.3
1 -5 -1 12.98 2.1
-1 5 1 11.83 1.69
1 -5 -1 8.7 1.83
1 -5 -1 12.97 2.02
1 -5 -1 12.65 2.16
1 -5 -1 6.05 1.66
1 -5 -1 10.11 1.96
-1 5 1 14.45 2.08
-1 5 1 10.52 1.34
1 -5 -1 8.75 1.71
1 -5 -1 11.27 2.16
1 -5 -1 8.96 1.86
-1 5 1 10.26 1.61
1 -5 -1 9.64 0.97
-1 5 1 11.53 1.37
1 -5 0 723.49 22.06
1 -5 0 785.26 23.47
1 -5 0 720 22.74
-1 5 0 708.15 17.94
-1 5 0 803.82 18.46
-1 5 0 752.38 18.19
1 -5 0 752.62 21.36
1 -5 0 747.63 22.68
1 -5 0 758.84 22.87
-1 5 0 729.2 18.62
-1 5 0 736.6 16.63
-1 5 -1 1032.49 20.73
-1 5 -1 971.69 22.14
1 -5 1 967.97 26.38
1 -5 1 987.65 26.03
-1 5 -1 1015.69 24.49
-1 5 -1 968.45 22.08
1 -5 1 1004.88 28.81
1 -5 1 1001.31 26.7
1 -5 1 925.94 28.54
1 -5 1 922.25 28.66
1 -5 1 995.89 30.17
1 -5 1 959.22 27.77
1 -5 1 965.04 29.64
1 -5 1 951.37 27.96
1 -5 1 976.01 28.84
1 -5 1 995.36 28.24
-1 5 -1 889.36 20.6
1 -5 1 1037.35 27.04
-1 5 -1 958.19 21.66
-1 5 -1 908.12 21.23
1 -5 2 174.11 8.53
1 -5 2 192.99 8.7
1 -5 2 169.93 8.36
-1 5 -2 170.2 8.36
1 -5 2 181.05 8.69
1 -5 2 164.52 9.31
1 -5 2 159.67 9.73
1 -5 2 184.34 10.98
-1 5 -2 171.26 6.12
-1 5 -2 178.21 7.46
1 -5 2 167.41 10.27
1 -5 2 171.71 10.66
1 -5 2 159.28 9.36
1 -5 2 189.95 8.87
-1 5 -2 172.8 6.08
-1 5 -2 166.85 5.91
-1 5 -2 164.91 6.54
1 -5 3 215.4 9.69
1 -5 3 236.43 10.04
1 -5 3 239.02 10.32
1 -5 3 219.49 11.37
1 -5 3 226.08 12.81
1 -5 3 219.86 11.93
1 -5 3 217.25 11.65
-1 5 -3 231.83 8.29
-1 5 -3 205.73 8
-1 5 -3 226.87 8.81
-1 5 -3 227.25 9.19
1 -5 3 216.87 11.46
1 -5 3 231.09 12.49
1 -5 3 214.12 12.2
-1 5 -3 218.81 7.8
-1 5 -3 230.75 5.87
-1 5 -3 201.29 7.94
1 -5 3 231.75 10.26
-1 5 -3 224.29 10.18
-1 5 -3 209.54 8.53
-1 5 -3 223.84 8.92
-1 5 -4 165.08 6.09
1 -5 4 190.67 9.16
1 -5 4 179.87 8.64
1 -5 4 172.65 10.46
1 -5 4 221.28 9.93
1 -5 4 190.12 10.97
1 -5 4 184.64 11
1 -5 4 194.6 11.99
-1 5 -4 185.15 8.79
-1 5 -4 191.24 7.24
-1 5 -4 185.57 8.08
1 -5 4 173.81 10.59
1 -5 4 179.35 11.16
1 -5 4 195.01 11.9
-1 5 -4 184.46 7.61
-1 5 -4 175.46 7.99
1 -5 4 198.99 9.6
-1 5 -4 188.55 9.83
-1 5 -4 186.28 8.27
-1 5 -5 219.63 7.99
1 -5 5 243.11 10.99
1 -5 5 233.88 12.83
1 -5 5 239.65 11.17
1 -5 5 226.48 13.83
1 -5 5 226.74 12.82
1 -5 5 271.56 13.67
-1 5 -5 232.01 10.78
1 -5 5 215.01 12.41
1 -5 5 243.6 13.41
1 -5 5 236.09 13.73
-1 5 -5 230.31 9.61
-1 5 -5 240.18 10.26
1 -5 5 249.9 11.43
-1 5 -5 249.5 7.1
-1 5 -5 230.55 12.33
-1 5 -5 235.92 11.98
1 -5 6 949.87 28.14
-1 5 -6 914.31 24.37
1 -5 6 1041.4 29.45
1 -5 6 938.36 32.65
1 -5 6 965.71 32.1
1 -5 6 908.75 30.67
1 -5 6 990.77 34.39
-1 5 -6 965.98 29
1 -5 6 1033.13 33.95
1 -5 6 874.98 30.5
1 -5 6 1043.06 33
-1 5 -6 1006.22 27.27
-1 5 -6 1011.77 28.29
1 -5 6 1029.82 29.49
-1 5 -6 1037.47 31.79
-1 5 -6 996.63 31.19
1 -5 7 694.85 23.3
-1 5 -7 734.92 20.76
1 -5 7 793.49 27.68
1 -5 7 695.99 26.17
1 -5 7 748.29 28.32
1 -5 7 753.41 29.82
1 -5 7 759.11 24.86
1 -5 7 812.79 28.24
1 -5 7 783.6 29.43
1 -5 7 677.66 25.6
1 -5 7 780.36 25.16
-1 5 -7 745.41 23.44
-1 5 -7 742.74 24.29
-1 5 -7 775.05 27.54
-1 5 -7 744.95 27.1
-1 5 -8 194.48 9.14
1 -5 8 213.73 11.28
1 -5 8 195.26 14.45
1 -5 8 191.64 13.58
1 -5 8 189.63 12.28
1 -5 8 232.67 12.46
1 -5 8 205.49 13.28
1 -5 8 215.47 14.29
-1 5 -8 204.23 11.01
1 -5 8 228.88 12.4
-1 5 -8 220.24 12.14
-1 5 -8 212.92 13.54
-1 5 -8 220.66 13.66
1 -5 9 644.85 22.92
1 -5 9 606.76 24.76
1 -5 9 658.61 29.76
1 -5 9 619.75 27.56
1 -5 9 652.01 24.32
1 -5 9 689.14 28.44
1 -5 9 664.52 26.16
1 -5 9 650.64 24.3
-1 5 -9 701.69 25.27
-1 5 -9 696.07 24.08
-1 5 -9 735.32 28.44
-1 5 -9 672.98 27.88
1 -5 10 3.52 1.72
1 -5 10 4.24 2.29
1 -5 10 6.73 3.6
1 -5 10 2.81 1.89
1 -5 10 5.4 2.61
1 -5 10 3.02 1.78
1 -5 10 4.06 2.41
1 -5 10 4.01 2.12
-1 5 -10 5.06 2.1
-1 5 -10 6.62 2.85
1 -5 11 17.55 3.08
1 -5 11 21.76 4.14
1 -5 11 17.41 4.07
1 -5 11 20.75 5.13
1 -5 11 20.55 4.48
1 -5 11 26.55 5.91
-1 5 -11 22.12 4.83
1 -5 11 12.38 3.08
-1 5 -11 13.39 3.81
1 -5 12 14.21 5.61
1 -5 12 19.58 4.34
1 -5 12 20.55 5.33
1 -5 12 16.9 3.46
-1 5 -12 16.66 4.01
1 -5 12 21.7 4.71
1 -5 12 18.58 4.49
1 -5 13 40.3 7.59
1 -5 13 35.33 6.8
1 -5 13 29.76 5.08
-1 5 -13 28.6 5.04
1 -5 13 34.84 5.6
-1 5 -13 25.73 4.77
-1 5 -13 25.09 5.3
-1 5 -14 46.46 7.23
-1 5 -14 57.52 8.42
-1 5 -14 45.15 6.66
1 -5 14 35.77 7.24
-1 4 16 66.2 7.94
1 -4 -15 110.16 10.88
1 -4 -15 102.97 11.73
-1 4 15 91.68 9.37
1 -4 -14 296.73 18.08
1 -4 -14 298.32 19.82
-1 4 14 265.81 16.37
-1 4 13 14.26 3.41
1 -4 -13 12.21 3.37
1 -4 -13 11.47 3.65
-1 4 13 10.38 3.1
1 -4 -12 157.01 11.86
-1 4 12 142.33 10.28
1 -4 -12 119.11 7.57
-1 4 12 137.28 10.97
1 -4 -11 338.19 13.44
-1 4 11 330.65 16.28
1 -4 -11 405.6 18.94
1 -4 -11 379.51 15.11
-1 4 11 357.7 18.18
-1 4 10 99.47 8.06
1 -4 -10 114.79 6.49
1 -4 -10 113.06 8.86
1 -4 -10 102 7.33
-1 4 10 94.2 8.29
-1 4 10 95.33 8.71
-1 4 9 197.79 11.35
-1 4 9 190.02 10.43
1 -4 -9 213.93 8.85
1 -4 -9 212.73 11.83
1 -4 -9 216.74 10.96
-1 4 9 225.96 12.92
-1 4 8 62.93 3.13
-1 4 8 60.87 3.1
-1 4 8 60.95 5.9
1 -4 -8 60.78 3.91
-1 4 8 62.07 5.28
1 -4 -8 66.3 5.84
1 -4 -8 64.23 5.66
-1 4 8 61.07 6.07
1 -4 -7 345.48 10.52
-1 4 7 340.75 10.78
-1 4 7 376.81 10.97
1 -4 -7 372.22 13.23
-1 4 7 365.64 15.02
-1 4 7 372.17 14.47
1 -4 -7 378.11 10.97
1 -4 -7 378.59 14.46
1 -4 -7 357.88 16.35
-1 4 7 413.65 16.46
1 -4 -7 384.99 14.9
1 -4 -6 717.22 19.29
1 -4 -6 775.51 17.89
-1 4 6 763.79 23.05
-1 4 6 706.67 19.61
-1 4 6 737.6 19.6
1 -4 -6 814.89 21.85
1 -4 -6 800.07 22.46
-1 4 6 817.3 24.35
1 -4 -6 722.92 24.76
1 -4 -6 796.9 23.71
1 -4 -5 150.75 6.83
1 -4 -5 174.23 5.3
-1 4 5 155.27 6.51
1 -4 -5 149.9 4.35
-1 4 5 154.73 8.11
1 -4 -5 173.79 7.75
-1 4 5 150.49 6.7
-1 4 5 170.99 7.3
1 -4 -5 168.67 7.52
1 -4 -5 162.47 8.99
-1 4 5 178.91 8.74
1 -4 -5 178.34 8.94
1 -4 -5 175.8 7.81
-1 4 4 103.45 3.74
-1 4 4 98.54 6.07
-1 4 4 107.18 6.32
1 -4 -4 110.91 6.06
-1 4 4 103.63 6.14
1 -4 -4 101.29 6.41
1 -4 -4 91.3 6.15
1 -4 -4 116.59 4.69
1 -4 -4 119.91 5.97
1 -4 -4 108.08 5.76
-1 4 4 123.98 5.69
-1 4 4 106.1 6.15
-1 4 4 107.57 6.58
1 -4 -4 118.12 6.19
1 -4 -4 97.98 6.4
-1 4 4 109.26 5.77
-1 4 4 105.2 5.57
1 -4 -4 101.82 5.06
1 -4 -4 106.82 4.93
1 -4 -4 105.06 4.95
-1 4 3 837.05 23.35
-1 4 3 802.06 23.1
1 -4 -3 880.3 24.37
1 -4 -3 804.53 23.05
1 -4 -3 862.85 23.36
-1 4 3 870.64 22.77
1 -4 -3 843.67 23.67
1 -4 -3 872.58 23.86
-1 4 3 898.43 21.96
1 -4 -3 892.35 21.49
1 -4 -3 876.41 23.13
-1 4 3 936.62 22.91
1 -4 -3 837.94 23.35
-1 4 3 870.31 22.88
-1 4 3 894.14 23.38
1 -4 -3 860.05 23.19
-1 4 3 886.61 22.84
1 -4 -3 885.09 24.27
-1 4 3 854.36 23
1 -4 -3 850.5 20.45
1 -4 -3 883.25 21.01
-1 4 3 835.42 21.05
1 -4 -3 849.09 20.59
-1 4 2 2251.18 51.52
-1 4 2 2251.82 51.77
1 -4 -2 2345.43 52.86
1 -4 -2 2248.09 50.54
-1 4 2 2323.16 51.39
1 -4 -2 2267.69 52.03
-1 4 2 2275.35 50.78
1 -4 -2 2316.67 50.79
-1 4 2 2319.66 50.34
1 -4 -2 2345.64 52.7
1 -4 -2 2342.88 52.69
-1 4 2 2345.56 50.72
1 -4 -2 2416.24 52.36
-1 4 2 2355.12 51.78
1 -4 -2 2255.59 52.68
-1 4 2 2265.69 50.86
1 -4 -2 2315.76 52.12
1 -4 -2 2256.27 53.71
1 -4 -2 2326.99 52.79
1 -4 -2 2244.96 47.31
-1 4 2 2255.76 48.53
1 -4 -2 2279.19 48.46
-1 4 2 2226.81 49.49
1 -4 -2 2232.76 48.05
1 -4 -1 448.77 11.93
1 -4 -1 455.02 14.47
-1 4 1 466.74 12.77
1 -4 -1 474.79 14.88
1 -4 -1 454.09 14.11
1 -4 -1 494.93 15.31
-1 4 1 454.89 13.56
1 -4 -1 467.34 15.01
1 -4 -1 462.93 15
-1 4 1 442.5 13.22
1 -4 -1 457.13 14.92
1 -4 -1 492.74 15.1
-1 4 1 448.98 11.56
1 -4 -1 426.23 10.65
-1 4 1 467.68 12.91
1 -4 0 81.41 5.33
1 -4 0 81.63 5.32
1 -4 0 82 5.42
1 -4 0 71.97 4.89
1 -4 0 84.12 5.5
1 -4 0 80.88 6.02
1 -4 0 73.31 5.5
-1 4 0 78.13 3.4
1 -4 0 86.71 4.91
-1 4 0 83.67 3.57
-1 4 0 87.01 3.51
-1 4 0 81.14 4.6
1 -4 0 78.43 5.64
1 -4 0 82.28 5.4
1 -4 0 84.72 5.58
-1 4 0 78.89 3.65
-1 4 0 76.28 2.61
-1 4 -1 972.78 22.63
-1 4 -1 1089.65 21.77
-1 4 -1 1031.96 22.68
1 -4 1 1033.25 25.95
1 -4 1 1014.55 26.32
-1 4 -1 1127.16 26.18
-1 4 -1 1054.93 25
1 -4 1 1074.18 26.83
1 -4 1 1060.7 28.35
1 -4 1 1044 29.65
1 -4 1 1038.6 29.07
1 -4 1 1080.81 28.91
1 -4 1 1004.49 28.4
1 -4 1 1046.13 29.38
1 -4 1 999.35 28.23
1 -4 1 945.9 27.57
1 -4 1 1014.49 27.64
1 -4 1 1036.02 29.24
1 -4 1 1100.7 27.13
-1 4 -1 997.24 21.9
1 -4 1 1028.78 27.83
-1 4 -1 985.99 22.15
-1 4 -1 957.04 22.34
1 -4 2 1048.23 27.53
1 -4 2 1031.43 27.43
1 -4 2 1092.9 27.33
1 -4 2 1003.44 28.37
1 -4 2 1011.98 29.26
1 -4 2 1059.29 30.3
-1 4 -2 1062.44 25.88
1 -4 2 1041.44 30.02
1 -4 2 933.55 28.41
1 -4 2 1065.33 30.22
1 -4 2 1101.06 27.49
-1 4 -2 992.13 23.73
-1 4 -2 999.23 24.05
-1 4 -2 1062.59 27.4
1 -4 2 1018.06 26.57
1 -4 2 1021.84 26.66
-1 4 -2 1160.83 27.29
1 -4 2 1097.04 26.86
1 -4 3 348.72 11.96
1 -4 3 360.5 12.2
1 -4 3 328.91 13.53
1 -4 3 345.17 12.48
1 -4 3 341.41 12.45
1 -4 3 338.19 12.4
1 -4 3 357.06 15.01
1 -4 3 337.57 14.15
-1 4 -3 341.75 11.76
-1 4 -3 344.17 11.3
-1 4 -3 357.01 10.53
1 -4 3 336.44 13.77
1 -4 3 344.27 14.64
1 -4 3 356.5 14.73
-1 4 -3 339.92 10.62
1 -4 3 346.96 12.58
-1 4 -3 328.69 10.61
-1 4 -3 339.05 11.39
-1 4 -3 330.99 12.53
-1 4 -4 208.74 6.94
1 -4 4 199.07 8.48
1 -4 4 221.54 9.32
1 -4 4 225.32 9.83
1 -4 4 204.79 10.55
1 -4 4 200.57 10.35
1 -4 4 213.96 11.69
1 -4 4 194.97 10.63
-1 4 -4 206.31 7.47
-1 4 -4 205.73 8.4
-1 4 -4 209.71 9.33
1 -4 4 223.92 11.39
1 -4 4 206.81 10.69
1 -4 4 205.89 11.28
1 -4 4 217.92 9.77
-1 4 -4 195.26 8.21
-1 4 -4 211.83 8.59
-1 4 -4 215.32 6.68
-1 4 -4 207.54 9.97
-1 4 -4 208.48 8.56
1 -4 5 193.13 9.15
-1 4 -5 194.68 7.47
1 -4 5 199.76 10.93
1 -4 5 217.85 10.19
1 -4 5 206.16 10.84
1 -4 5 187.36 10.76
1 -4 5 222.58 12.66
-1 4 -5 194.9 9.73
1 -4 5 214.16 11.52
1 -4 5 214.37 11.95
1 -4 5 192.55 10.6
1 -4 5 214.41 10.15
-1 4 -5 197.33 8.94
-1 4 -5 210.27 9.32
-1 4 -5 200.79 10.57
1 -4 5 202.89 6.11
-1 4 -6 552.18 16.3
1 -4 6 515.13 18.09
1 -4 6 570.62 19.69
1 -4 6 528.36 20.46
1 -4 6 518.98 20.02
1 -4 6 579.74 23.24
-1 4 -6 534.22 14.17
-1 4 -6 550.71 19.65
1 -4 6 570.73 22.08
1 -4 6 600.7 21.52
1 -4 6 485 19.43
-1 4 -6 552.11 18.68
-1 4 -6 560.87 18.53
1 -4 6 584.7 19.92
1 -4 6 629.99 14.96
-1 4 -6 616.4 21.63
-1 4 -6 562.63 20.84
1 -4 7 231.04 11.14
-1 4 -7 218.84 9.68
1 -4 7 240.85 12.62
1 -4 7 253.41 14.87
1 -4 7 237.87 13.67
1 -4 7 241.12 12.32
1 -4 7 264.1 13.58
1 -4 7 261.72 14.4
1 -4 7 232.74 12.09
-1 4 -7 236.71 11.59
1 -4 7 246.57 12.47
-1 4 -7 253.03 12.1
-1 4 -7 275.65 14.04
1 -4 7 268.65 8.93
-1 4 -7 247.98 13.53
-1 4 -8 -0.78 1.07
1 -4 8 0.75 1.05
1 -4 8 1.36 1.5
1 -4 8 -0.4 1.34
1 -4 8 -1.25 1.55
1 -4 8 -0.3 1.26
1 -4 8 -0.32 1.99
1 -4 8 0.28 0.78
1 -4 8 4.26 2.4
1 -4 8 -0.3 1.41
-1 4 -8 0.84 1.45
-1 4 -8 0.87 1.18
-1 4 -8 1.47 1.28
-1 4 -8 -0.38 2.16
1 -4 9 409.79 16.88
1 -4 9 399.56 18.04
1 -4 9 416.37 21.78
1 -4 9 403.02 20.4
1 -4 9 411.14 18.45
1 -4 9 426.12 20.14
1 -4 9 409.67 18.17
-1 4 -9 409.07 18.02
-1 4 -9 428.42 18.56
1 -4 9 412.91 18.53
-1 4 -9 415.14 20.38
1 -4 10 472.65 19.06
1 -4 10 488.98 20.9
1 -4 10 494.96 25
1 -4 10 500.03 23.94
1 -4 10 485.74 21.21
1 -4 10 500.77 22.89
-1 4 -10 520.81 21.58
1 -4 10 481.38 21.32
-1 4 -10 527.42 22.13
-1 4 -10 480.17 23.56
1 -4 11 104.74 8.05
1 -4 11 120.39 12.37
1 -4 11 103.11 8.91
1 -4 11 106.35 11.21
1 -4 11 98.89 8.89
1 -4 11 101.88 9.42
1 -4 11 108.24 9.55
-1 4 -11 110.92 9.91
-1 4 -11 109.05 10.73
-1 4 -11 112.99 11.05
1 -4 12 6.18 1.99
-1 4 -12 7.14 2.81
1 -4 12 7.71 2.85
1 -4 12 10.68 2.62
1 -4 12 8.59 3.22
1 -4 12 7.59 2.81
1 -4 12 6.31 1.88
1 -4 12 7.78 2.57
-1 4 -12 15.62 3.8
-1 4 -12 7.63 3.29
1 -4 13 199.3 13.79
1 -4 13 200.58 13.09
1 -4 13 201.48 16.23
1 -4 13 189.89 16.96
-1 4 -13 179.54 12.92
-1 4 -13 189.26 14.67
1 -4 13 195.04 13.68
-1 4 -13 208.39 14.94
-1 4 -13 188.44 15.33
-1 4 -14 25.11 5.19
-1 4 -14 26.44 5.29
1 -4 14 28.85 5.39
1 -4 14 24.42 5.03
1 -4 14 24.81 6.37
1 -4 14 30.44 6.85
1 -4 15 -4.67 4.26
1 -4 15 -2.07 3.45
-1 3 16 -0.44 1.56
1 -3 -15 35.73 6.1
1 -3 -15 30.68 5.9
-1 3 15 20.49 5.05
1 -3 -14 53.56 5.92
1 -3 -14 54.14 7.82
1 -3 -14 65.75 9.48
-1 3 14 62.14 7.15
1 -3 -13 37.08 4.65
1 -3 -13 52.69 7.56
1 -3 -13 48.8 7.93
-1 3 13 43.58 6.29
-1 3 12 64.92 6.57
1 -3 -12 65.63 6.05
1 -3 -12 83.88 8.56
1 -3 -12 66.78 8.54
-1 3 12 70.98 7.55
1 -3 -11 574.77 20.16
-1 3 11 572.98 22.07
1 -3 -11 623.11 24.93
1 -3 -11 566.58 26.14
1 -3 -11 616.4 19.45
-1 3 11 569.85 23.38
1 -3 -10 111.26 7.17
-1 3 10 99.22 7.79
1 -3 -10 121.38 9.45
-1 3 10 114.3 9.96
1 -3 -10 118.42 10.27
1 -3 -10 111.57 6.97
-1 3 10 115.6 9
1 -3 -9 16.24 2.55
-1 3 9 17.37 3.19
-1 3 9 15.63 3.07
1 -3 -9 18.22 3.55
1 -3 -9 18.21 2.72
1 -3 -9 21.55 4.27
-1 3 9 13.66 3.41
-1 3 8 916.74 25.82
-1 3 8 955.85 27.3
1 -3 -8 1030.06 24.58
1 -3 -8 1019.62 28.76
-1 3 8 1067.17 30.84
1 -3 -8 958.58 25.91
1 -3 -8 1079.09 32.03
-1 3 7 182.03 6.79
-1 3 7 182.23 6.79
1 -3 -7 186.32 5.9
-1 3 7 172.3 6.06
-1 3 7 178.98 5.51
-1 3 7 179.53 9.59
-1 3 7 195.73 9.28
1 -3 -7 208.5 7.94
1 -3 -7 191.32 9.93
-1 3 7 200.48 11.07
1 -3 -7 184.27 9.11
1 -3 -7 215.96 11.77
-1 3 6 108.14 4.95
1 -3 -6 99.86 4.33
-1 3 6 109.43 5.01
-1 3 6 104.5 6.78
-1 3 6 108.17 6.48
1 -3 -6 113.32 5.01
-1 3 6 95.28 4.57
-1 3 6 103.14 4.28
1 -3 -6 106.5 6.64
-1 3 6 116.52 7.67
1 -3 -6 111.64 6.49
-1 3 6 101.75 5.05
-1 3 5 146.43 6.21
1 -3 -5 147.26 7.51
1 -3 -5 152.48 12.12
-1 3 5 162.03 8.41
-1 3 5 157.36 6.3
-1 3 5 153.93 6.28
1 -3 -5 132.03 5.54
-1 3 5 144.58 5.24
1 -3 -5 155.59 5.38
-1 3 5 160.57 7.66
-1 3 5 138.83 6.07
-1 3 5 147.17 5.69
1 -3 -5 163.77 7.59
-1 3 5 159.14 5.8
-1 3 4 211.79 6.61
1 -3 -4 208.56 8.92
1 -3 -4 217.3 13.23
1 -3 -4 213.39 8.11
-1 3 4 216.4 9.11
-1 3 4 206.99 7.7
1 -3 -4 185.69 7.91
1 -3 -4 191.68 8.01
-1 3 4 211.93 7.69
-1 3 4 224.15 7.82
1 -3 -4 216.67 7.49
1 -3 -4 220.88 5.83
-1 3 4 221.33 7.27
1 -3 -4 213.09 5.76
-1 3 4 192.29 7.22
-1 3 4 207.17 7.91
1 -3 -4 215.72 8.31
1 -3 -4 212.8 8.11
1 -3 -4 205.35 7.43
-1 3 3 1424.82 36.36
-1 3 3 1481.58 36.43
-1 3 3 1405.86 36.3
-1 3 3 1436.68 36.68
1 -3 -3 1596.15 36.13
1 -3 -3 1581.04 37.54
-1 3 3 1564.73 36.31
1 -3 -3 1499.92 36.93
1 -3 -3 1358.47 36.59
-1 3 3 1501.17 35.4
-1 3 3 1679.75 35.85
-1 3 3 1588.58 34.71
1 -3 -3 1615.53 36.64
1 -3 -3 1600.99 33.81
-1 3 3 1653.19 35.75
1 -3 -3 1671.63 35.66
1 -3 -3 1620.6 36.64
-1 3 3 1627.92 35.4
1 -3 -3 1498.85 35.68
1 -3 -3 1562.81 35.56
-1 3 3 1487.86 36.03
-1 3 3 1553.1 37.19
1 -3 -3 1624.77 36.32
-1 3 3 1565.16 36.18
-1 3 3 1614.63 35.52
1 -3 -3 1501.92 34.67
-1 3 3 1568.32 36.95
1 -3 -3 1528.73 34.23
1 -3 -3 1586.38 34.18
-1 3 2 4622.87 100.78
-1 3 2 4581.93 101.02
1 -3 -2 4885.96 101.15
1 -3 -2 4911.62 101.98
-1 3 2 4673.19 100.78
-1 3 2 4785.74 99.58
-1 3 2 4841.78 100.45
1 -3 -2 4522.6 100.39
1 -3 -2 5067.62 101.72
1 -3 -2 5046.11 101.7
-1 3 2 5105.52 100.88
1 -3 -2 4960.58 100.97
-1 3 2 4911.8 100.06
-1 3 2 4886.09 99.37
1 -3 -2 4826.5 99.52
-1 3 2 5004.63 100.79
-1 3 2 4766.22 100.64
1 -3 -2 4620.42 101.23
-1 3 2 4961.79 101.96
-1 3 2 4734.84 100.27
1 -3 -2 4908.51 99.88
1 -3 -2 4989.92 102.07
-1 3 2 5009.72 100.92
1 -3 -2 5041.68 101.32
-1 3 2 4835.03 101.46
-1 3 2 4702.06 102.3
1 -3 -2 4684.23 98.19
1 -3 -2 4795.52 98.28
1 -3 -2 4665.22 98.64
-1 3 2 4713.8 98.45
-1 3 1 87.13 4.48
-1 3 1 92.55 4.55
-1 3 1 95.01 4.21
-1 3 1 91.46 4.79
1 -3 -1 95.18 4.95
1 -3 -1 94.36 5.08
1 -3 -1 95.73 4.08
1 -3 -1 101.54 5.19
-1 3 1 102.32 5.23
-1 3 1 92.52 4.37
1 -3 -1 89.89 4.91
-1 3 1 96.91 4.59
1 -3 -1 95.87 5.07
1 -3 -1 94.37 4.59
-1 3 1 87.11 5.46
-1 3 1 89.16 4.78
-1 3 1 97.51 4.9
-1 3 1 93.72 4.31
-1 3 1 97.89 4.94
1 -3 -1 100.26 5.11
-1 3 1 97.48 5.47
1 -3 -1 93.85 5.29
-1 3 1 94.02 5.22
1 -3 -1 94.7 5.15
-1 3 1 89.14 4.93
-1 3 1 95.42 3.98
1 -3 -1 85.42 2.98
1 -3 -1 90.07 3.3
-1 3 1 89.28 3.28
1 -3 0 376.61 11.81
-1 3 0 390.76 9.83
-1 3 0 382.17 11.4
-1 3 0 408.6 11.4
-1 3 0 372.22 11.47
-1 3 0 420.64 9.58
1 -3 0 345.27 12.12
1 -3 0 375.51 12.88
-1 3 0 392.09 13
1 -3 0 378.82 13.26
-1 3 0 388.01 12.68
-1 3 0 394.45 11.88
-1 3 0 385.43 12.29
1 -3 0 325.54 13.05
1 -3 0 350.08 11.87
-1 3 0 395.6 11.75
-1 3 0 378.11 11.46
-1 3 0 397.69 11.79
1 -3 0 343.52 11.82
-1 3 0 405.62 11.9
1 -3 0 400.94 12.58
1 -3 0 370.12 13.34
1 -3 0 401.67 12.56
1 -3 0 406.17 12.96
-1 3 0 395.02 12.79
-1 3 0 378.95 12.62
1 -3 0 400.13 12.51
-1 3 0 405.44 11.99
-1 3 0 362.77 9.56
-1 3 -1 1314.97 29.71
-1 3 -1 1295.44 30.12
-1 3 -1 1269.33 29.55
-1 3 -1 1300.83 29.7
-1 3 -1 1211.74 29.86
1 -3 1 1233.4 31.13
-1 3 -1 1243.1 30.26
-1 3 -1 1251.52 30.67
-1 3 -1 1286.02 30.76
-1 3 -1 1254.49 31.04
1 -3 1 1226 31.8
1 -3 1 1264.99 31.56
1 -3 1 1195.89 31.4
-1 3 -1 1222.04 29.88
1 -3 1 1238.64 32.39
-1 3 -1 1284.23 30.32
1 -3 1 1247.51 31.34
1 -3 1 1233.89 32.21
1 -3 1 1186.37 30.8
1 -3 1 1220.06 31.94
1 -3 1 1167.75 30.83
-1 3 -1 1273.78 30.02
-1 3 -1 1305.45 30.23
1 -3 1 1253.62 31.12
-1 3 -1 1210.23 26.39
-1 3 -1 1295.08 29.77
1 -3 1 1301.96 29.42
-1 3 -1 1335.71 29.4
-1 3 -1 1268.45 29.29
-1 3 -1 1250.73 29.21
-1 3 -1 1233.67 28.79
1 -3 2 1602.41 36.88
1 -3 2 1579.86 36.77
1 -3 2 1495.67 37.7
-1 3 -2 1614.4 36.63
1 -3 2 1578.51 36.75
-1 3 -2 1601.07 35.96
-1 3 -2 1603.15 35.97
1 -3 2 1594.24 38.87
1 -3 2 1526.62 38.5
1 -3 2 1557.96 39.24
-1 3 -2 1608.16 35.94
1 -3 2 1576.37 39.34
1 -3 2 1521.58 38.85
-1 3 -2 1580.46 36.57
1 -3 2 1594.16 36.97
-1 3 -2 1498.31 34.5
1 -3 2 1496.46 35.94
-1 3 -2 1530.21 37.43
-1 3 -2 1556.07 35.59
-1 3 -2 1696.97 36.55
1 -3 2 1614.97 36
-1 3 -2 1544.08 35.55
1 -3 3 809.11 20.65
-1 3 -3 761.99 23.44
-1 3 -3 808.78 19.95
-1 3 -3 726.39 17.89
1 -3 3 768.15 20.28
-1 3 -3 795.14 19.93
1 -3 3 802.34 21.08
1 -3 3 790.89 22.83
1 -3 3 802.11 21.05
-1 3 -3 741.39 21.13
-1 3 -3 830.91 20.26
1 -3 3 811.34 21.73
1 -3 3 801.32 22.64
-1 3 -3 833.32 20.29
1 -3 3 717.38 22.68
1 -3 3 805.29 23.97
-1 3 -3 807.03 20.22
-1 3 -3 772.76 20.84
-1 3 -3 819.04 19.35
1 -3 3 797.79 23.38
1 -3 3 817.96 23.8
1 -3 3 752.62 22.71
-1 3 -3 737.97 21.15
1 -3 3 811.92 21.8
-1 3 -3 786.63 20.03
-1 3 -3 809.88 20.49
-1 3 -3 788.85 21.95
-1 3 -4 821.17 20.39
1 -3 4 831.18 22.47
-1 3 -4 858.86 21.26
-1 3 -4 879.35 21.22
-1 3 -4 874.79 21.4
1 -3 4 790.27 21.92
1 -3 4 882.97 23.97
-1 3 -4 898.09 21.51
1 -3 4 818.06 24.51
1 -3 4 784.14 21.91
1 -3 4 807.98 24.5
1 -3 4 891.2 26.49
1 -3 4 877.12 24.68
-1 3 -4 839.61 20.75
-1 3 -4 824.69 23.26
1 -3 4 890.77 25.97
1 -3 4 793.22 24.35
1 -3 4 869.49 25.19
1 -3 4 879.68 21.43
-1 3 -4 850.7 22.39
1 -3 4 867.92 23.99
-1 3 -4 839.07 22.5
-1 3 -4 838.46 24.17
-1 3 -4 855.63 18.98
-1 3 -5 226.64 8.41
-1 3 -5 228.07 8.04
-1 3 -5 237.14 8.32
1 -3 5 220.15 9.45
1 -3 5 230.8 10.56
-1 3 -5 236.2 8.25
-1 3 -5 235.35 8.27
1 -3 5 230.23 10.9
1 -3 5 218.36 10.51
1 -3 5 227.96 11.99
-1 3 -5 235.12 10.55
1 -3 5 235.05 11.56
1 -3 5 220.77 10.38
1 -3 5 239.65 11.2
-1 3 -5 226.21 9.83
-1 3 -5 233.94 9.8
1 -3 5 235.7 10.69
-1 3 -5 225.25 10.88
-1 3 -6 673.84 17.77
-1 3 -6 670.78 18.98
1 -3 6 617.19 20.08
-1 3 -6 635.34 17.13
-1 3 -6 686.79 17.58
-1 3 -6 678.81 17.55
1 -3 6 654.4 21.73
1 -3 6 617.19 21.51
1 -3 6 656.67 21.59
1 -3 6 697.5 24.49
-1 3 -6 661.36 21.98
-1 3 -6 670.6 15.86
1 -3 6 642.88 22.81
1 -3 6 618.76 20.83
1 -3 6 710.29 22.52
-1 3 -6 672.64 21.07
-1 3 -6 676.84 21.11
1 -3 6 669.25 21.9
-1 3 -6 693.8 22.92
-1 3 -6 731.92 23.19
1 -3 7 323.55 13.59
-1 3 -7 366.03 13.05
1 -3 7 349.05 15.35
1 -3 7 349.04 16.99
1 -3 7 348.92 14.69
-1 3 -7 341.71 9.45
1 -3 7 322.26 13.75
1 -3 7 338.73 15.7
1 -3 7 364.06 15.05
1 -3 7 341.93 8.15
-1 3 -7 364.5 14.86
-1 3 -7 355 14.66
1 -3 7 368.39 15.61
-1 3 -7 360.43 16.21
1 -3 8 9.92 2.31
-1 3 -8 13.91 2.37
1 -3 8 20.31 3.98
1 -3 8 8.96 2.01
1 -3 8 11.18 2.85
1 -3 8 12.3 3.02
1 -3 8 14.02 2.88
1 -3 8 11.22 2.79
1 -3 8 14.42 3.19
-1 3 -8 16.87 3.33
1 -3 8 13.14 1.11
1 -3 8 10.79 2.53
-1 3 -8 14.02 3.17
-1 3 -8 16.38 3.73
1 -3 9 295.2 13.75
1 -3 9 283.38 14.01
1 -3 9 301.25 17.48
1 -3 9 270.19 15.71
1 -3 9 287.51 15.14
1 -3 9 293.15 14.02
1 -3 9 276.99 14.95
1 -3 9 277.23 12.96
-1 3 -9 308.03 15.22
1 -3 9 303.98 15.57
-1 3 -9 286.36 14.97
1 -3 9 298.65 8.21
-1 3 -9 313.15 16.94
1 -3 10 652.63 23.53
1 -3 10 659.08 27.76
1 -3 10 704.82 29.84
1 -3 10 668.27 24.33
1 -3 10 661.4 26.11
1 -3 10 659.15 25.81
-1 3 -10 644.53 25.73
1 -3 10 678.89 16.27
1 -3 10 696.17 26.63
-1 3 -10 720.27 26.41
-1 3 -10 694.86 28.6
-1 3 -10 746.47 27.98
1 -3 11 251.63 13.35
1 -3 11 271.06 14.31
1 -3 11 275.02 18.01
1 -3 11 263.97 16.96
1 -3 11 246.1 15.1
1 -3 11 238.91 14.42
-1 3 -11 285.66 16.04
-1 3 -11 237.64 14.95
1 -3 11 259.57 15.54
-1 3 -11 282.79 16.72
-1 3 -11 246.66 16.74
-1 3 -12 1.31 1.9
1 -3 12 0.96 1.77
1 -3 12 2.87 1.8
1 -3 12 4.99 2.49
1 -3 12 4.38 2.88
1 -3 12 4.55 1.9
1 -3 12 6.85 3.25
-1 3 -12 0.94 2.48
1 -3 12 3.65 2.37
-1 3 -12 5.63 3.27
1 -3 13 152.42 12.16
1 -3 13 168.99 14.54
1 -3 13 159.38 14.84
1 -3 13 164.89 11.33
-1 3 -13 139.42 11.74
1 -3 13 142.07 12.13
-1 3 -13 174.61 13.64
-1 3 -13 186.27 14.51
1 -3 14 95.46 10.92
1 -3 14 115.75 12.99
1 -3 14 130.09 11.48
-1 3 -14 128.98 12.32
-1 3 -14 116.43 11.35
1 -3 14 130.63 11.31
-1 3 -14 91.7 9.64
-1 3 -15 74.51 9.46
-1 3 -15 67.21 9.08
1 -3 15 68.22 8.53
1 -3 15 67.78 8.59
1 -3 15 71.9 10.12
1 -3 15 59.27 9.1
-1 2 15 7.34 2.75
1 -2 -15 1.2 2.24
1 -2 -15 1.33 3.35
-1 2 14 113.29 9.65
1 -2 -14 138.06 12.35
1 -2 -14 106.97 11.68
1 -2 -14 128.01 9.57
-1 2 13 209.55 13.06
1 -2 -13 202.44 12.24
1 -2 -13 231.89 15.69
1 -2 -13 204.43 15.97
-1 2 12 0.52 0.89
1 -2 -12 -0.55 2.85
1 -2 -12 0.31 1.92
-1 2 12 0.35 1.32
1 -2 -12 2.8 1.43
1 -2 -11 521.29 19.63
-1 2 11 494.62 19.68
1 -2 -11 527.9 22.78
-1 2 11 496.02 20.69
1 -2 -10 330.01 12.17
1 -2 -10 323.86 17.69
-1 2 10 309.45 14.37
1 -2 -10 341.79 14.31
1 -2 -10 352.82 17.11
-1 2 10 330.86 15.69
1 -2 -9 57.29 4.44
-1 2 9 60.28 6.52
1 -2 -9 59.08 6.7
-1 2 9 59.83 5.55
1 -2 -9 67.85 5.39
1 -2 -9 62.38 6.52
-1 2 9 47.51 5.46
-1 2 8 298.93 12.65
-1 2 8 333.69 15.36
1 -2 -8 321.55 11.33
1 -2 -8 340.07 15.85
1 -2 -8 340.57 14.52
-1 2 8 299.5 13.3
-1 2 7 1053.01 28.2
1 -2 -7 1009.38 21.9
1 -2 -7 1105.56 29.69
-1 2 7 1145.34 31.39
1 -2 -7 1066.87 26.51
1 -2 -7 1082.55 31.96
-1 2 6 571.71 16.93
-1 2 6 555.82 17.7
1 -2 -6 535.85 13.19
-1 2 6 466.68 13.46
1 -2 -6 579.05 18.27
1 -2 -6 622.26 20.53
-1 2 6 623.27 19.93
1 -2 -6 558.8 16.48
-1 2 6 542.11 13.95
-1 2 5 292.94 8.9
1 -2 -5 331.45 13.08
-1 2 5 318.55 12.52
1 -2 -5 301.79 10.59
-1 2 5 304.72 8.88
-1 2 5 299.25 8.83
1 -2 -5 287.95 8.44
-1 2 5 318.15 11.46
-1 2 5 301.92 10.79
-1 2 5 293.01 7.65
-1 2 5 252.71 8.88
1 -2 -5 327.36 11.65
-1 2 5 341.46 10.02
-1 2 4 352.69 9.86
1 -2 -4 340.1 11.09
1 -2 -4 359.59 16.1
-1 2 4 355.2 12.26
-1 2 4 327.25 9.61
-1 2 4 352.89 9.73
1 -2 -4 315.62 9.88
1 -2 -4 337.27 9.39
1 -2 -4 304.08 9.83
-1 2 4 346.31 9.66
-1 2 4 314.51 8.6
-1 2 4 332.63 11.11
1 -2 -4 357.95 9.47
-1 2 4 323.83 8.81
-1 2 4 311.12 10
1 -2 -4 350.7 11.32
1 -2 -4 328.11 10.35
-1 2 3 800.37 21.05
-1 2 3 898.53 21.87
1 -2 -3 831.82 20.62
1 -2 -3 819.36 25.02
-1 2 3 864.26 21.46
-1 2 3 805.93 19.69
1 -2 -3 809.27 21.05
1 -2 -3 844.35 19.62
1 -2 -3 766.31 20.28
-1 2 3 871.24 19.94
-1 2 3 872.99 19.98
1 -2 -3 760.45 20.18
-1 2 3 844.62 19.38
1 -2 -3 840.14 18.29
1 -2 -3 841.94 20.46
-1 2 3 799.99 20.33
-1 2 3 768.4 19.06
1 -2 -3 831.06 20.43
-1 2 3 874.72 22.05
1 -2 -3 831.04 19.73
1 -2 -2 4552.01 94.15
-1 2 2 4481.85 94.62
-1 2 2 4455.51 94.41
-1 2 2 4709.06 95.05
-1 2 2 4219.21 94.68
-1 2 2 4582.52 93.4
1 -2 -2 4562.95 94.2
1 -2 -2 4610.57 94.98
1 -2 -2 4515.06 97.79
-1 2 2 4618.42 93.83
-1 2 2 4192.75 94.29
1 -2 -2 4553.94 92.4
1 -2 -2 4763.87 94.59
-1 2 2 4783.84 94.04
-1 2 2 4806.47 94.06
1 -2 -2 4781.93 94.61
1 -2 -2 4709.6 93.87
-1 2 2 4432.08 92.45
-1 2 2 4510.69 93.83
-1 2 2 4467.59 93.95
1 -2 -2 4527.28 93.68
-1 2 2 4493.2 94.95
-1 2 2 4467.94 93.56
1 -2 -2 4761.65 94.57
-1 2 2 4450.24 94.64
1 -2 -2 4463.94 93.16
1 -2 -2 4444.45 92.55
1 -2 -2 4486.59 92.35
-1 2 1 1914.81 41.99
-1 2 1 2023.39 42.06
-1 2 1 1945.46 42.24
1 -2 -1 1980.8 42.89
-1 2 1 1839.3 41.74
1 -2 -1 1969.2 41.96
1 -2 -1 1964.87 42.41
1 -2 -1 2009.25 42.42
-1 2 1 1985.83 41.45
1 -2 -1 2077.83 42.86
1 -2 -1 1936.88 41.57
1 -2 -1 2072.22 42.85
-1 2 1 1935.23 42.5
-1 2 1 1768.45 42.94
-1 2 1 2025.29 42.47
-1 2 1 1913.96 41.42
1 -2 -1 1937.81 41.25
1 -2 -1 2006.06 42.67
1 -2 -1 2020.77 43.04
-1 2 1 2100.89 42.5
1 -2 -1 2000.23 43.01
-1 2 1 1953.66 43.11
1 -2 -1 1868.98 40.17
-1 2 1 1920.67 39.97
1 -2 -1 1903.5 39.95
-1 2 1 1869.94 40.45
-1 2 0 338.34 8.37
1 -2 0 314.5 9.62
-1 2 0 312.23 8.13
-1 2 0 343.17 9.62
-1 2 0 327.77 9.14
-1 2 0 326.71 9.31
1 -2 0 314.6 9.51
1 -2 0 333.14 7.8
1 -2 0 328.82 10.79
1 -2 0 333.47 10.41
-1 2 0 320.78 9.95
-1 2 0 311.85 10.68
-1 2 0 338.5 9.72
1 -2 0 346.25 9.96
-1 2 0 321.81 9.33
-1 2 0 348.25 9.89
1 -2 0 344.8 10.05
1 -2 0 329.94 9.85
-1 2 0 330.61 9.56
-1 2 0 333.89 9.6
1 -2 0 343.5 10.11
-1 2 0 340.03 9.74
-1 2 0 319.49 10.53
1 -2 0 326.78 10.03
1 -2 0 323.8 10.89
-1 2 0 320.7 10.25
1 -2 0 336.3 10.2
-1 2 0 349.3 9.94
-1 2 0 274.17 7.47
-1 2 -1 897.32 21.05
-1 2 -1 861 21.08
1 -2 1 883.7 21.72
-1 2 -1 906.6 21.15
-1 2 -1 888.4 20.71
-1 2 -1 884.49 20.71
1 -2 1 877.73 21.95
-1 2 -1 843.01 21.08
-1 2 -1 809.82 21.54
-1 2 -1 841.61 21.57
1 -2 1 812.05 21.93
1 -2 1 897.66 22.44
-1 2 -1 903.85 21.37
1 -2 1 849.54 22.59
1 -2 1 829.21 21.54
-1 2 -1 885.17 21.17
1 -2 1 836.81 22.36
-1 2 -1 901.12 21.28
1 -2 1 816.33 21.53
-1 2 -1 926.88 21.38
1 -2 1 842.66 22.58
1 -2 1 866.29 21.78
1 -2 1 842.82 21.7
-1 2 -1 888.45 21.08
-1 2 -1 857.81 20.5
1 -2 1 926.99 19.94
-1 2 -1 838.25 20.35
-1 2 -1 844.56 20.97
-1 2 -1 893.98 20.33
1 -2 1 827.2 20.27
-1 2 -2 1085.81 28.71
1 -2 2 1162.65 27.42
-1 2 -2 1153.06 26.54
-1 2 -2 1177.3 26.39
1 -2 2 1098.2 26.42
-1 2 -2 1130.61 26.17
1 -2 2 1102.01 26.22
-1 2 -2 1175.18 26.51
-1 2 -2 1109.34 27.4
1 -2 2 1119.95 27.96
1 -2 2 1179.95 27.01
-1 2 -2 1195.29 27.32
-1 2 -2 1176.59 26.52
1 -2 2 1158.05 26.95
-1 2 -2 1184.08 27.86
1 -2 2 1092.56 28.34
1 -2 2 1175.76 28.6
-1 2 -2 1208.45 27.51
1 -2 2 1124.17 29.07
-1 2 -2 1174.55 27.13
-1 2 -2 1186.27 26.04
1 -2 2 1157.07 29.05
-1 2 -2 1186.75 27.62
-1 2 -2 1196.8 27.41
1 -2 2 1139.43 28.73
-1 2 -2 1140 27.46
-1 2 -2 1219.27 27.69
-1 2 -2 1115.32 26.08
-1 2 -2 1128.06 26.59
-1 2 -2 1190.46 26.82
-1 2 -3 2964.2 61.82
1 -2 3 2748.85 62.08
-1 2 -3 2922.84 60.48
1 -2 3 3096.55 65.11
-1 2 -3 2842.3 67.26
-1 2 -3 2877.62 61.34
1 -2 3 2660.45 64.08
1 -2 3 2815.49 64.2
-1 2 -3 2984.85 61.79
-1 2 -3 3018.56 63.11
1 -2 3 2975.6 64.2
-1 2 -3 2970.77 61.8
1 -2 3 2922.5 62.28
1 -2 3 2948.54 62.33
-1 2 -3 2871.66 63.5
1 -2 3 2937.08 65
-1 2 -3 3032.41 63.31
1 -2 3 2820.46 64.36
1 -2 3 3003.99 65.8
-1 2 -3 2903.41 63.42
-1 2 -3 2944.93 62.52
-1 2 -3 2897.83 61.5
-1 2 -3 2841.18 63.57
1 -2 3 2929.95 64.74
1 -2 3 2931.31 63.94
-1 2 -3 2803.27 63.76
-1 2 -3 3017.77 63.03
-1 2 -3 2984.91 63.83
1 -2 3 2934.73 65.16
1 -2 3 2970.38 64.26
1 -2 3 3043.14 62
-1 2 -3 3068.03 63.65
-1 2 -3 2846.44 62.72
-1 2 -3 2939.25 60.07
-1 2 -3 2879.08 62.88
1 -2 3 2828.72 59.81
1 -2 4 6.72 2
1 -2 4 5 1.27
-1 2 -4 4.48 1.13
-1 2 -4 5.16 0.93
1 -2 4 5.49 0.97
-1 2 -4 4.35 0.93
1 -2 4 3.37 1.3
-1 2 -4 2.38 0.58
1 -2 4 6.38 1.02
-1 2 -4 5.78 1.36
1 -2 4 7.75 1.9
-1 2 -4 2.59 0.7
1 -2 4 3.49 1.26
1 -2 4 2.15 0.83
-1 2 -4 4.71 1.19
1 -2 4 5.52 0.92
1 -2 4 4.45 1.08
1 -2 4 4.24 1.12
-1 2 -4 2.97 1
-1 2 -4 6.95 1.68
1 -2 4 3.17 1.15
1 -2 4 3.95 1.02
1 -2 4 2.41 0.82
-1 2 -4 5.94 1.38
1 -2 4 5.8 1.4
-1 2 -4 4.14 1.13
1 -2 4 4.42 0.99
1 -2 4 4.75 0.88
1 -2 4 4.66 1.14
1 -2 5 662.23 16.68
-1 2 -5 636.82 20.15
-1 2 -5 615.55 15.53
-1 2 -5 641.89 17.54
1 -2 5 561.87 15.87
1 -2 5 623.72 19.84
-1 2 -5 639.14 15.82
1 -2 5 553.13 15.87
-1 2 -5 638.97 15.82
1 -2 5 647.84 21.19
1 -2 5 645.54 19.23
-1 2 -5 642.1 18.06
-1 2 -5 647 14.56
1 -2 5 651.34 16.12
1 -2 5 685.79 17.51
-1 2 -5 596.31 19.45
1 -2 5 582.66 19.43
1 -2 5 602.44 18.49
1 -2 5 662.49 19.42
-1 2 -5 577.53 17.73
-1 2 -5 628.85 19.23
1 -2 5 643.64 20.06
1 -2 5 643.84 14.09
1 -2 6 819.15 20.91
-1 2 -6 820.96 25.02
-1 2 -6 750.18 18.42
-1 2 -6 791.13 21.76
1 -2 6 788.85 24.5
1 -2 6 807.18 26.02
1 -2 6 782.44 23.11
-1 2 -6 769.19 17.97
-1 2 -6 767.19 17.47
1 -2 6 848.51 19.84
-1 2 -6 759.96 24.14
1 -2 6 844.01 23.45
1 -2 6 804.64 24.31
1 -2 6 747.93 22.13
1 -2 6 757.87 24.16
-1 2 -6 757.97 23.62
1 -2 6 788.18 18.06
-1 2 -7 326.17 15.18
-1 2 -7 340.93 12.87
1 -2 7 294.18 14.1
1 -2 7 327.78 13.27
1 -2 7 353.32 16.1
1 -2 7 345.87 10.57
-1 2 -7 303.92 8.24
-1 2 -7 314.27 9
1 -2 7 329.53 12.6
1 -2 7 360.41 13.47
1 -2 7 321.06 14.1
-1 2 -7 349.06 14.2
1 -2 7 335.95 14.78
-1 2 -7 331.54 14.62
1 -2 7 338.37 9.43
-1 2 -8 0.67 1.87
-1 2 -8 -0.61 1.81
1 -2 8 3.67 1.46
1 -2 8 -0.37 1.6
1 -2 8 0.47 1.5
-1 2 -8 0.44 1.14
1 -2 8 0.2 0.83
1 -2 8 -0.59 0.93
1 -2 8 2.48 1.94
-1 2 -8 1.35 1.27
-1 2 -8 2.09 1.33
1 -2 8 -0.31 1.53
1 -2 8 1.76 0.56
-1 2 -9 4.47 1.05
-1 2 -9 6.15 2.39
1 -2 9 1.56 0.8
1 -2 9 6.44 2.43
1 -2 9 5.02 2.64
1 -2 9 5.91 1.87
1 -2 9 3.48 1.57
1 -2 9 0.91 1.48
1 -2 9 2.43 2.3
-1 2 -9 3.13 1.22
-1 2 -9 2.4 1.47
1 -2 9 4.07 0.99
-1 2 -10 373.17 18.53
-1 2 -10 389.54 19.7
1 -2 10 374.37 19.13
1 -2 10 381.7 20.06
1 -2 10 392.26 16.44
1 -2 10 342.22 17.77
1 -2 10 385.54 17.31
1 -2 10 363.77 14.31
-1 2 -10 349.05 18.04
1 -2 10 341.62 17.78
-1 2 -10 400.76 18.41
1 -2 10 395.56 12.05
-1 2 -11 469.18 21.49
-1 2 -11 366.21 20.68
1 -2 11 374.86 19.65
1 -2 11 419.34 17.77
1 -2 11 388.8 20.75
1 -2 11 415.86 22.19
1 -2 11 397.53 18.33
-1 2 -11 461.62 20.64
1 -2 11 410.18 20.32
-1 2 -11 404.97 20.4
1 -2 11 412.57 12.97
-1 2 -12 24.1 4.67
1 -2 12 22.55 3.82
1 -2 12 21.16 4.24
1 -2 12 22.23 5.08
1 -2 12 29.8 5.66
1 -2 12 20.51 3.42
1 -2 12 20.34 4.07
-1 2 -12 19.79 4
-1 2 -12 29.08 5.98
1 -2 13 69.53 8.39
1 -2 13 86.57 10.49
1 -2 13 76.81 9.8
1 -2 13 69.33 6.85
-1 2 -13 64.79 8.04
1 -2 13 73.1 8.77
-1 2 -13 73.44 8.87
-1 2 -13 74.35 9.1
1 -2 14 131 12.24
1 -2 14 147 13.86
1 -2 14 140.29 14.11
-1 2 -14 137.82 12
-1 2 -14 136.75 12.09
1 -2 14 136.57 12.14
-1 2 -14 150.37 13.14
-1 2 -14 139.09 12.95
1 -2 15 17.97 4.69
1 -2 15 13.78 3.42
-1 2 -15 17.22 4.81
1 -2 15 12.55 5.05
1 -2 15 14.21 3.74
-1 2 -15 19.32 5.66
-1 2 -15 8.15 2.65
1 -1 -15 43.29 7.52
1 -1 -15 26.63 5.77
1 -1 -15 30.59 5.27
-1 1 14 122.85 9.72
1 -1 -14 111.92 11.06
1 -1 -14 112.95 12.23
1 -1 -14 105.05 9.22
-1 1 13 20.31 3.68
1 -1 -13 18.47 4.94
1 -1 -13 30.55 4.92
-1 1 12 -0.33 1.31
1 -1 -12 1.39 1.76
-1 1 11 245.02 10.18
-1 1 11 247.44 13.1
1 -1 -11 264.99 16.25
1 -1 -11 258.02 13.48
-1 1 10 1018.63 27.06
1 -1 -10 1013.16 35.31
1 -1 -10 1063.57 25.91
-1 1 10 1010.32 31.45
1 -1 -10 1059.55 31.63
1 -1 -9 501.14 21.26
1 -1 -9 471.89 14.06
1 -1 -9 474.29 17.62
-1 1 9 439.94 16.9
-1 1 9 435.37 17.38
1 -1 -8 119.37 9.04
-1 1 8 120.22 8.92
1 -1 -8 111.51 5.43
-1 1 8 107.5 6.83
-1 1 8 111.99 7.4
1 -1 -7 2096.44 50.99
-1 1 7 2023.43 50.26
1 -1 -7 1913.17 43.06
-1 1 7 1802.14 45.48
-1 1 7 1780.29 46.3
1 -1 -6 1912.95 45.29
-1 1 6 1633.64 35.52
1 -1 -6 1751.81 38.76
-1 1 6 1920.4 45.01
-1 1 6 1683.92 40.83
-1 1 6 1605.49 41.26
1 -1 -5 47.83 4.55
1 -1 -5 41.21 2.96
-1 1 5 47.11 4.32
-1 1 5 41.21 2.12
-1 1 5 36.74 3.36
-1 1 5 47.19 3.41
-1 1 4 100.88 4.99
1 -1 -4 99.09 4.96
-1 1 4 101.2 5.26
1 -1 -4 94.35 3.73
1 -1 -4 93.55 3.73
-1 1 4 103.39 4.77
1 -1 -4 101.86 4.94
-1 1 4 95.57 5.25
-1 1 4 101.83 5.95
1 -1 -4 97.84 4.53
1 -1 -4 104.35 6.27
1 -1 -4 105.99 7.19
-1 1 4 97.32 3.66
1 -1 -3 3.2 0.82
-1 1 3 3.92 1.07
1 -1 -3 3.19 1.1
1 -1 -3 2.06 1.38
-1 1 3 2.41 0.48
1 -1 -3 3.63 0.71
1 -1 -3 3.12 0.81
1 -1 -3 2.89 0.68
-1 1 3 2.05 0.44
1 -1 -3 2.56 0.54
1 -1 -3 2.51 0.46
-1 1 3 2.67 0.62
-1 1 3 2.46 0.34
-1 1 3 2.44 0.97
-1 1 3 2.46 0.6
-1 1 3 3.09 1.27
1 -1 -3 3.04 0.82
1 -1 -2 2372.74 51.13
1 -1 -2 2365.61 52.3
-1 1 2 2608.82 51.84
-1 1 2 2261.53 51.06
-1 1 2 2466.43 50.61
-1 1 2 2482.21 50.74
1 -1 -2 2473.72 50.92
1 -1 -2 2492.13 50.94
-1 1 2 2447.76 50.72
1 -1 -2 2431.34 50.08
1 -1 -2 2566.14 51.68
-1 1 2 2383.45 51.94
1 -1 -2 2247.76 49.96
-1 1 2 2344.1 49.7
-1 1 2 2478.57 51.12
-1 1 2 2521.14 52.58
1 -1 -2 2494.23 51.42
1 -1 -1 1140.55 26.75
1 -1 -1 1208.29 25.86
1 -1 -1 1277.61 26.64
1 -1 -1 1284.46 26.88
-1 1 1 1224 25.7
1 -1 -1 1288.41 26.88
-1 1 1 1122.66 26.44
-1 1 1 1200.58 26.92
-1 1 1 1234.46 27.03
-1 1 1 1201.9 25.23
1 -1 -1 1172.98 26.47
-1 1 1 1298.57 26.31
-1 1 1 1215.28 26.02
-1 1 1 1191.46 26.74
-1 1 1 1201.76 27.15
-1 1 0 2606.57 54.59
-1 1 0 2643.47 54.21
-1 1 0 2623.32 53.99
-1 1 0 2540.07 54.16
-1 1 0 2670.55 54.78
1 -1 0 2622.56 54.93
-1 1 0 2643.58 54.59
-1 1 0 2682.56 54.52
1 -1 0 2750.58 55.02
1 -1 0 2767.03 55.51
1 -1 0 2679.93 55.01
1 -1 0 2733.01 55.04
-1 1 0 2722.48 54.82
-1 1 0 2465.17 55.28
-1 1 0 2692.21 54.8
-1 1 0 2726.86 54.86
-1 1 0 2600.16 55.25
1 -1 0 2415.27 55.5
1 -1 0 2823.53 55.43
-1 1 0 2571.07 53.43
-1 1 0 2622.52 54.43
-1 1 0 2638.51 54.3
1 -1 0 2747 55.1
1 -1 0 2524.76 55.24
-1 1 0 2582.11 54.89
1 -1 0 2640.47 55.19
-1 1 0 2747.7 55
1 -1 0 2561.03 53.39
-1 1 0 2436.78 55.31
-1 1 0 2567.32 53.38
1 -1 0 2597.32 55.58
-1 1 0 2709.43 54.34
1 -1 1 103.3 3.42
-1 1 -1 114.59 3.58
-1 1 -1 117.82 5.66
-1 1 -1 114.49 3.98
-1 1 -1 118.68 4.12
-1 1 -1 113.27 4.39
-1 1 -1 113.37 4.07
-1 1 -1 117.87 4.5
-1 1 -1 122.12 4.33
-1 1 -1 122.79 4.2
-1 1 -1 122.57 4.43
1 -1 1 106.48 4.88
1 -1 1 107.5 4.64
-1 1 -1 108.41 4.61
1 -1 1 117.54 4.59
1 -1 1 107.43 4.76
-1 1 -1 113.33 4.27
1 -1 1 118.99 4.53
-1 1 -1 113.08 4.36
-1 1 -1 117.14 4.43
-1 1 -1 113.05 4.34
-1 1 -1 119.16 4.58
-1 1 -1 114.66 3.18
1 -1 2 8870.99 186.7
1 -1 2 8633.51 187.25
-1 1 -2 9006.78 193.06
-1 1 -2 9527.25 187.74
-1 1 -2 9367.83 187.93
-1 1 -2 8732.17 189.2
-1 1 -2 9523.11 187.98
-1 1 -2 9504.61 188.59
1 -1 2 9665.99 188.22
1 -1 2 9550.42 188.19
1 -1 2 8726.64 189.73
-1 1 -2 9999 189.17
1 -1 2 9586.99 190.02
-1 1 -2 9500.88 188.68
-1 1 -2 9130.45 189.06
-1 1 -2 9338.82 188.09
1 -1 2 9701.89 187.89
1 -1 2 9436.57 189.81
-1 1 -2 9878.79 188.88
1 -1 2 8912.32 189.69
-1 1 -2 9543.37 189.12
1 -1 2 9637 188.31
-1 1 -2 9157.45 188.61
-1 1 -2 9304.69 188.88
-1 1 -2 8757.37 189.21
-1 1 -2 9628.06 187.2
-1 1 -2 9402.01 188.81
-1 1 -3 2060.01 43.98
-1 1 -3 2103.9 51.61
-1 1 -3 2078.67 43.53
1 -1 3 1894.94 45.1
-1 1 -3 2073.77 43.79
-1 1 -3 2098.21 43.81
-1 1 -3 2181.27 44.81
1 -1 3 2058.03 43.97
1 -1 3 2060.64 43.97
1 -1 3 2019.29 46.9
1 -1 3 2131.59 46.88
-1 1 -3 2138.99 45.53
-1 1 -3 2022.77 46.06
1 -1 3 2155.16 44.96
1 -1 3 2141.05 44.19
1 -1 3 2184.24 45.7
1 -1 3 2051.91 46.12
-1 1 -3 1979.85 45.14
-1 1 -3 1933.85 45.31
1 -1 3 2062.6 45.84
-1 1 -3 2100.78 44.97
1 -1 3 2032.58 45.01
-1 1 -3 2056.56 45.95
-1 1 -3 1893.75 44.85
1 -1 3 2137.73 45.17
1 -1 3 2141.85 42.76
-1 1 -4 155.61 6.18
-1 1 -4 165.03 10.55
-1 1 -4 156.73 4.96
1 -1 4 149.09 5.23
-1 1 -4 160.83 6.67
1 -1 4 151.17 5.24
-1 1 -4 160.29 5.98
1 -1 4 144.65 6.29
1 -1 4 163.29 7.09
-1 1 -4 166.62 6.48
1 -1 4 157.72 7.62
1 -1 4 161.52 6.34
-1 1 -4 160.94 4.37
1 -1 4 158.29 6.77
1 -1 4 158.21 5.87
-1 1 -4 160.36 7.46
1 -1 4 159.67 6.64
-1 1 -4 167.81 6.38
1 -1 4 170.52 6.91
1 -1 4 157.75 7.02
-1 1 -4 159.29 7.3
-1 1 -4 148.77 6.31
1 -1 4 158.22 6.7
-1 1 -4 162.34 7.51
1 -1 4 164.35 4.42
1 -1 4 160.94 6.49
-1 1 -5 1132.15 27.64
-1 1 -5 1096.83 24.09
-1 1 -5 1157.26 27.59
-1 1 -5 1110.37 26.06
1 -1 5 1021.14 24.49
1 -1 5 1030.59 24.51
-1 1 -5 1084.22 26.6
1 -1 5 1155.89 28.45
-1 1 -5 1086.86 24.02
-1 1 -5 1155.79 30.05
1 -1 5 1142.92 27.28
1 -1 5 1140.07 26.29
-1 1 -5 1068.2 23.33
1 -1 5 1091.82 28.34
-1 1 -5 1075.55 26.4
1 -1 5 1155.08 27.67
1 -1 5 1132.59 27.37
-1 1 -5 1082.71 27.17
-1 1 -5 1149.05 29.72
1 -1 5 1158.79 23.47
1 -1 5 1248.32 26.89
-1 1 -5 1223.16 30.21
1 -1 6 395.71 12.05
1 -1 6 353.69 8.33
-1 1 -6 386.95 14.72
-1 1 -6 369.03 12.9
-1 1 -6 354.47 8.68
-1 1 -6 358.31 10.82
1 -1 6 358.19 12.94
-1 1 -6 329.43 10.99
1 -1 6 358.8 11.23
1 -1 6 346.58 11.78
1 -1 6 360.73 12.05
1 -1 6 363.26 13.12
-1 1 -6 366.04 14.35
1 -1 6 327.27 10.27
1 -1 7 118.43 3.34
-1 1 -7 147.33 8.57
-1 1 -7 127.99 8.55
-1 1 -7 132.85 5.69
-1 1 -7 120.14 5.83
1 -1 7 125.67 7.18
-1 1 -7 136.31 7.63
1 -1 7 130.32 6.56
1 -1 7 121.74 6.4
1 -1 7 123.7 7.51
-1 1 -7 110.15 7.95
1 -1 7 116.54 5.53
-1 1 -8 28.78 4
-1 1 -8 35.24 2.76
1 -1 8 35.36 3.76
-1 1 -8 26.95 2.6
-1 1 -8 33.77 3.94
1 -1 8 32.56 3.2
1 -1 8 28.15 3.51
-1 1 -8 36.25 4.31
-1 1 -8 31.95 4.55
1 -1 8 34.83 2.93
1 -1 9 8.02 1.46
1 -1 9 10.78 2.35
1 -1 9 6.61 2.76
1 -1 9 8.76 1.81
1 -1 9 9.44 2.11
-1 1 -9 7.69 2.76
-1 1 -9 15.84 3.42
-1 1 -9 11.88 2.69
1 -1 10 70.9 4.88
1 -1 10 64.37 5.86
1 -1 10 73.94 8.2
1 -1 10 69.73 5.03
1 -1 10 67.62 6.17
-1 1 -10 74.16 8
-1 1 -10 66.53 6.94
-1 1 -10 67.68 7.21
1 -1 11 9.12 1.71
1 -1 11 9.84 2.24
-1 1 -11 10.27 3.34
1 -1 11 12.97 3.02
1 -1 11 7.17 1.58
-1 1 -11 13.96 3.6
-1 1 -11 6.25 2.23
-1 1 -11 13.43 3.62
1 -1 12 40.41 3.81
1 -1 12 50.52 7.1
1 -1 12 40.94 4.93
-1 1 -12 39.61 6.15
1 -1 12 48.41 5.48
-1 1 -12 49.94 6.72
-1 1 -12 41.72 6.47
-1 1 -12 40.68 5.83
1 -1 13 10.43 4.23
-1 1 -13 14.52 4.28
1 -1 13 20.14 4.48
1 -1 13 15.09 4.63
1 -1 13 13.41 3.14
1 -1 13 19.83 5.43
-1 1 -13 21.42 4.94
-1 1 -13 13.92 3.04
1 -1 14 165.7 15.19
1 -1 14 151 13.97
1 -1 14 144.42 13.06
1 -1 14 158.84 13.59
-1 1 -14 172.09 13.79
-1 1 -14 139.06 12.42
1 -1 15 50.33 8.47
1 -1 15 50.79 8.97
1 -1 15 43.32 7.96
-1 1 -15 43.2 6.55
-1 1 -15 65.18 8.4
1 -1 15 58.35 8.37
-1 1 -15 51.42 7.37
1 -1 16 8.63 5.26
1 -1 16 8.05 4.6
1 -1 16 13.46 4.93
1 -1 16 2.93 1.88
-1 1 -16 3.82 1.61
-1 1 -16 1.16 3.98
1 0 -16 21.94 4.48
1 0 -15 64.85 7.49
1 0 -15 45.38 8.1
1 0 -14 70.65 7.67
1 0 -14 62.84 8.7
-1 0 14 56.98 6.29
1 0 -13 115.4 9.73
-1 0 13 107.91 8.47
1 0 -13 99.73 10.62
1 0 -12 32.89 5.16
-1 0 12 33.58 4.97
-1 0 12 32.03 4.41
1 0 -12 29.1 4.98
1 0 -11 98.53 8.34
-1 0 11 100.35 6.04
-1 0 11 85.62 7.11
1 0 -11 94.16 9.24
-1 0 10 484.67 18.59
-1 0 10 504.7 15.94
-1 0 10 496.94 13.87
1 0 -10 531.76 22.91
-1 0 9 116.7 7.69
-1 0 9 109.49 5.96
1 0 -9 116.26 8.26
-1 0 9 93.2 4.2
-1 0 9 120.6 5.24
1 0 -9 121.33 4.87
1 0 -9 115.13 9.46
1 0 -8 20.1 2.04
-1 0 8 15.38 2.04
-1 0 8 17.29 2.62
1 0 -8 17.64 1.72
1 0 -8 19.12 3.66
-1 0 8 14.02 1.72
-1 0 7 461.91 16.25
1 0 -7 470.54 19.01
1 0 -7 501.47 13.11
-1 0 7 477.67 13.3
-1 0 6 1459.54 36.78
1 0 -6 1545.51 33.5
1 0 -6 1575.67 40.62
-1 0 6 1437.54 36.83
-1 0 5 98.77 5.45
1 0 -5 103.86 4.82
1 0 -5 106.66 6.91
1 0 -5 101.77 4.08
-1 0 5 88.28 3.07
-1 0 5 95.12 5.51
1 0 -4 919.25 20.23
-1 0 4 1051.86 21.24
1 0 -4 918.69 20.23
-1 0 4 870.84 20.55
-1 0 4 969.04 23.88
1 0 -4 1039.46 22.86
1 0 -4 1020.2 23.26
-1 0 4 978.71 24.16
1 0 -4 958.06 21.41
1 0 -4 1018.83 27.46
-1 0 4 1119.79 26.8
1 0 -4 996.24 26.21
-1 0 4 903.21 20.19
-1 0 4 1022.5 24.02
1 0 -3 94.16 4.34
1 0 -3 81.51 3.75
1 0 -3 87.28 4.07
1 0 -3 82.51 2.89
1 0 -3 82.1 2.88
-1 0 3 87.27 2.92
1 0 -3 93.28 5.03
-1 0 3 89.12 4.27
-1 0 3 81.15 4.51
1 0 -3 79.9 3.07
1 0 -3 89.44 5.21
-1 0 2 657.29 15.18
1 0 -2 666.97 15.09
-1 0 2 627.64 14.73
1 0 -2 747.03 16.63
1 0 -2 743.13 16.53
1 0 -2 756.14 16.4
-1 0 2 722.73 16.84
1 0 -2 713.58 17.74
-1 0 2 685.66 16.65
1 0 -1 13.59 1.24
-1 0 1 11.86 1.18
1 0 -1 13.76 0.98
-1 0 1 12.49 1.21
-1 0 1 14.76 1.14
1 0 -1 15.85 1.34
1 0 -1 16.09 1.27
-1 0 1 13.14 1.18
1 0 -1 13.8 1.48
1 0 0 130.9 3.97
-1 0 0 121.56 4.09
-1 0 0 126.72 4.04
-1 0 0 124.84 4.32
1 0 0 128.08 3.94
-1 0 0 121.81 3.5
1 0 0 125.34 3.63
-1 0 0 128.38 3.9
-1 0 0 131.79 3.87
1 0 0 125.35 3.93
-1 0 0 133.51 4.05
-1 0 0 131.93 3.72
-1 0 -1 382.23 9.21
1 0 1 371.85 9.04
-1 0 -1 374.54 9.22
-1 0 -1 361.84 8.57
-1 0 -1 341.14 9.26
1 0 1 349.56 9.45
1 0 1 338.02 8.84
1 0 1 362.08 8.97
-1 0 -1 364.36 9.09
-1 0 -1 346.12 8.55
-1 0 -1 373.34 8.67
-1 0 -1 346.7 9.28
-1 0 -1 366.56 8.59
1 0 1 359.31 9.48
-1 0 -1 373.41 8.68
-1 0 -1 372.29 8.4
-1 0 -1 376.86 8.52
-1 0 -2 5932.11 131.56
-1 0 -2 6502.29 139.47
-1 0 -2 6619.84 131.12
-1 0 -2 6922.37 130.71
1 0 2 6334.95 131.54
1 0 2 6032.13 130.97
-1 0 -2 6104.08 130.74
-1 0 -2 6885.76 131.16
-1 0 -2 6715.12 132.19
-1 0 -2 6139.61 130.57
1 0 2 7142.96 132
-1 0 -2 6793.75 132.17
-1 0 -3 1223.78 26.31
1 0 3 1126.67 26.49
1 0 3 1248.84 26.14
1 0 3 1258.43 26.16
1 0 3 1291.56 25.4
-1 0 -3 1154.45 28.68
-1 0 -3 1165.66 26.78
1 0 3 1146 26.99
1 0 3 1331.5 27.64
-1 0 -3 1203.61 28.91
-1 0 -3 1116.38 26.63
-1 0 -3 1237.32 35.4
1 0 3 1284.62 27.54
1 0 4 426.73 11.77
-1 0 -4 456.81 11.34
1 0 4 477.24 10.87
-1 0 -4 436.09 12.83
1 0 4 466.37 10.84
-1 0 -4 465.76 12.2
-1 0 -4 414.18 14
1 0 4 475.73 10.99
-1 0 -4 449.77 11.65
1 0 4 454.71 12.62
1 0 4 505.25 12.73
-1 0 -4 459.55 14.47
1 0 4 445.81 13.01
1 0 4 480.09 17.69
-1 0 -4 455.04 19.68
1 0 5 609.78 13.62
1 0 5 612.79 13.62
-1 0 -5 628.54 16.49
-1 0 -5 605.2 14.66
-1 0 -5 581.78 15.26
-1 0 -5 594.52 18.73
1 0 5 645.06 14.84
1 0 5 586.61 16.49
1 0 5 613.58 16.13
-1 0 -5 592.96 14.77
-1 0 -5 593.09 18.77
1 0 5 588.56 17.13
-1 0 -5 646.73 17.77
1 0 5 681.44 22.52
-1 0 -5 601.26 13.37
-1 0 -6 955.08 21.51
-1 0 -6 928.29 23.62
-1 0 -6 871.88 21.92
1 0 6 935.36 22.05
1 0 6 918.35 23.09
1 0 6 917.16 24.21
-1 0 -6 908.04 27.11
-1 0 -6 1042.29 26.29
1 0 6 1059.47 31.52
-1 0 -7 1684.42 35.45
-1 0 -7 1475.23 35.66
1 0 7 1657.67 46.21
1 0 7 1650.85 39.31
1 0 7 1606.79 37.34
-1 0 -7 1619.92 43.16
-1 0 -7 1790.58 41.98
-1 0 -8 31.54 2.23
-1 0 -8 31.19 2.37
1 0 8 28.47 4.53
1 0 8 30.28 2.82
1 0 8 33.56 3.69
-1 0 -8 26.89 4
-1 0 -8 33.28 4.16
-1 0 -9 114.54 8.22
-1 0 -9 102.94 4.25
1 0 9 96.52 6.78
1 0 9 98.37 6.08
1 0 9 105.06 6.93
1 0 9 105.16 5.66
-1 0 -9 102.62 8.86
-1 0 -9 116.21 8.46
1 0 9 116.13 9.94
-1 0 -10 165.62 11.51
1 0 10 199.82 13.68
1 0 10 167.3 9.54
1 0 10 168.8 8.64
1 0 10 159.14 9.29
1 0 10 159.89 7.34
-1 0 -10 174.97 11.36
-1 0 -10 174.91 12.38
-1 0 -10 192.13 11.59
-1 0 -10 171.41 12.01
-1 0 -11 13.37 3.28
1 0 11 18.48 4.09
1 0 11 18.44 2.64
1 0 11 16.08 2.67
1 0 11 19.03 2.28
1 0 11 17.1 3.04
-1 0 -11 16.36 4.48
-1 0 -11 14.42 3.31
-1 0 -11 24.63 4.39
-1 0 -12 53.72 7.37
1 0 12 51.57 7.61
1 0 12 58.33 5.86
1 0 12 52.96 4.88
1 0 12 58.18 5.77
-1 0 -12 66.9 8.44
-1 0 -12 62.03 7.41
-1 0 -12 61.25 6.91
1 0 13 1.58 0.76
1 0 13 2.41 1.1
-1 0 -13 2.45 2.88
-1 0 -13 3.09 2.64
-1 0 -13 0.51 1.44
-1 0 -14 110.31 11.2
-1 0 -14 118.49 11.36
1 0 14 127.98 9.14
-1 0 -15 141.17 11.93
-1 0 -15 130.97 12.31
-1 0 -15 155.54 13.56
1 0 15 147.88 14.2
1 0 15 158.43 14.89
1 0 16 70.93 9.67
1 0 16 78.27 10.28
1 0 16 66.14 9.22
-1 0 -16 61.26 7.54
1 0 16 58.73 8.77
-1 0 -16 62.43 8.75
-1 0 -16 53.7 8.43
1 1 -15 86.24 9.66
1 1 -15 77.96 9.03
-1 -1 15 93.01 11.02
1 1 -15 98.53 11.12
1 1 -15 78.8 9.5
1 1 -14 71.79 8.19
-1 -1 14 77.52 9.56
1 1 -14 72.38 9.19
1 1 -14 58.62 8.86
1 1 -13 28.43 4.85
1 1 -13 21.83 4.93
-1 -1 13 19.75 3.37
-1 -1 12 3.91 1.15
1 1 -12 8.78 2.39
-1 -1 12 2.38 1.95
1 1 -12 3.49 2.18
1 1 -12 8.18 2.58
-1 -1 11 38.02 4.38
-1 -1 11 41.11 3.9
1 1 -11 35.4 5.37
-1 -1 11 33.07 4.9
1 1 -11 38.75 6.11
1 1 -11 36.66 5.53
-1 -1 10 211.16 10.87
-1 -1 10 214.52 9.37
1 1 -10 218.84 12.96
1 1 -10 243.61 14.48
1 1 -10 215.25 13.54
-1 -1 9 396.54 15.24
-1 -1 9 423.35 13.73
1 1 -9 459.13 18.47
1 1 -9 448.87 19.27
1 1 -9 431.2 19.27
-1 -1 8 398.32 14.65
-1 -1 8 404.63 13.14
1 1 -8 400.49 9.8
1 1 -8 407.91 18.02
-1 -1 8 387.09 12.8
1 1 -8 431.18 17.85
-1 -1 8 416.29 10.34
1 1 -7 151.39 9.19
-1 -1 7 154.76 5.04
1 1 -7 131.22 6.18
-1 -1 7 157.2 5.69
-1 -1 7 143.69 6.47
1 1 -7 144.18 9.41
1 1 -7 150.93 4.65
-1 -1 7 150.25 6.78
1 1 -7 157.45 9.44
-1 -1 7 139.01 7.52
1 1 -6 817.23 24.77
-1 -1 6 842.89 18.66
1 1 -6 849.54 18.09
1 1 -6 844.84 25.94
-1 -1 6 800.26 20.39
-1 -1 6 820.5 19.67
-1 -1 6 775.26 21.16
1 1 -6 819.03 24.79
-1 -1 6 779.41 22.07
1 1 -5 200.65 9.33
-1 -1 5 201.17 5.91
1 1 -5 189.56 9.67
1 1 -5 199.52 5.28
-1 -1 5 204.93 7.38
1 1 -5 177.05 6.82
-1 -1 5 183.14 6.54
-1 -1 5 182.69 6.64
1 1 -5 199.89 7.14
1 1 -5 208.94 9.44
-1 -1 5 185.54 7.84
-1 -1 4 34.64 3.29
-1 -1 4 40 2.04
1 1 -4 37.73 3.34
-1 -1 4 46.05 2.9
1 1 -4 41.18 2.7
-1 -1 4 40.55 2.59
-1 -1 4 44.82 2.54
1 1 -4 45.51 3.01
1 1 -4 43.54 1.98
-1 -1 4 42.39 3.62
1 1 -4 42.04 3.65
-1 -1 4 44.8 3.16
-1 -1 3 738.54 20.66
-1 -1 3 820.02 17.95
-1 -1 3 875.91 20.88
1 1 -3 809.84 21.29
-1 -1 3 831.55 21.19
-1 -1 3 848.44 19.36
1 1 -3 806.82 19.14
-1 -1 3 800.78 19.16
-1 -1 3 796.2 18.2
1 1 -3 826.99 19.61
1 1 -3 801.8 17.81
1 1 -3 864.4 21.33
-1 -1 3 708.51 20.37
-1 -1 3 826.81 20.49
-1 -1 3 821.38 19.93
-1 -1 2 76.59 3.87
-1 -1 2 77.02 2.73
1 1 -2 69.14 3.91
-1 -1 2 75.32 2.6
1 1 -2 76.35 3.42
-1 -1 2 71.86 3.34
-1 -1 2 75.92 3.73
-1 -1 2 77.62 3.8
1 1 -2 74.89 3.91
-1 -1 2 73.02 3.51
1 1 -2 72.57 3.3
1 1 -1 2048.84 41.52
1 1 -1 1881.27 42.07
-1 -1 1 1946.69 41.78
1 1 -1 2005.32 42.72
1 1 -1 2066.97 42.47
1 1 -1 1905.41 40.62
-1 -1 1 1994.77 41.79
1 1 -1 1953.7 41.9
1 1 0 148.04 4.58
-1 -1 0 146.55 4.54
1 1 0 143.15 4.57
1 1 0 156.89 4.1
1 1 0 144.92 4.7
-1 -1 0 144.65 4.59
1 1 0 154.4 4.7
-1 -1 0 147.51 4.6
1 1 0 154.83 4.64
-1 -1 0 144.38 4.67
-1 -1 0 145.79 5.1
-1 -1 -1 108.92 3.65
-1 -1 -1 108.33 3.61
-1 -1 -1 108.55 3.56
1 1 1 103.02 3.61
1 1 1 116.66 3.75
1 1 1 109.73 3.69
1 1 1 112.14 3.86
1 1 1 105.18 3.48
-1 -1 -1 113.21 3.9
-1 -1 -1 107.85 3.52
-1 -1 -2 676.17 15.52
-1 -1 -2 652.58 15.04
1 1 2 649.96 15.23
-1 -1 -2 653.63 15.16
1 1 2 656.35 15.29
-1 -1 -2 663.06 14.72
1 1 2 640.16 15.42
-1 -1 -2 669.83 15.89
-1 -1 -2 645.11 14.18
1 1 3 7529 150.52
-1 -1 -3 7634.57 150.82
1 1 3 7519.88 162.52
-1 -1 -3 7652 152.98
1 1 3 7340.71 149.61
-1 -1 -3 7541.31 151.56
-1 -1 -3 7316.13 153.28
1 1 3 7417.2 152.62
-1 -1 -3 7202.1 153.35
1 1 3 7609.2 152.92
-1 -1 -3 7645.92 151.98
1 1 3 7426.64 152.5
-1 -1 -4 479.88 11.72
1 1 4 452.46 10.46
1 1 4 464.05 13.42
1 1 4 499.27 19.93
-1 -1 -4 456.65 13.97
-1 -1 -4 479.32 12.77
1 1 4 427.48 13.43
-1 -1 -4 472.69 14.56
-1 -1 -4 478.9 14.81
-1 -1 -4 489.32 13.17
-1 -1 -5 939.73 24.47
-1 -1 -5 961.43 21.47
1 1 5 931.89 21.61
1 1 5 938.99 20.68
-1 -1 -5 921.79 25.61
1 1 5 942.41 23.95
1 1 5 960.95 30.56
-1 -1 -5 926.07 24.84
-1 -1 -6 1115.04 22.77
1 1 6 1138.46 35.07
-1 -1 -6 1041 25.72
1 1 6 1129.97 25.74
1 1 6 1124.34 24.65
-1 -1 -6 1066.94 30.33
-1 -1 -6 1133.64 25.51
-1 -1 -6 1123.03 29.58
-1 -1 -7 1182.18 32.93
1 1 7 1288.94 38.02
-1 -1 -7 1094.56 27.87
-1 -1 -7 1136.05 25.3
1 1 7 1199.4 27.68
1 1 7 1230.9 28.35
-1 -1 -7 1181.66 34.15
-1 -1 -7 1121.53 32.63
-1 -1 -7 1231.68 31.5
-1 -1 -8 19.5 3.5
-1 -1 -8 17.47 2.94
1 1 8 18.71 2.37
1 1 8 22.15 2.25
1 1 8 17.18 2.15
-1 -1 -8 18.53 3.4
1 1 8 18.39 3.85
-1 -1 -8 18.02 3.46
-1 -1 -9 406.94 18.33
-1 -1 -9 433.79 16.89
1 1 9 436.71 12.84
1 1 9 414.94 14.49
1 1 9 415.97 13.78
-1 -1 -9 434.84 19.46
-1 -1 -9 395.73 18.09
1 1 9 431.87 20.58
-1 -1 -10 723.3 24.57
1 1 10 705.62 18.77
1 1 10 663.29 21.15
-1 -1 -10 737.37 28.26
-1 -1 -10 761.16 26.4
1 1 10 704.03 28.8
-1 -1 -10 679.51 26.35
-1 -1 -11 220.62 14.37
1 1 11 244.09 16.11
1 1 11 232.47 11.68
1 1 11 219.83 11.12
1 1 11 220.17 10.51
1 1 11 227.63 8.24
-1 -1 -11 228.77 15.33
-1 -1 -11 264.49 14.76
-1 -1 -11 232.39 12.92
1 1 12 23.48 3.62
-1 -1 -12 21.81 4.63
1 1 12 23.93 5.25
1 1 12 26.47 3.74
-1 -1 -12 25.36 5.06
-1 -1 -12 20.62 4.74
-1 -1 -12 25.61 4.86
1 1 13 0.26 0.94
1 1 13 -5.41 2.85
-1 -1 -13 -0.52 2.48
1 1 13 -0.87 1.99
-1 -1 -13 -1.92 2.26
-1 -1 -13 0.81 1.51
1 1 14 35.49 4.85
1 1 14 29.4 4.07
-1 -1 -14 26.85 5.09
-1 -1 -14 34.25 6.2
-1 -1 -15 86.74 8.57
-1 -1 -15 85.56 9.6
-1 -1 -15 85.17 9.83
-1 -1 -16 88.06 8.86
1 1 16 112.17 12.52
-1 -1 -16 96.83 10.66
-1 -1 -16 99.45 10.93
-1 -1 -17 12.21 4.05
1 2 -15 171.6 14.15
1 2 -15 195.48 14.2
-1 -2 15 180.59 15.17
-1 -2 15 166.5 16.43
1 2 -15 190.43 15.46
1 2 -15 153.68 14.05
-1 -2 14 109.33 10.52
-1 -2 14 157.62 13.94
-1 -2 14 165.8 15.33
1 2 -14 158.32 13.98
-1 -2 14 145.85 12.2
1 2 -14 122.76 12.14
1 2 -14 165.88 13.2
1 2 -14 135.69 12.21
1 2 -13 78.27 8.78
1 2 -13 74.37 8.89
-1 -2 13 69.75 8.81
-1 -2 12 -0.25 1.42
-1 -2 12 2.49 3.21
1 2 -12 4.08 1.62
-1 -2 12 1.31 2.03
1 2 -12 1.02 2.33
1 2 -12 7.01 2.95
-1 -2 11 26 3.41
-1 -2 11 29.24 3.65
1 2 -11 21.97 4.11
-1 -2 11 19.9 4.39
1 2 -11 24.43 4.41
1 2 -11 24.13 4.93
-1 -2 10 220.41 10.74
-1 -2 10 244.34 10.59
1 2 -10 229.88 13.93
-1 -2 10 241.64 14.08
1 2 -10 266.73 15.3
1 2 -10 231.33 14.04
-1 -2 9 278.49 11.86
-1 -2 9 279.71 11.13
1 2 -9 287.75 14.83
-1 -2 9 268.48 11.21
1 2 -9 282.43 15.19
1 2 -9 259.39 14.62
1 2 -8 35.47 4.75
-1 -2 8 37.09 3.69
-1 -2 8 39.24 3.62
1 2 -8 39.22 4.83
-1 -2 8 40.08 3.88
1 2 -8 43.74 5.06
1 2 -8 36.12 4.81
-1 -2 7 37.82 3.5
-1 -2 7 43.1 3.44
-1 -2 7 35.12 3.27
1 2 -7 38.39 4.88
-1 -2 7 38.03 3.62
1 2 -7 35.84 4.44
1 2 -7 39.66 4.95
1 2 -6 912.7 27.17
-1 -2 6 897.88 22.69
-1 -2 6 950.74 23.16
-1 -2 6 955.11 24.2
1 2 -6 851.6 18.47
1 2 -6 840.62 18.45
-1 -2 6 874.93 24.03
1 2 -6 936.07 26.85
-1 -2 6 857.7 23.12
-1 -2 5 1142.5 25.43
1 2 -5 1160.32 25.74
1 2 -5 1142.83 25.71
-1 -2 5 1306.86 30.15
1 2 -5 1128.17 28.74
-1 -2 5 1166.99 28.32
-1 -2 5 1334.91 29.59
1 2 -5 1274.2 27.27
-1 -2 5 1232.32 30.47
1 2 -5 1236.88 32.12
-1 -2 5 1195.21 29.02
1 2 -4 813.41 21.52
-1 -2 4 700.4 17.56
1 2 -4 767.46 20.02
-1 -2 4 828.65 20.81
-1 -2 4 726.36 19.16
-1 -2 4 817.87 20.42
-1 -2 4 783.66 21.05
1 2 -4 816.11 19.61
-1 -2 4 760.09 20.99
1 2 -4 779.34 18.62
1 2 -4 786.76 21.93
-1 -2 4 793.94 21.12
-1 -2 4 774.89 19.69
-1 -2 3 1346.75 31.59
-1 -2 3 1402.02 31.03
1 2 -3 1344.25 31.59
1 2 -3 1308.68 32.31
1 2 -3 1348.07 32.64
-1 -2 3 1339.64 31.13
1 2 -3 1353.59 30.65
1 2 -3 1375.24 29.25
-1 -2 3 1348.86 31.07
-1 -2 3 1243.73 29.59
-1 -2 3 1299.09 30.8
1 2 -3 1229.38 29.32
-1 -2 3 1273.9 30.74
1 2 -3 1325.14 31.8
1 2 -3 1266.54 29.47
-1 -2 3 1304.71 29.96
-1 -2 2 1742.41 38.97
1 2 -2 1634.23 40.18
1 2 -2 1742.81 36.42
1 2 -2 1828.54 40.4
-1 -2 2 1794.99 39.59
-1 -2 2 1847.93 39.49
1 2 -2 1836.93 39.14
-1 -2 2 1945.87 39.94
-1 -2 2 1786.7 39.12
-1 -2 2 1621.51 38.05
1 2 -2 1836.87 37.85
1 2 -2 1776.47 39.37
1 2 -2 1754.29 39.89
1 2 -2 1640.45 38.25
-1 -2 2 1689.48 38.36
1 2 -2 1720.89 39.48
-1 -2 2 1778.73 38.35
1 2 -2 1807.68 37.94
1 2 -1 2923.71 59.65
1 2 -1 2775.31 60.35
-1 -2 1 2695.9 59.35
-1 -2 1 2632.37 57.75
-1 -2 1 2955.67 60.26
1 2 -1 2981.63 58.89
1 2 -1 2776.48 58.98
-1 -2 1 2944.36 59.18
1 2 -1 2795.48 60.04
-1 -2 1 2804.44 59.72
1 2 -1 2812.6 59.54
1 2 -1 2852.64 58.56
1 2 -1 2751.39 59.55
-1 -2 1 2870.24 59.19
1 2 -1 2941.18 58.9
1 2 0 568.77 13.65
1 2 0 551.94 13.63
1 2 0 562.02 13.38
-1 -2 0 528.5 13.05
1 2 0 571.73 13.02
1 2 0 534.44 13.83
1 2 0 554.67 13.5
1 2 0 582.74 13.72
-1 -2 0 595.32 15.06
-1 -2 -1 23.2 1.8
1 2 1 17.87 1.5
1 2 1 16.76 1.63
-1 -2 -1 18.15 1.5
1 2 1 18.64 1.57
1 2 1 19.32 1.51
-1 -2 -1 17.88 1.38
1 2 1 17.9 1.32
1 2 1 19.75 1.06
-1 -2 -1 17.63 1.05
-1 -2 -1 18.21 1.19
1 2 1 18.75 1.19
1 2 1 22.23 1.32
1 2 1 18.83 1.64
1 2 2 583.14 14.48
1 2 2 596.81 14.5
-1 -2 -2 591.94 14.21
1 2 2 585.24 14.02
-1 -2 -2 613.49 14.14
1 2 2 604.29 14.93
-1 -2 -2 555.46 13.16
1 2 2 588.45 13.07
1 2 2 563.2 12.63
1 2 2 584.37 14.32
-1 -2 -2 544.48 14.93
1 2 3 441.52 12.68
-1 -2 -3 477.55 12.42
1 2 3 478.28 12.88
1 2 3 460.79 11.7
-1 -2 -3 485.03 13.5
1 2 3 459.89 13.22
1 2 3 455.78 13.04
-1 -2 -3 472.34 11.97
-1 -2 -3 474.67 12
1 2 4 2072.55 49.39
-1 -2 -4 2247.93 48.6
1 2 4 2272.53 49.52
1 2 4 2264.97 60.71
-1 -2 -4 2240 50.52
1 2 4 2278.73 47.94
-1 -2 -4 2239.46 48.84
-1 -2 -4 2215.25 47.9
1 2 4 2261.9 50.04
-1 -2 -5 374.18 10.47
-1 -2 -5 399.67 13.98
-1 -2 -5 383.56 14.18
-1 -2 -5 417.02 13.01
1 2 5 401.81 12.21
-1 -2 -5 408.33 11.67
-1 -2 -6 1695.13 43.32
1 2 6 1733.01 49.89
-1 -2 -6 1723 37.13
1 2 6 1702.16 39.53
1 2 6 1731.1 38.63
-1 -2 -6 1733.3 44.25
-1 -2 -6 1808.51 42.32
-1 -2 -6 1748.01 38.98
1 2 7 1174.91 26.1
1 2 7 1204.23 26.11
1 2 7 1239.98 39.5
-1 -2 -7 1225.37 26.35
-1 -2 -7 1273.28 34.7
1 2 7 1252.67 28.86
1 2 7 1228.6 30.05
-1 -2 -7 1270.62 35.69
-1 -2 -7 1332.9 31.55
-1 -2 -7 1214.98 33.33
-1 -2 -8 209.16 7.9
1 2 8 226.96 8.39
1 2 8 237.73 9.51
-1 -2 -8 232.81 12.29
1 2 8 242.06 14.77
-1 -2 -8 250.96 13.46
-1 -2 -8 247.62 10.57
-1 -2 -8 239.1 11.86
1 2 9 1005.38 27.05
-1 -2 -9 1111.47 29.64
1 2 9 1021.92 24.51
-1 -2 -9 1103.12 34.55
-1 -2 -9 1037.06 32.69
1 2 9 1106.42 37.08
1 2 10 91.28 6.13
-1 -2 -10 118 7.95
1 2 10 91.66 4.64
1 2 10 101.56 5.99
-1 -2 -10 81.64 8.65
1 2 10 100.79 9.69
-1 -2 -10 95.87 8.64
1 2 11 103.3 6.7
1 2 11 107.53 4.86
1 2 11 109.04 6.57
-1 -2 -11 124.82 11.09
-1 -2 -11 124.26 8.78
-1 -2 -11 105.51 9.54
1 2 11 117.38 10.81
1 2 12 15.46 3.4
-1 -2 -12 16.32 3.96
1 2 12 19.51 4.73
-1 -2 -12 14.14 4.23
-1 -2 -12 20.08 3.56
1 2 13 7.09 2.1
1 2 13 6 3.28
-1 -2 -13 13.12 3.25
1 2 13 5.44 1.74
1 2 14 58.19 6.21
1 2 14 58.64 5.95
-1 -2 -14 55.97 7.57
-1 -2 -15 106.4 9.22
-1 -2 -15 123.74 11.95
1 2 15 106.39 8.41
-1 -2 -16 62.2 7.2
-1 -2 -16 62.13 9.23
1 2 17 3.37 3.58
1 3 -15 26.85 4.93
-1 -3 15 16.47 5.17
1 3 -15 14.25 4.39
1 3 -14 46.85 6.95
1 3 -14 69.19 8.57
-1 -3 14 62.59 9.52
-1 -3 14 52.83 7.98
1 3 -14 62.75 9.02
1 3 -14 44.51 7.14
-1 -3 13 76.01 10.85
-1 -3 13 102.26 10.42
1 3 -13 94.99 10.2
1 3 -13 95.04 10.06
-1 -3 13 90.78 9.18
1 3 -13 100.66 10.92
-1 -3 13 84.37 8.9
-1 -3 12 28.74 5.02
-1 -3 12 20.52 5.15
-1 -3 12 22.2 5.59
1 3 -12 16.06 4.07
-1 -3 12 20.13 4.52
1 3 -12 17.65 3.79
-1 -3 12 19.01 4.2
1 3 -12 15.39 3.93
1 3 -11 52.06 6.5
-1 -3 11 45.69 5.79
-1 -3 11 65.7 5.49
-1 -3 11 69.45 8
1 3 -11 65.54 7.65
-1 -3 11 70.59 8.17
-1 -3 11 58.18 6.76
1 3 -11 68.05 8.08
-1 -3 11 61.73 5.13
1 3 -10 163.85 11.83
-1 -3 10 151.2 10.68
-1 -3 10 184.98 12.8
-1 -3 10 174.42 9.24
1 3 -10 178.61 12.61
-1 -3 10 185.05 12.68
-1 -3 10 156.61 9.04
1 3 -10 202.09 13.43
-1 -3 10 168.18 11.25
-1 -3 10 168.28 8.78
-1 -3 9 57.32 4.74
-1 -3 9 59.46 6.52
-1 -3 9 61.64 5.07
1 3 -9 56.45 6.57
-1 -3 9 62.96 7.18
-1 -3 9 52.87 5.25
1 3 -9 57.19 6.55
1 3 -9 58.43 6.59
1 3 -8 35.54 5.02
-1 -3 8 31.17 3.24
-1 -3 8 33.63 3.73
-1 -3 8 40.8 4
-1 -3 8 36.29 4.85
-1 -3 8 31.28 2.1
1 3 -8 29.75 4.8
-1 -3 8 32.49 3.98
-1 -3 8 37.14 5.27
1 3 -8 36.07 4.99
1 3 -8 33.15 4.87
1 3 -7 38.96 4.88
1 3 -7 47.42 2.18
-1 -3 7 53.3 4.87
1 3 -7 46.73 2.15
-1 -3 7 48.61 4.11
-1 -3 7 43.5 5.36
-1 -3 7 51.1 4.55
-1 -3 7 46.22 2.41
-1 -3 7 50.2 4.82
-1 -3 7 53.95 5.96
1 3 -7 52.02 5.48
-1 -3 7 47.18 3.86
-1 -3 6 1174.72 26.4
1 3 -6 1191.39 26.79
-1 -3 6 1254.71 32.42
1 3 -6 1192.74 26.8
-1 -3 6 1274.63 31.69
-1 -3 6 1154.64 30.44
-1 -3 6 1171.73 33.54
-1 -3 6 1218.11 25.85
-1 -3 6 1221.54 32.86
1 3 -6 1230.82 28.9
1 3 -6 1263.67 34.21
-1 -3 6 1163.34 29.62
1 3 -5 866.51 22.99
-1 -3 5 769.62 20.07
-1 -3 5 759.64 18.69
-1 -3 5 855.12 23.29
1 3 -5 755.24 18.9
1 3 -5 764.35 18.93
-1 -3 5 870.17 23.02
-1 -3 5 756.66 21.41
-1 -3 5 795.69 23.77
-1 -3 5 773.89 16.81
-1 -3 5 815.64 19.6
-1 -3 5 840.35 23.86
1 3 -5 846.85 20.52
1 3 -5 809.13 23.89
-1 -3 5 769.72 20.62
-1 -3 4 118.04 5.81
-1 -3 4 119.88 4.87
1 3 -4 118.2 6.18
1 3 -4 113.96 7.13
1 3 -4 111.2 7.01
-1 -3 4 106.87 4.73
-1 -3 4 107.04 5.58
1 3 -4 103.35 4.67
1 3 -4 103.74 4.69
-1 -3 4 132.03 6.85
-1 -3 4 103.57 5.67
-1 -3 4 114.93 6.59
-1 -3 4 126.09 6.65
1 3 -4 117.42 5.33
1 3 -4 107.08 6.74
-1 -3 4 117.16 4.45
-1 -3 4 116.46 5.83
1 3 -4 117.18 5.42
-1 -3 4 108.87 6.6
1 3 -4 114.07 6.6
-1 -3 4 105.59 5.59
-1 -3 4 116.69 5.91
-1 -3 4 111.51 5.3
1 3 -4 107.78 4.74
-1 -3 3 103.01 3.87
1 3 -3 95.14 3.09
1 3 -3 99.64 6.05
1 3 -3 107.25 6.19
1 3 -3 100.94 5.4
-1 -3 3 100.8 5.02
-1 -3 3 94.56 4.56
1 3 -3 97.61 5.4
-1 -3 3 99.75 5.64
-1 -3 3 95.29 4.59
-1 -3 3 101.42 5.79
1 3 -3 107.38 4.85
-1 -3 3 90.67 5.11
-1 -3 3 106.56 5.88
-1 -3 3 102.01 3.51
1 3 -3 101.35 5.56
1 3 -3 95.56 5.72
-1 -3 3 108.06 5
1 3 -3 98.28 5.08
1 3 -3 91.52 4.88
-1 -3 3 111.97 6.32
-1 -3 3 95.15 4.57
-1 -3 3 98.54 4.69
-1 -3 3 104.89 4.91
1 3 -3 99.72 5.56
1 3 -3 100.26 4.29
1 3 -2 1320.8 32.8
1 3 -2 1286.03 32.28
1 3 -2 1327.6 32.53
-1 -3 2 1354.46 31.69
-1 -3 2 1397.87 31.35
-1 -3 2 1343.85 29.27
1 3 -2 1372.44 32.33
-1 -3 2 1380.05 32.84
-1 -3 2 1389.32 29.7
-1 -3 2 1460.69 33.39
-1 -3 2 1223.74 31.74
1 3 -2 1467.18 31.41
-1 -3 2 1357.16 32.28
-1 -3 2 1328.85 30.17
1 3 -2 1310.87 32.56
1 3 -2 1323.99 31.76
1 3 -2 1317.86 30.98
-1 -3 2 1448.08 34.03
1 3 -2 1361.56 31.94
-1 -3 2 1345.1 30.75
1 3 -2 1300.2 31.72
-1 -3 2 1317.99 31.17
-1 -3 2 1402.77 29.75
-1 -3 2 1374.59 30.14
1 3 -2 1371.61 30.18
-1 -3 1 5582.82 118.28
-1 -3 1 5796.57 116.87
-1 -3 1 5694.1 119.5
-1 -3 1 5974.08 115.74
1 3 -1 5771.84 115.78
-1 -3 1 6210.24 120.42
-1 -3 1 5791.6 118.66
1 3 -1 6017.15 118.53
1 3 -1 5723 117.4
1 3 -1 5917.93 117.89
-1 -3 1 5690.04 115.53
1 3 -1 5516.33 117.79
1 3 -1 5569.92 118.62
-1 -3 1 6008.02 120.58
-1 -3 1 6119.07 120.82
-1 -3 1 5440.15 117.79
-1 -3 1 6006.72 115.77
1 3 -1 5470.59 117.68
1 3 -1 5848.88 117.16
-1 -3 1 5682.89 115.63
1 3 -1 5845.9 115.81
-1 -3 1 5422.84 117.25
1 3 -1 5458.86 117.79
1 3 -1 5524.18 117.51
1 3 -1 5494.04 118.68
1 3 -1 5365.97 118.55
-1 -3 1 5473.22 117.37
-1 -3 0 602.29 15.25
-1 -3 0 577.43 16.15
-1 -3 0 587.84 14.26
-1 -3 0 672.11 17.29
1 3 0 632.69 16.98
-1 -3 0 601.32 15.54
-1 -3 0 648.47 16.89
1 3 0 618.32 14.16
1 3 0 638.61 15.37
-1 -3 0 661.79 17.31
1 3 0 631.53 15.9
-1 -3 0 622.55 16.29
1 3 0 643.77 15.93
-1 -3 0 615.52 15.57
1 3 0 623.71 15.85
-1 -3 0 542.98 14.96
1 3 0 633.93 15.55
-1 -3 0 680.5 17.56
-1 -3 0 584.57 14.77
1 3 0 629.27 14.22
1 3 0 638.66 15.51
1 3 0 593.33 14.96
1 3 0 613.12 15.42
1 3 0 585.3 15.18
-1 -3 -1 564.28 14.4
-1 -3 -1 460.89 12.69
1 3 1 520.01 13.58
-1 -3 -1 509.14 12.95
1 3 1 496.39 12.87
1 3 1 486.79 13.66
1 3 1 500.1 13.16
-1 -3 -1 513.63 13.89
-1 -3 -1 534.06 13.67
1 3 1 541.44 13.48
-1 -3 -1 508.23 12.8
1 3 1 494.83 13
1 3 1 556.7 12.97
-1 -3 -1 518.18 13.03
-1 -3 -1 495.67 12.42
1 3 1 513.14 11.7
-1 -3 -1 498.37 11.94
1 3 1 522.83 13.56
-1 -3 -1 526.65 12.34
1 3 2 607.28 16.29
1 3 2 636.24 16.15
-1 -3 -2 613.84 15.6
1 3 2 609.2 15.94
-1 -3 -2 597.98 15.35
1 3 2 625.59 16.1
-1 -3 -2 636.26 15.29
1 3 2 662.97 15.72
1 3 2 653.1 15.05
-1 -3 -2 640.71 16.04
-1 -3 -2 640.41 16.71
-1 -3 -2 680.68 16.52
1 3 2 654.92 16.6
-1 -3 -2 620.51 16.75
-1 -3 -2 615.15 15.74
1 3 2 619.32 15.43
1 3 2 684.87 15.19
1 3 2 605.65 15.02
1 3 2 631.25 16.39
-1 -3 -3 1244.87 30.19
1 3 3 1287.8 30.68
-1 -3 -3 1324.22 30.42
1 3 3 1274.35 30.21
1 3 3 1306.79 30.98
-1 -3 -3 1303.16 30.92
1 3 3 1307.58 31.34
1 3 3 1413.88 30.34
1 3 3 1338.81 29.08
1 3 3 1420.34 28.31
-1 -3 -3 1449.6 30.23
-1 -3 -3 1240.95 31.19
1 3 3 1276.18 30.54
-1 -3 -3 1329.7 28.53
-1 -3 -3 1287.91 28.62
-1 -3 -4 1915.63 40.41
1 3 4 1902.64 41.09
1 3 4 1722.89 38.46
1 3 4 1845.02 41.76
-1 -3 -4 1882.95 41.17
1 3 4 1827.68 41.93
-1 -3 -4 1684.24 38.13
1 3 4 1790.06 38.93
-1 -3 -4 1990.21 39.66
-1 -3 -4 1893.19 41.16
1 3 4 1902.24 41.9
1 3 4 1897.78 42.22
-1 -3 -4 1896.47 43.15
1 3 4 1857.44 40.48
1 3 4 1790.69 42.2
1 3 4 1796.8 54.66
-1 -3 -4 1873.27 41.13
1 3 5 7.46 2.55
-1 -3 -5 10.48 1.99
-1 -3 -5 8.99 1.41
1 3 5 6.99 1.37
-1 -3 -5 6.48 0.77
-1 -3 -5 7.19 0.79
1 3 5 7.26 1.34
1 3 5 10.46 1.6
-1 -3 -5 7.78 1.59
-1 -3 -6 840.69 23.58
-1 -3 -6 886.66 21.29
1 3 6 866.4 22.29
-1 -3 -6 815.47 20.65
1 3 6 854.34 31.93
-1 -3 -6 905.33 25.62
-1 -3 -6 819.38 19.23
-1 -3 -7 708.87 23.11
1 3 7 735.93 28.75
-1 -3 -7 687.73 17.15
1 3 7 689.22 18.88
1 3 7 676.06 19.86
1 3 7 661.23 16.72
1 3 7 652.08 16.71
-1 -3 -7 757.89 19.29
1 3 8 870.79 20.53
1 3 8 889.59 20.57
1 3 8 935.49 33.86
-1 -3 -8 928.25 29.14
-1 -3 -8 888.86 20.96
1 3 8 892.31 24.86
1 3 8 903.4 23.66
-1 -3 -8 903.33 29.89
-1 -3 -8 1003.97 25.04
-1 -3 -9 11.78 1.34
1 3 9 12.88 0.94
1 3 9 13.22 0.93
1 3 9 15.48 2.54
1 3 9 12.1 1.91
-1 -3 -9 14.42 3.4
1 3 9 12.27 2.69
-1 -3 -9 17.88 4.16
-1 -3 -9 12.45 1.96
1 3 10 431.13 15.82
-1 -3 -10 487.66 16.96
1 3 10 443.69 12.67
-1 -3 -10 464.83 21.56
-1 -3 -10 467.76 20.61
1 3 10 473.98 23.31
1 3 11 1142.67 32.01
-1 -3 -11 1239.61 33.9
1 3 11 1143.95 26.74
1 3 11 1123.57 28.96
-1 -3 -11 1249.72 37.54
-1 -3 -11 1180.17 40.67
1 3 11 1038.5 39.84
-1 -3 -11 1140.7 38.56
-1 -3 -12 193.54 12.88
1 3 12 173.15 14.32
-1 -3 -12 181.12 10.28
-1 -3 -12 192.69 13.89
1 3 12 173.9 9.69
1 3 13 0.99 1.6
1 3 13 2.09 1.74
-1 -3 -13 0.93 2.25
-1 -3 -13 2.12 1.96
1 3 13 0.58 2.04
1 3 14 67.22 7.09
1 3 14 60.68 6.2
-1 -3 -14 65.17 8.13
1 3 14 64.56 9.06
-1 -3 -14 51.87 8.29
1 3 15 2.87 1.26
-1 -3 -15 -1.12 2.8
-1 -3 -15 6.68 3.05
-1 -3 -15 3.49 1.78
-1 -3 -16 12.52 2.78
-1 -3 -16 6.96 2.33
-1 -3 -16 10.09 3.7
1 4 -14 60.45 8.81
-1 -4 14 61.78 9.84
-1 -4 14 52.68 7.77
1 4 -14 43.21 6.85
1 4 -14 54.95 8.17
-1 -4 13 90.76 10.27
-1 -4 13 87.9 11.71
1 4 -13 92.49 9.82
1 4 -13 80.89 8.89
1 4 -13 91.37 10.16
-1 -4 13 78.24 9.32
-1 -4 12 8.77 2
-1 -4 12 5.86 2.85
-1 -4 12 -0.68 3.16
1 4 -12 10.89 3.32
1 4 -12 8.42 1.83
-1 -4 12 7.35 2.83
-1 -4 12 7.71 3.07
1 4 -12 12.67 3.94
1 4 -12 12.14 3.61
-1 -4 11 179.19 11.63
-1 -4 11 200.69 14.66
-1 -4 11 184.97 10.25
-1 -4 11 190.81 15.75
1 4 -11 222.58 14.97
1 4 -11 204.1 13.88
-1 -4 11 211.12 14.74
-1 -4 11 177.35 11.64
1 4 -11 195.25 13.93
1 4 -11 187.97 12.82
-1 -4 10 230.34 12.78
-1 -4 10 219.12 14.41
-1 -4 10 220.66 11.3
-1 -4 10 219.47 16.32
1 4 -10 244.98 15.42
-1 -4 10 208.86 14.39
-1 -4 10 206.82 11.82
-1 -4 10 230.06 9.87
1 4 -10 244.87 14.88
-1 -4 10 232.91 12.89
1 4 -10 229.52 13.84
-1 -4 9 193.77 11.45
-1 -4 9 195.21 10.91
-1 -4 9 211.54 10.89
-1 -4 9 213.64 15.17
-1 -4 9 228.84 13.96
1 4 -9 236.02 14.39
-1 -4 9 226.17 12.17
-1 -4 9 223.38 14.47
1 4 -9 223.65 13.71
-1 -4 9 222.21 9.45
-1 -4 9 204.11 11.6
1 4 -9 223.21 12.99
1 4 -8 11.48 3.27
-1 -4 8 8.33 2.45
-1 -4 8 7.08 1.8
-1 -4 8 12.32 2.53
-1 -4 8 10.97 2.62
-1 -4 8 9.1 1.88
-1 -4 8 13.57 3.76
-1 -4 8 9.55 2.48
-1 -4 8 9.87 2.37
1 4 -8 11.93 3.08
-1 -4 8 9.15 1.5
-1 -4 7 69.96 6.29
-1 -4 7 64.93 5.58
-1 -4 7 70.36 6.59
-1 -4 7 70.02 5.61
-1 -4 7 69.72 7.47
-1 -4 7 70.94 5.87
-1 -4 7 66.75 6.25
-1 -4 7 71.22 7.24
-1 -4 7 65.68 5.44
1 4 -7 71.83 6.73
-1 -4 7 70.82 4.52
1 4 -7 64.18 6.22
-1 -4 6 192.58 7.06
-1 -4 6 207.09 9.52
-1 -4 6 209.32 10.74
1 4 -6 196.42 7.2
1 4 -6 193.45 7.16
-1 -4 6 194.66 10.84
-1 -4 6 215.6 10.53
-1 -4 6 183.27 9.27
-1 -4 6 193.22 7.06
-1 -4 6 216.38 12.59
-1 -4 6 224.84 11.4
-1 -4 6 197.5 8.05
1 4 -6 200.64 10.79
-1 -4 6 191.12 9.25
1 4 -6 193.72 11.35
-1 -4 5 1427.44 33.94
-1 -4 5 1576.84 39.2
-1 -4 5 1475.71 35.99
1 4 -5 1444.9 34.03
1 4 -5 1394.82 33.87
-1 -4 5 1451.53 39
-1 -4 5 1580.14 39.06
-1 -4 5 1387.48 36.99
1 4 -5 1483.84 39.74
-1 -4 5 1514.63 41.84
-1 -4 5 1619.54 40.31
1 4 -5 1448.07 38.42
-1 -4 5 1471.03 36.03
-1 -4 5 1363.63 34.25
1 4 -5 1469.89 40.04
1 4 -5 1497.01 40.23
-1 -4 5 1573.79 33.76
1 4 -5 1537.24 36.81
-1 -4 5 1513.97 32.76
1 4 -4 314.86 13.21
1 4 -4 314.63 11.43
-1 -4 4 312.69 10.87
-1 -4 4 333.63 9.2
1 4 -4 293.77 12.78
-1 -4 4 309.79 10.34
1 4 -4 308.69 10.29
-1 -4 4 336.79 13.09
-1 -4 4 328.47 10.69
1 4 -4 306.73 10.2
-1 -4 4 343.53 13.24
-1 -4 4 306.92 12.75
-1 -4 4 290.67 11.85
-1 -4 4 334.03 10.93
1 4 -4 300.17 12.08
1 4 -4 325.52 13.16
-1 -4 4 342.29 13.82
-1 -4 4 302.65 14.32
1 4 -4 305.13 12.23
-1 -4 4 327.91 10.75
-1 -4 4 319.52 10.65
-1 -4 4 288.77 10.02
1 4 -4 299.52 9.38
1 4 -3 3.4 1.11
1 4 -3 2.66 1.08
1 4 -3 3.84 1.41
-1 -4 3 3.64 1.34
-1 -4 3 3.73 0.86
-1 -4 3 4.13 1.13
-1 -4 3 2.63 1.01
1 4 -3 1.93 0.55
1 4 -3 3.06 1.05
-1 -4 3 1.8 1.23
-1 -4 3 1.95 1.02
1 4 -3 4.06 1.25
-1 -4 3 3.2 1.29
-1 -4 3 3.49 0.95
1 4 -3 6.07 1.54
1 4 -3 2.1 0.71
-1 -4 3 5.53 1.55
-1 -4 3 5.27 2.07
1 4 -3 5.95 1.48
-1 -4 3 3.72 0.92
-1 -4 3 1.73 0.38
-1 -4 3 3.17 0.84
1 4 -3 3.63 0.91
1 4 -2 991.39 26.39
1 4 -2 975.54 26.52
-1 -4 2 1064.43 25.73
1 4 -2 1016.54 27.15
-1 -4 2 1054.57 26.19
-1 -4 2 1005.86 24.26
-1 -4 2 1043.81 27.86
-1 -4 2 1077.32 24
1 4 -2 1087.07 26.23
-1 -4 2 1041.14 28.44
1 4 -2 1072.93 25.87
-1 -4 2 1054.49 27.43
1 4 -2 1127.99 26.47
1 4 -2 991.76 25.84
-1 -4 2 1051.43 23.65
1 4 -2 1022.7 27.06
-1 -4 2 1082.9 29.47
-1 -4 2 1070.59 28.99
-1 -4 2 1072.99 24.05
-1 -4 2 1017.39 23.25
1 4 -2 968.88 25.66
-1 -4 2 1007.27 25.13
1 4 -2 1060.96 24.33
1 4 -1 4220.73 92.84
1 4 -1 4151.81 93.29
-1 -4 1 4426.21 92.8
1 4 -1 4190.52 94.22
1 4 -1 4194.03 94.51
1 4 -1 4638.28 90.06
-1 -4 1 4465.24 94.7
-1 -4 1 4488.58 93.13
-1 -4 1 4539.64 91.86
1 4 -1 4691.63 91.89
-1 -4 1 4455.2 96.04
-1 -4 1 4906.36 97.37
1 4 -1 4325.94 93.49
1 4 -1 4556.93 94.24
1 4 -1 4640.06 94.97
-1 -4 1 4446.42 95.47
1 4 -1 4344.88 94.58
-1 -4 1 4407.52 94.5
1 4 -1 4452.89 94.44
-1 -4 1 4426.33 97.3
-1 -4 1 4754.68 97.61
1 4 -1 4502.76 95.68
1 4 -1 4652.25 91.9
1 4 -1 4187.14 93.04
-1 -4 1 4515.1 91.91
1 4 -1 4580.36 92.9
-1 -4 1 4267.98 92.6
1 4 -1 4253.64 93.31
1 4 0 1263.18 30.88
-1 -4 0 1282.34 31.6
-1 -4 0 1357.38 30.7
1 4 0 1271.77 29.47
1 4 0 1439.32 33.25
-1 -4 0 1350.03 31.48
1 4 0 1430.46 29.78
-1 -4 0 1369.93 33.05
1 4 0 1388.71 31.88
1 4 0 1359.14 32.55
-1 -4 0 1412.21 33.75
-1 -4 0 1281 31.58
-1 -4 0 1299.13 32.73
1 4 0 1427.11 32.06
-1 -4 0 1353.51 32.92
1 4 0 1349.78 31.06
1 4 0 1285.72 31.18
-1 -4 0 1315.4 30.01
1 4 0 1380.19 31.39
-1 -4 0 1415.19 33.9
-1 -4 0 1298.15 29.7
1 4 0 1288.09 29.91
1 4 0 1420.23 29.84
1 4 0 1300.46 30.43
1 4 0 1305.78 30.68
1 4 1 143.8 6.45
-1 -4 -1 129.67 6.26
-1 -4 -1 131.2 6.22
1 4 1 127.73 5.33
1 4 1 122.16 5.84
1 4 1 128.3 5.65
1 4 1 121.51 4.99
-1 -4 -1 126.21 5.03
-1 -4 -1 123.51 4.85
-1 -4 -1 128.84 5.95
1 4 1 120.01 6.04
-1 -4 -1 125.07 6.32
1 4 1 130.67 5.79
-1 -4 -1 126.02 5.07
1 4 1 123.48 5.25
-1 -4 -1 128.06 6.37
1 4 1 133.19 5.43
1 4 1 132.88 6.02
-1 -4 -1 127.92 5.63
-1 -4 -1 124.76 4.6
-1 -4 -1 124.54 3.97
1 4 1 147.53 5.92
1 4 1 127.46 3.79
-1 -4 -1 135.94 4.77
1 4 1 133.35 5.6
1 4 2 1891.59 40.76
-1 -4 -2 1922.18 41.52
-1 -4 -2 1809.65 41.69
1 4 2 1763.13 39.98
-1 -4 -2 1740.84 39.04
-1 -4 -2 1774.92 39.47
-1 -4 -2 1791.17 39.86
1 4 2 1770.28 40.8
1 4 2 1744.18 40.32
1 4 2 1856.94 40.99
-1 -4 -2 1820.6 41.37
1 4 2 1789.23 41.04
-1 -4 -2 1803.39 38.82
-1 -4 -2 1855.05 41.39
-1 -4 -2 1864.91 41.94
1 4 2 1841.74 40.55
-1 -4 -2 1821.99 39.99
1 4 2 1886.28 39.63
-1 -4 -2 1763.32 39.25
1 4 2 1929.8 39.91
1 4 2 1713.23 38.73
-1 -4 -2 1798.03 41.02
-1 -4 -2 1757.69 37.56
1 4 2 1653.66 40.39
-1 -4 -3 3975.69 91.02
1 4 3 4249.76 90.77
1 4 3 4406.61 90.34
-1 -4 -3 4232.7 91.06
-1 -4 -3 4422.77 90.74
1 4 3 4497.38 89.76
-1 -4 -3 4606.67 91.49
1 4 3 4224.5 90.73
1 4 3 4571.15 88.37
1 4 3 4416.96 89.45
-1 -4 -3 4248.36 90.2
-1 -4 -3 4416.01 90.71
-1 -4 -3 4402.06 89.41
-1 -4 -3 4139.36 90.18
-1 -4 -3 4070.25 88.71
1 4 3 4138.37 89.39
-1 -4 -3 4159.55 89.12
1 4 3 4100.93 90.04
-1 -4 -3 4097.45 89.29
-1 -4 -3 4079.91 88.73
-1 -4 -3 4310.06 89.71
1 4 4 143.99 6.31
-1 -4 -4 146.49 6.77
1 4 4 148.34 5.65
-1 -4 -4 171.58 6.88
1 4 4 134.78 6.3
1 4 4 145.5 7.04
-1 -4 -4 147.9 6.17
-1 -4 -4 159.41 6.46
1 4 4 152.11 5.84
-1 -4 -4 149.85 5.36
1 4 4 149.76 6.82
-1 -4 -4 128.56 6.99
1 4 4 135.58 6.52
-1 -4 -4 147.65 6.34
-1 -4 -4 132.27 6.05
-1 -4 -4 140.52 6.31
1 4 5 74.96 3.86
1 4 5 77.16 4.8
-1 -4 -5 76.69 2.96
-1 -4 -5 80.93 4.83
1 4 5 71.38 8.93
1 4 5 70.43 3.16
-1 -4 -5 88.72 4.53
1 4 5 68.26 4.88
1 4 5 71.63 3.74
-1 -4 -5 83.06 4.19
-1 -4 -5 70.9 5.45
-1 -4 -5 68.87 3.32
1 4 5 73.42 4.86
1 4 6 500.15 15.4
-1 -4 -6 526.89 12.79
1 4 6 508.16 14.3
1 4 6 450.31 13.71
1 4 6 446.95 13.71
-1 -4 -6 506.24 13.41
1 4 6 504.01 24.33
-1 -4 -6 491.04 14.7
-1 -4 -6 449.42 12.1
1 4 6 445.68 13.03
-1 -4 -6 500.34 18.04
1 4 6 495.52 16.4
1 4 7 817.11 20.79
1 4 7 804.38 20.73
-1 -4 -7 792.99 19.18
-1 -4 -7 793.52 19.14
1 4 7 720.16 20.07
1 4 7 860.07 23.49
-1 -4 -7 927.16 21.09
-1 -4 -7 902.94 26.98
1 4 7 925.11 34.62
-1 -4 -7 883.36 21.68
1 4 8 1237.11 31.46
1 4 8 1175.38 32.39
-1 -4 -8 1299.69 36.74
1 4 8 1236.14 41.74
-1 -4 -8 1230.78 29.02
-1 -4 -8 1148.6 27.33
1 4 8 1193.81 28.35
1 4 8 1205.78 28.4
-1 -4 -8 1331.37 30.26
1 4 9 243.32 11.19
1 4 9 228.57 9.92
-1 -4 -9 234.5 8.01
1 4 9 242.84 15.91
-1 -4 -9 228.87 13.27
-1 -4 -9 209.27 7.33
1 4 9 225.15 7.47
1 4 9 223.91 7.45
-1 -4 -9 258.77 10.06
-1 -4 -10 492.97 13.8
-1 -4 -10 462.13 13.09
1 4 10 519.76 12.58
1 4 10 526.04 12.61
1 4 10 537.62 17.25
1 4 10 562.16 18.99
-1 -4 -10 594 23.59
1 4 10 561.5 26.08
1 4 11 236.61 8.16
-1 -4 -11 267.12 14.4
-1 -4 -11 229.43 12.39
1 4 11 211.46 15.52
-1 -4 -11 237 14.89
1 4 11 227.77 11.49
1 4 11 226.01 10.33
-1 -4 -12 28.05 4.57
-1 -4 -12 26.67 5.67
-1 -4 -12 22.23 3.72
1 4 12 26.44 5.6
1 4 12 24.22 3.57
-1 -4 -13 3.64 1.68
-1 -4 -13 1.79 1.8
-1 -4 -13 4.29 1.31
1 4 13 5.29 1.62
1 4 14 87.21 8.45
-1 -4 -14 102.25 9.96
1 4 14 89.32 10.39
-1 -4 -14 86.95 9.72
1 4 14 91.91 7.52
1 4 15 98.34 9.34
-1 -4 -15 92.23 9.89
-1 -4 -15 114.72 11.88
-1 -4 -15 85.87 7.63
1 4 16 23.7 4.76
-1 -4 -16 22.49 5.63
-1 -4 -16 25.23 5
-1 -5 14 100.47 10.72
1 5 -14 121.22 11.82
1 5 -13 285.34 18.56
1 5 -13 278.98 18.1
1 5 -13 309.3 19.22
-1 -5 13 322.38 22.61
-1 -5 13 270.69 18.72
-1 -5 12 214.82 18.02
-1 -5 12 249.54 17.11
1 5 -12 270.09 17.62
1 5 -12 251.25 16.35
-1 -5 12 242.41 17.12
1 5 -12 268.91 17.24
-1 -5 12 239.54 15.99
-1 -5 11 94.42 7.78
-1 -5 11 108.46 10.68
-1 -5 11 102.9 11.92
1 5 -11 115.38 10.24
1 5 -11 102.18 10.32
-1 -5 11 93.92 9.99
1 5 -11 103.46 10.24
-1 -5 11 96.17 7.9
-1 -5 11 96.43 9.74
1 5 -11 97.52 8.55
-1 -5 10 423.12 17.62
-1 -5 10 414.6 23.77
-1 -5 10 418.79 21.49
-1 -5 10 433.73 17.65
1 5 -10 451.57 21.02
-1 -5 10 458.38 23.15
-1 -5 10 420.73 19.1
-1 -5 10 425.89 17.67
1 5 -10 441.26 21.29
1 5 -10 443.78 19.68
-1 -5 10 410.69 21.08
-1 -5 9 248.4 12.27
-1 -5 9 239.86 16.57
-1 -5 9 249.94 13.04
-1 -5 9 238.11 14.97
-1 -5 9 237.98 12.32
1 5 -9 241.2 14.26
-1 -5 9 260.03 16.51
-1 -5 9 239.33 13.8
1 5 -9 245.62 14.76
-1 -5 9 251.35 12.3
-1 -5 9 235.84 9.12
1 5 -9 230.11 13.19
-1 -5 9 225.44 14.69
1 5 -8 7.1 3.04
-1 -5 8 4.56 1.47
1 5 -8 4.08 1.25
-1 -5 8 4.79 1.9
-1 -5 8 7.28 2.08
-1 -5 8 12.59 3.61
-1 -5 8 9.42 2.45
-1 -5 8 0.58 1.92
-1 -5 8 6.16 2.44
1 5 -8 4.06 1.6
-1 -5 8 6.94 3.39
-1 -5 8 6.6 2.36
1 5 -8 8.87 2.82
-1 -5 8 4.74 1.88
-1 -5 8 3.99 0.97
1 5 -7 15.32 3.41
-1 -5 7 14.09 1.85
-1 -5 7 14.49 3.34
1 5 -7 16.17 3.11
-1 -5 7 13.96 3.08
-1 -5 7 16.31 2.74
-1 -5 7 15.26 3.14
-1 -5 7 15.08 3.03
-1 -5 7 16.13 3.19
1 5 -7 16.66 3.24
1 5 -7 16.11 3.69
-1 -5 7 18.77 3.38
-1 -5 7 20.89 4.01
1 5 -7 15.19 3.46
-1 -5 7 17.51 2.74
-1 -5 7 15.84 1.95
-1 -5 6 86.31 7.81
-1 -5 6 95.62 5.21
-1 -5 6 93.13 5.94
-1 -5 6 106.28 8
-1 -5 6 101.01 8.1
-1 -5 6 95.59 7.58
-1 -5 6 91.57 6.84
1 5 -6 91.07 7.2
1 5 -6 100.22 8.21
-1 -5 6 112.59 8.64
-1 -5 6 97.34 8.88
1 5 -6 103.56 7.65
-1 -5 6 89.19 4.95
-1 -5 6 99.7 6.22
1 5 -6 97.06 8.18
-1 -5 5 555.41 21.48
-1 -5 5 556.16 16.48
-1 -5 5 567.66 16.88
-1 -5 5 588.06 20.69
-1 -5 5 554.52 20.45
-1 -5 5 494.93 18.74
-1 -5 5 629.23 21.25
1 5 -5 547.61 19.35
1 5 -5 548.39 20.63
-1 -5 5 582.05 22.9
-1 -5 5 596.24 21.81
1 5 -5 554 19.2
-1 -5 5 558.41 16.88
1 5 -5 513.63 20.08
1 5 -5 564.75 20.97
1 5 -5 558.31 17.21
1 5 -4 399.32 13.39
1 5 -4 398.06 16.09
1 5 -4 389.5 15.62
-1 -5 4 393.86 16.73
-1 -5 4 402.82 13.44
-1 -5 4 427.75 16.46
-1 -5 4 423.95 12.82
-1 -5 4 411.73 16.34
-1 -5 4 402.38 15.98
-1 -5 4 354.72 14.86
-1 -5 4 423.39 12.63
1 5 -4 379.9 14.48
1 5 -4 379.79 15.73
-1 -5 4 437.06 17.47
-1 -5 4 427.76 18.18
1 5 -4 375.32 14.41
-1 -5 4 408.55 12.11
-1 -5 4 420.09 12.9
1 5 -4 392.56 11.26
1 5 -3 12.15 2.31
1 5 -3 12.18 2.51
1 5 -3 10.74 1.95
-1 -5 3 10.18 1.63
-1 -5 3 9.28 1.35
-1 -5 3 13.6 2.65
-1 -5 3 16.64 2.91
-1 -5 3 13.08 1.66
-1 -5 3 13.23 2.48
-1 -5 3 14.19 2.78
1 5 -3 12.63 2.36
1 5 -3 10.85 2.28
-1 -5 3 13.71 2.62
-1 -5 3 10.03 2.45
1 5 -3 8.67 1.84
-1 -5 3 12.93 1.33
-1 -5 3 12.5 1.71
1 5 -3 11.46 1.4
-1 -5 2 263.79 10.38
-1 -5 2 275.93 9.43
-1 -5 2 281.81 12.24
-1 -5 2 268.35 11.79
1 5 -2 253.57 8.68
-1 -5 2 280.69 8.92
-1 -5 2 279.54 12.53
-1 -5 2 267.27 12.11
-1 -5 2 269.76 11.7
1 5 -2 254.27 9.92
1 5 -2 259.9 10.83
-1 -5 2 280.09 12.68
-1 -5 2 269.66 12.78
-1 -5 2 271.25 6.81
-1 -5 2 266.36 8.84
1 5 -2 241.22 9.58
-1 -5 2 264.84 9.23
1 5 -2 279.3 8.87
1 5 -2 255.27 8.7
1 5 -2 254.61 10.93
1 5 -2 280.53 8.82
1 5 -2 247.43 10.15
1 5 -1 365.56 11.75
1 5 -1 369.47 12.94
1 5 -1 349.19 11.12
-1 -5 1 371.27 12
-1 -5 1 393.83 13.29
-1 -5 1 394.22 14.37
1 5 -1 394.73 10.93
-1 -5 1 365.89 13.93
-1 -5 1 400.46 14.95
-1 -5 1 383.31 14.53
1 5 -1 373.24 12.91
-1 -5 1 404.84 15.34
-1 -5 1 378.24 13.34
-1 -5 1 368.91 11
1 5 -1 386.47 10.89
1 5 -1 384.52 11.46
1 5 -1 360.3 11.35
1 5 -1 376.3 12.04
1 5 -1 340.84 11.54
-1 -5 0 2518.6 58.81
1 5 0 2555.16 58.18
1 5 0 2555.06 56.35
-1 -5 0 2702.39 59.32
1 5 0 2896.57 57.15
-1 -5 0 2760.16 61.66
-1 -5 0 2609.21 61.07
-1 -5 0 2804.51 62.43
-1 -5 0 2586.5 59.67
-1 -5 0 2616.17 56.81
1 5 0 2583.9 58.58
-1 -5 0 2790.72 62.52
-1 -5 0 2614.56 56.33
1 5 0 2616.46 56.68
1 5 0 2882.29 57.19
1 5 0 2628.45 57.81
1 5 0 2571.64 57.28
1 5 0 2674.8 58.96
1 5 1 33.55 2.82
-1 -5 -1 36.42 3.43
-1 -5 -1 36.51 3.43
1 5 1 36.67 2.85
-1 -5 -1 38.03 3.83
-1 -5 -1 34.09 3.26
1 5 1 37.22 3.33
-1 -5 -1 34.89 2.65
1 5 1 35.19 2.87
1 5 1 37.33 2.92
-1 -5 -1 36.06 3.22
-1 -5 -1 33.03 3.43
1 5 1 37.21 2.79
-1 -5 -1 30.07 2.13
-1 -5 -1 38.37 2.57
1 5 1 35.7 3.02
1 5 1 31.69 2.65
1 5 1 30.63 3.06
1 5 1 31.35 2.46
-1 -5 -1 33.37 2.55
1 5 2 350.25 11.82
-1 -5 -2 393.49 13.09
1 5 2 396.17 12.15
-1 -5 -2 370.01 13.12
-1 -5 -2 378.37 13.12
1 5 2 388.37 12.74
-1 -5 -2 378.5 13.14
-1 -5 -2 364.09 10.53
-1 -5 -2 378.31 12.17
-1 -5 -2 386.28 13.51
-1 -5 -2 382.99 13.74
1 5 2 392.2 12.57
1 5 2 376.7 11.56
1 5 2 409.13 12.03
1 5 2 360.36 10.08
-1 -5 -2 357.98 10.08
-1 -5 -2 387.35 10.59
1 5 2 354.83 11.42
-1 -5 -2 361.25 10.59
1 5 2 367.9 11.98
-1 -5 -2 374.8 11.49
1 5 2 361.74 10.92
-1 -5 -2 368.92 10.98
1 5 2 356.14 12.39
-1 -5 -3 1950.3 46.9
-1 -5 -3 2021.27 47.53
-1 -5 -3 2033.09 48.55
-1 -5 -3 2050.92 47.27
1 5 3 2186.85 46.38
-1 -5 -3 1997.18 47
1 5 3 2054.92 47.22
-1 -5 -3 2131.42 48.15
-1 -5 -3 2048.49 47.96
-1 -5 -3 1998.66 43.44
1 5 3 2009.48 47.04
1 5 3 2060.36 46
-1 -5 -3 2120.75 47.59
-1 -5 -3 2033.34 45.89
-1 -5 -3 2059.7 47.73
1 5 3 2160.36 44.96
-1 -5 -3 1992.32 45.56
1 5 3 1928.79 44.59
1 5 3 1949.44 45.56
-1 -5 -3 1953.39 44.26
1 5 3 1960.56 45.95
-1 -5 -3 1967.38 44.74
-1 -5 -3 2018.48 45.26
-1 -5 -4 474.57 16.41
-1 -5 -4 489.36 16.07
-1 -5 -4 471.22 17.21
1 5 4 535.58 14.73
-1 -5 -4 500.05 16.1
1 5 4 499.44 16.16
-1 -5 -4 500.52 15.79
1 5 4 519.34 14.72
-1 -5 -4 524.1 15.24
1 5 4 518.06 13.56
-1 -5 -4 501.59 14.26
-1 -5 -4 492.65 15.93
1 5 4 485.67 14.94
-1 -5 -4 483.48 14.06
1 5 4 489.78 15.34
1 5 5 10.74 4.42
-1 -5 -5 7.36 1.49
1 5 5 10.27 2.08
1 5 5 10.38 1.38
-1 -5 -5 11.01 1.74
1 5 5 8.36 1.97
-1 -5 -5 11.8 2.04
1 5 5 9.82 1.5
-1 -5 -5 10.46 1.8
-1 -5 -5 8.92 1.32
-1 -5 -5 13.03 2.42
1 5 5 9.37 1.85
1 5 5 8.87 1.14
1 5 6 221.05 9.88
1 5 6 221.14 7.83
1 5 6 220.34 9.78
1 5 6 219.76 16.74
-1 -5 -6 222.88 9.38
1 5 6 225.37 6.9
-1 -5 -6 218.38 8.51
1 5 6 203.85 9.97
1 5 6 198.6 7.78
-1 -5 -6 210.31 8.19
-1 -5 -6 206.44 7.3
-1 -5 -6 224.41 11.31
1 5 6 216.64 10.04
1 5 7 70.26 5.34
-1 -5 -7 73.9 4.11
1 5 7 59.74 3.88
-1 -5 -7 64.5 3.47
-1 -5 -7 80.22 6.9
-1 -5 -7 72.92 4.95
1 5 7 71.81 9.16
1 5 8 152.93 8.4
-1 -5 -8 147.12 5.52
-1 -5 -8 137.78 5.55
1 5 8 141.85 6.29
1 5 8 148.51 8.79
-1 -5 -8 174.16 11.1
-1 -5 -8 144.97 9.53
1 5 8 176.56 14.27
-1 -5 -8 158.8 7.38
-1 -5 -9 161.61 6.14
1 5 9 177.13 9.2
1 5 9 171.07 9.8
-1 -5 -9 188.46 12.38
-1 -5 -9 184.96 7.82
1 5 9 172.55 14.04
-1 -5 -9 166.22 10.42
-1 -5 -10 56.04 3.27
-1 -5 -10 58.18 6.23
1 5 10 68.3 8.56
-1 -5 -10 65.27 4.18
-1 -5 -10 64.43 7.42
1 5 10 58.55 5.15
1 5 10 58.17 5.61
-1 -5 -11 220.24 14.44
1 5 11 195.88 14.99
-1 -5 -11 227.07 12.78
1 5 11 215.01 11.69
1 5 11 200.39 10.24
-1 -5 -12 91.3 8.68
-1 -5 -12 93.13 8.28
-1 -5 -12 93.15 9.69
1 5 12 89.66 9.94
1 5 12 87.8 6.45
1 5 12 88.51 7.35
-1 -5 -13 13.39 4.67
-1 -5 -13 7.06 3.1
-1 -5 -13 8.31 2.72
1 5 13 10.09 3.75
1 5 13 9.85 2.55
1 5 14 40.32 5.94
-1 -5 -14 50.12 6.89
-1 -5 -14 36.29 6.16
1 5 14 43.33 7.14
1 5 14 32.84 4.48
1 5 15 152.22 11.79
-1 -5 -15 172.23 13.54
-1 -5 -15 121.23 12.29
1 5 15 132.09 12.85
1 5 15 144.08 10
1 5 16 -0.88 1.37
-1 -5 -16 -0.65 2.69
-1 -5 -16 2.3 1.66
1 5 17 3.48 2.01
1 6 -13 30.51 5.45
1 6 -13 29.4 5.47
1 6 -13 30.36 5.73
-1 -6 13 36.29 6.39
-1 -6 13 39.93 6.58
-1 -6 12 48.26 8.63
-1 -6 12 45.92 6.65
1 6 -12 55.87 8.31
1 6 -12 44.67 6.83
-1 -6 12 49.16 7.38
1 6 -12 51.57 7.45
-1 -6 12 48.76 7.23
-1 -6 11 46.14 7.41
-1 -6 11 36.33 6.87
1 6 -11 36.92 6.63
-1 -6 11 34.65 6.63
1 6 -11 49.03 7.07
-1 -6 11 27.75 5.07
-1 -6 10 181.9 10.32
-1 -6 10 189.81 15.7
-1 -6 10 189.66 14.3
1 6 -10 175.56 12.6
-1 -6 10 197.55 13.14
-1 -6 10 204.82 15.54
-1 -6 10 190.53 10.42
1 6 -10 196.72 13.74
1 6 -10 189.65 11.88
-1 -6 10 171.4 12.63
-1 -6 9 332.08 14.2
-1 -6 9 333.33 17.51
-1 -6 9 361.18 19.24
-1 -6 9 313.21 20.33
1 6 -9 353.08 17.89
-1 -6 9 360.44 18.21
-1 -6 9 346.52 20.31
1 6 -9 356.15 18.16
-1 -6 9 346.07 14.45
-1 -6 9 344.16 18.29
1 6 -9 336.36 16.26
1 6 -8 316.25 15.03
-1 -6 8 294.97 16.49
-1 -6 8 316.66 13.31
-1 -6 8 333.12 17.06
-1 -6 8 338.79 16.92
-1 -6 8 313.07 17.19
-1 -6 8 281.51 14.43
1 6 -8 337.31 17.84
1 6 -8 314.76 16.18
-1 -6 8 322.59 17.12
-1 -6 8 320.43 19.07
-1 -6 8 310.48 13.22
1 6 -8 357.92 17.1
1 6 -8 337.4 18.43
-1 -6 7 14.36 2.05
-1 -6 7 8.13 2.81
1 6 -7 15.23 3.07
-1 -6 7 12.13 2.12
-1 -6 7 11.67 3.12
-1 -6 7 13.49 2.6
-1 -6 7 9.7 2.57
-1 -6 7 12.04 2.94
1 6 -7 11.11 3.03
1 6 -7 9.69 2.88
-1 -6 7 14.63 3.5
-1 -6 7 12.55 3.98
-1 -6 7 11.32 2.19
1 6 -7 9.66 2.53
1 6 -7 12.99 3.46
-1 -6 6 515.43 22.36
-1 -6 6 611.86 17.89
-1 -6 6 546.25 17.8
-1 -6 6 608.46 23.01
-1 -6 6 566.65 22.67
-1 -6 6 648.49 23.5
-1 -6 6 521.81 20.66
1 6 -6 569.53 20.97
1 6 -6 575.71 22.76
-1 -6 6 600.38 25.54
-1 -6 6 643.73 24.45
-1 -6 6 557.4 17.97
1 6 -6 560.05 20.88
1 6 -6 578.39 23.26
-1 -6 5 24.13 4.24
-1 -6 5 22.28 3.01
-1 -6 5 19.2 3.46
-1 -6 5 25.29 2.92
-1 -6 5 20.17 3.35
-1 -6 5 26.91 4.13
1 6 -5 24 3.71
1 6 -5 25.69 4.18
-1 -6 5 28.56 4.72
-1 -6 5 32.12 5.05
1 6 -5 24.25 3.56
-1 -6 5 25.46 2.89
-1 -6 5 25.64 2.43
1 6 -5 21.7 2.67
1 6 -5 26.97 4.58
1 6 -5 20.1 3.28
1 6 -4 23.9 3.47
1 6 -4 28.19 2.94
1 6 -4 26.82 4.28
-1 -6 4 26.92 3.97
-1 -6 4 27.23 3.21
-1 -6 4 25.61 2.69
-1 -6 4 23.92 3.78
-1 -6 4 27.02 3.87
-1 -6 4 24.43 3.94
1 6 -4 24.08 3.3
1 6 -4 24.91 3.71
-1 -6 4 22.49 3.6
-1 -6 4 27.55 4.58
1 6 -4 27.23 3.28
-1 -6 4 28.57 2.19
-1 -6 4 24.66 2.59
1 6 -4 24.8 2.11
1 6 -3 73.38 6.16
1 6 -3 78.55 5.85
-1 -6 3 88.48 7.03
-1 -6 3 83.66 4.92
-1 -6 3 77.8 5.53
-1 -6 3 72.08 4.57
-1 -6 3 89.02 7.14
-1 -6 3 85.44 7.25
-1 -6 3 84.23 6.97
-1 -6 3 69.2 6.79
1 6 -3 80.9 5.47
1 6 -3 77.3 6.29
-1 -6 3 90.43 8.05
-1 -6 3 75.6 6.84
-1 -6 3 77.17 4.68
1 6 -3 77.22 5.3
1 6 -3 80.97 4.21
1 6 -2 11.66 2.06
1 6 -2 14.05 2.56
-1 -6 2 14.12 2.87
-1 -6 2 12.05 2.22
-1 -6 2 12.81 1.91
-1 -6 2 14.49 2.82
1 6 -2 11.39 1.61
-1 -6 2 17.36 3.39
-1 -6 2 11.86 2.72
-1 -6 2 14.12 3
1 6 -2 13.04 2.28
1 6 -2 14.2 2.16
1 6 -2 14.12 1.24
-1 -6 2 14.18 2.76
-1 -6 2 9.93 1.87
1 6 -2 10.59 1.56
1 6 -2 10.36 1.94
1 6 -2 12.94 1.71
1 6 -2 12.73 1.94
1 6 -1 210.51 8.66
1 6 -1 206.95 9.6
1 6 -1 213.01 8.05
-1 -6 1 227.79 9.47
-1 -6 1 211.19 10.13
-1 -6 1 233.08 11.33
1 6 -1 243.46 8.39
-1 -6 1 238.04 11.88
-1 -6 1 241.81 11.57
-1 -6 1 257.7 12.35
1 6 -1 215.68 9.71
-1 -6 1 235.99 12.22
-1 -6 1 226.32 10.6
1 6 -1 247.1 8.42
-1 -6 1 213.58 7.87
1 6 -1 224.54 8.36
1 6 -1 241.79 8.69
1 6 -1 223.17 9.01
1 6 -1 223.59 8.74
1 6 0 2149.8 48.2
-1 -6 0 2082.28 50.56
1 6 0 2105.59 50.34
-1 -6 0 2223.12 51.74
1 6 0 2411.02 49.35
-1 -6 0 2168.54 52.64
-1 -6 0 2223.47 54.84
-1 -6 0 2331.2 55.45
1 6 0 2134.43 50.76
-1 -6 0 2202.55 48.55
-1 -6 0 2243.13 55.57
-1 -6 0 2175.21 47.88
1 6 0 2199.46 48.22
1 6 0 2477.47 49.56
1 6 0 2198.19 49.17
1 6 0 2216.67 51.18
1 6 0 2220.03 49.83
-1 -6 -1 77.29 4.89
-1 -6 -1 72.65 5.31
-1 -6 -1 76.68 5.52
1 6 1 77.08 4.45
-1 -6 -1 78.81 5.61
-1 -6 -1 78.66 6.13
1 6 1 70.83 4.5
-1 -6 -1 72.31 5.11
-1 -6 -1 70.98 5.93
1 6 1 79 4.54
-1 -6 -1 70.89 3.46
1 6 1 72.38 4.79
1 6 1 71.12 5.19
1 6 1 69.55 4.29
1 6 1 73.37 4.1
-1 -6 -1 70.96 3.77
-1 -6 -2 1234.03 32.19
-1 -6 -2 1307.6 32.14
-1 -6 -2 1208.53 32.08
-1 -6 -2 1192.34 32.87
-1 -6 -2 1201.07 32.02
-1 -6 -2 1244.75 28.08
-1 -6 -2 1194.55 30.68
-1 -6 -2 1203.75 33.17
-1 -6 -2 1223.95 32.91
1 6 2 1175.65 26.64
-1 -6 -2 1177.34 26.95
1 6 2 1171 28.15
-1 -6 -2 1194.59 27.77
1 6 2 1191.43 30.07
1 6 2 1158.44 29
-1 -6 -2 1166.54 28.26
1 6 2 1143.05 30.69
-1 -6 -3 2649.7 60.37
-1 -6 -3 2768.98 61.47
-1 -6 -3 2697.4 61.68
-1 -6 -3 2752.68 61.43
-1 -6 -3 2779.72 62.27
-1 -6 -3 2759.85 62.53
1 6 3 2670.55 60.87
-1 -6 -3 2679.51 56.46
-1 -6 -3 2759.57 60.19
-1 -6 -3 2724.06 62.21
-1 -6 -3 2688.23 62.54
1 6 3 2584.6 57.26
-1 -6 -3 2600.92 57.09
-1 -6 -3 2564.88 57.74
1 6 3 2466.53 60.07
1 6 3 2533.3 58.71
1 6 3 2600.78 59.32
-1 -6 -4 1899.73 47.76
-1 -6 -4 2050.9 48.37
-1 -6 -4 1972.43 49.63
-1 -6 -4 1941.16 47.23
-1 -6 -4 1992.3 49.12
-1 -6 -4 2110.61 48.7
1 6 4 1975.63 47.69
-1 -6 -4 1977.6 42.72
1 6 4 2074.7 44.65
-1 -6 -4 2073.13 48.55
-1 -6 -4 2018.98 46.72
1 6 4 1904.87 45.13
-1 -6 -4 2016.49 46.68
1 6 4 1895.08 46.3
-1 -6 -4 1875.91 44.13
-1 -6 -5 0.46 0.99
-1 -6 -5 0.26 0.88
-1 -6 -5 0.8 0.63
-1 -6 -5 1.85 1.14
1 6 5 1.92 0.83
-1 -6 -5 4.14 1.47
1 6 5 1.66 0.71
-1 -6 -5 0.79 0.41
-1 -6 -5 1.03 0.84
-1 -6 -5 0.19 0.58
-1 -6 -5 1.22 0.94
-1 -6 -5 0.64 0.63
1 6 5 0.17 0.6
-1 -6 -6 658.2 22.78
1 6 6 688.71 21.52
-1 -6 -6 695.05 23.11
1 6 6 677.25 32.36
-1 -6 -6 671.7 23.51
-1 -6 -6 704.95 21.4
1 6 6 712.74 17.99
-1 -6 -6 661.41 19.71
-1 -6 -6 732.42 20.66
1 6 6 638.22 21.6
-1 -6 -6 698.38 20.33
1 6 6 663.07 19.12
-1 -6 -6 701.41 20.87
-1 -6 -6 651.33 18.4
-1 -6 -6 694.82 23.06
1 6 6 660.04 20.91
1 6 7 286.96 12.27
1 6 7 245.32 11.8
-1 -6 -7 276.31 13.67
1 6 7 284.29 19.29
-1 -6 -7 277.43 13.83
-1 -6 -7 295.53 11.81
1 6 7 275.11 8.37
-1 -6 -7 255.59 10.07
-1 -6 -7 281.16 10.49
1 6 7 256.49 12.4
-1 -6 -7 271.1 11.76
1 6 7 259.47 9.76
-1 -6 -7 274.25 13.71
-1 -6 -7 248.04 9.07
1 6 7 252.82 11.95
1 6 8 110.78 11.4
-1 -6 -8 95.41 6.18
-1 -6 -8 95.5 8.01
-1 -6 -8 85.95 4.91
-1 -6 -8 90.12 5.03
1 6 8 77.44 4.61
-1 -6 -8 81.83 4.37
-1 -6 -8 100.15 8.53
1 6 8 88.08 6.62
-1 -6 -9 124.84 5.81
-1 -6 -9 122.42 5.25
1 6 9 143.72 9.51
1 6 9 140.2 8.79
1 6 9 141.26 8.68
-1 -6 -9 129.97 5.55
-1 -6 -9 141.13 9.99
-1 -6 -9 156.04 7.88
1 6 9 134.11 12.38
1 6 10 52.29 5.68
1 6 10 58.97 5.51
-1 -6 -10 41.83 2.68
-1 -6 -10 53.29 6
-1 -6 -10 50.39 4.32
1 6 10 42.18 6.81
-1 -6 -11 259.86 13.86
-1 -6 -11 233.18 13.61
1 6 11 224.88 16.41
1 6 11 223.5 11.57
1 6 11 212.95 12.31
-1 -6 -12 329.4 16.69
1 6 12 286.02 18.62
-1 -6 -12 308 16.03
1 6 12 295.71 15.16
1 6 12 311.56 14.05
-1 -6 -13 96.71 9.19
-1 -6 -13 78.22 9.41
1 6 13 82.24 9.61
-1 -6 -13 85.38 8.07
1 6 13 82.96 7.62
1 6 13 73.89 6.3
-1 -6 -14 53.66 6.97
-1 -6 -14 44.98 7.22
-1 -6 -14 49.01 5.88
1 6 14 39.07 7.56
1 6 14 50.91 6.1
1 6 15 274.3 16.92
-1 -6 -15 299.99 18.02
-1 -6 -15 270.87 18.99
1 6 15 222.64 16.44
1 6 15 278.5 15.12
1 6 16 83 9.08
-1 -6 -16 65.95 9.39
-1 -6 -16 73.82 9.02
1 6 17 -1.41 3.78
1 7 -13 35.73 7.11
-1 -7 13 33.61 6.8
-1 -7 12 70.65 9.59
1 7 -12 78.47 9.06
1 7 -12 76.8 8.7
-1 -7 12 85.13 10.03
-1 -7 12 76.18 11
-1 -7 11 32.08 6.07
-1 -7 11 42.81 7.38
1 7 -11 30.49 4.9
-1 -7 11 37.73 7.42
1 7 -11 35.02 5.65
-1 -7 11 40.49 6.33
-1 -7 10 129.22 11.85
1 7 -10 124.22 11.4
1 7 -10 104.79 10.04
-1 -7 10 104.6 10.46
-1 -7 10 124.98 12.36
1 7 -10 116.3 10.09
-1 -7 10 119.03 10.46
-1 -7 9 331.32 13.83
-1 -7 9 342.2 18.19
-1 -7 9 333.48 19.46
1 7 -9 370.81 18.69
1 7 -9 355.87 20.28
-1 -7 9 352.18 21.56
-1 -7 9 357.82 19.57
-1 -7 9 362.19 14.4
1 7 -9 365.89 18.69
-1 -7 9 352.76 18.84
-1 -7 8 190.82 13.27
-1 -7 8 175 9.1
-1 -7 8 199.48 13.39
-1 -7 8 169.53 12.96
1 7 -8 183.13 12
1 7 -8 177.68 13.12
-1 -7 8 173.95 13.24
-1 -7 8 185.82 14.93
1 7 -8 182.11 11.92
-1 -7 8 165.24 8.94
-1 -7 8 176.3 12.44
1 7 -8 169.35 10.37
1 7 -7 54.39 5.44
-1 -7 7 52.16 4.42
-1 -7 7 49.18 5.99
-1 -7 7 54.18 4.73
-1 -7 7 57.23 7.03
-1 -7 7 61.46 7.48
-1 -7 7 53.92 6.53
1 7 -7 50.48 5.98
1 7 -7 47.41 6.26
-1 -7 7 41.86 6.77
-1 -7 7 49.35 6.84
1 7 -7 54.12 5.96
-1 -7 7 43.66 4.13
1 7 -7 42.61 6.23
-1 -7 6 185.22 9.12
-1 -7 6 161.89 11.53
-1 -7 6 173.7 8.53
-1 -7 6 199.76 12.71
-1 -7 6 159.66 11.66
-1 -7 6 199.35 12.77
1 7 -6 178.9 11.91
1 7 -6 183.86 10.84
-1 -7 6 192.42 14.35
-1 -7 6 183.2 12.99
1 7 -6 171.92 10.49
-1 -7 6 170.74 8.5
1 7 -6 194.35 12.62
-1 -7 5 442.55 19.8
-1 -7 5 491.87 16.81
-1 -7 5 524.87 21.24
-1 -7 5 427.39 14.92
-1 -7 5 453.23 20.25
-1 -7 5 482.72 21.1
1 7 -5 450.52 17.41
1 7 -5 445.79 19.56
-1 -7 5 482.11 22
-1 -7 5 498.82 23.23
-1 -7 5 445.04 15.12
1 7 -5 472.87 17.71
1 7 -5 460.07 14.59
1 7 -5 432.15 19.53
-1 -7 4 14.84 3.33
-1 -7 4 12.87 2.3
-1 -7 4 11.29 2.06
-1 -7 4 15.55 3.23
-1 -7 4 14.36 3.41
-1 -7 4 12.3 3.29
-1 -7 4 19.54 4.13
1 7 -4 15.06 2.73
1 7 -4 16.5 3.61
-1 -7 4 11.37 3.14
-1 -7 4 13.4 3.75
1 7 -4 16.51 2.88
-1 -7 4 14.62 2.16
1 7 -4 15.31 2.97
1 7 -4 13.24 2.05
1 7 -4 13.69 3.09
1 7 -3 0.68 0.85
1 7 -3 1.37 1.75
-1 -7 3 0.89 1.19
-1 -7 3 1.43 1.08
-1 -7 3 0.22 0.7
-1 -7 3 -1.63 1.91
-1 -7 3 0.14 0.65
-1 -7 3 -1.06 1.55
-1 -7 3 0.96 1.04
-1 -7 3 1.12 1.63
1 7 -3 0.96 0.99
1 7 -3 0.27 1.23
-1 -7 3 -1.53 1.68
-1 -7 3 -0.79 1.68
-1 -7 3 1.02 0.83
1 7 -3 2.34 0.89
1 7 -3 1.35 0.92
1 7 -3 -0.98 1.26
1 7 -2 240.25 10.54
1 7 -2 244.84 7.33
1 7 -2 227.8 11.3
-1 -7 2 250.6 10.39
-1 -7 2 257.97 12.69
-1 -7 2 243.38 11.45
-1 -7 2 258.66 13.32
-1 -7 2 238.06 13.01
-1 -7 2 262.61 14.13
-1 -7 2 262.43 14.14
1 7 -2 256.48 7.49
1 7 -2 232.03 11.43
-1 -7 2 226.37 12.07
-1 -7 2 260.6 14.33
-1 -7 2 253.69 14.37
1 7 -2 230.72 9.49
1 7 -2 258.96 9.15
1 7 -2 236.02 10.28
1 7 -2 230.5 9.88
1 7 -1 1041.47 25.39
1 7 -1 1018.36 28.66
1 7 -1 972.77 26.53
-1 -7 1 1054.77 28.38
-1 -7 1 1114.53 31.26
-1 -7 1 1067.11 30.14
-1 -7 1 1082.78 31.99
-1 -7 1 1110.09 33.31
-1 -7 1 1022.18 31.95
-1 -7 1 1044.08 32.62
1 7 -1 1011.72 28.72
-1 -7 1 1110.39 33.86
-1 -7 1 1037.62 30.63
1 7 -1 1043.98 25.76
-1 -7 1 1003.4 25.01
1 7 -1 1019.41 26.57
1 7 -1 1017.54 27.05
-1 -7 0 800.64 23.47
-1 -7 0 791.59 24.37
1 7 0 769.38 22.59
1 7 0 775.47 20.52
1 7 0 798.06 21.32
1 7 0 769.87 23.81
-1 -7 0 825.41 26.86
-1 -7 0 791.07 26.47
-1 -7 0 769.28 24.41
1 7 0 747.24 22.16
-1 -7 0 773.1 19.09
1 7 0 737.57 19.62
1 7 0 755.29 21.87
-1 -7 -1 369.4 14.53
1 7 1 384.34 12.45
1 7 1 371.8 13.45
1 7 1 364.2 14.26
1 7 1 376.61 11.69
-1 -7 -1 396.96 16.68
-1 -7 -1 388.53 15.32
-1 -7 -1 359.39 11.12
1 7 1 360.73 12.74
-1 -7 -1 393.96 16.62
-1 -7 -1 358.93 14.3
-1 -7 -1 381.08 10.5
-1 -7 -1 357.56 12.71
-1 -7 -2 679.68 21.98
-1 -7 -2 680.64 21.61
-1 -7 -2 625.44 21.47
-1 -7 -2 654.98 21.81
-1 -7 -2 704.35 22.31
-1 -7 -2 651.94 22.83
-1 -7 -2 674.45 23.43
-1 -7 -2 682.43 20.99
-1 -7 -2 656.26 22.77
-1 -7 -2 667.76 16.32
1 7 2 646.84 15.62
1 7 2 650.75 20.68
1 7 2 645.61 19.63
1 7 2 663.11 18.65
-1 -7 -2 651.06 17.16
-1 -7 -3 600.49 19.42
-1 -7 -3 586.05 19.85
-1 -7 -3 560.21 19.22
-1 -7 -3 554.36 19.85
-1 -7 -3 580.66 20.43
1 7 3 544.16 18.55
-1 -7 -3 584.79 20.76
-1 -7 -3 583.53 18.63
-1 -7 -3 575.26 20.33
-1 -7 -3 540.04 14.34
1 7 3 544.5 15.03
1 7 3 541.36 17.46
1 7 3 540.84 18.18
1 7 3 545.72 16.74
-1 -7 -3 547.85 15.26
-1 -7 -4 970.64 28.13
-1 -7 -4 992.75 30.36
-1 -7 -4 1011.5 29.2
-1 -7 -4 998.88 28.4
-1 -7 -4 994.75 30.06
-1 -7 -4 990.12 29.53
1 7 4 1004 28.71
-1 -7 -4 1017.61 23.43
-1 -7 -4 968.16 29.17
-1 -7 -4 1045.15 30.12
-1 -7 -4 1035.89 28.07
1 7 4 962.05 25.31
1 7 4 969.11 27.1
-1 -7 -5 58.69 6
-1 -7 -5 55.24 5.16
-1 -7 -5 66.32 5.21
-1 -7 -5 49.72 4.87
-1 -7 -5 62.89 6.06
1 7 5 60.56 5.39
-1 -7 -5 60.22 3.1
-1 -7 -5 62.78 5.06
-1 -7 -5 63.44 5.64
1 7 5 54.97 4.72
-1 -7 -5 56.98 5.36
1 7 6 1050.86 30.05
-1 -7 -6 993.76 30.6
-1 -7 -6 1052.91 32.46
1 7 6 1023.69 42.69
-1 -7 -6 1073.93 29.92
-1 -7 -6 1034.49 28.02
-1 -7 -6 1061.72 29.25
1 7 6 1003.24 29.95
-1 -7 -6 957.74 23.07
-1 -7 -6 1038.04 29.15
-1 -7 -6 1111.11 29.44
-1 -7 -6 994.69 26.83
1 7 6 1009.43 28.66
-1 -7 -7 1707.56 46.8
1 7 7 1841.3 45.33
-1 -7 -7 1799.53 48.38
1 7 7 1753.8 58.49
-1 -7 -7 1902.19 44.72
-1 -7 -7 1734.45 41.69
-1 -7 -7 1868.14 43.15
-1 -7 -7 1560.96 37.07
1 7 7 1697.29 45.38
-1 -7 -7 1747.68 42.75
-1 -7 -7 1851.13 44.6
-1 -7 -7 1623.02 40.1
1 7 7 1665.52 43.82
-1 -7 -8 320.34 13.24
-1 -7 -8 301.45 15.54
1 7 8 290.51 19.25
-1 -7 -8 314.08 15.59
-1 -7 -8 285.81 10.84
-1 -7 -8 309.41 11.68
-1 -7 -8 296.77 13.42
-1 -7 -8 254.7 9.84
-1 -7 -8 254.86 14.51
1 7 8 304.14 13.92
1 7 9 -1.16 2.27
-1 -7 -9 0.22 0.77
-1 -7 -9 1.1 1.66
-1 -7 -9 -0.38 1.83
-1 -7 -9 -0.27 0.63
-1 -7 -9 2.06 1.02
1 7 9 0.62 1.42
-1 -7 -9 0.27 1.26
-1 -7 -9 1.72 0.87
1 7 9 3.97 1.09
-1 -7 -10 88.38 7.46
1 7 10 97.6 7.76
1 7 10 91.47 8.23
-1 -7 -10 87.86 4.43
-1 -7 -10 89.09 8.82
1 7 10 98.01 10.43
-1 -7 -10 94 8.54
-1 -7 -10 97.61 6.66
-1 -7 -11 48.7 5.62
-1 -7 -11 46.76 4.41
-1 -7 -11 41.55 5.81
1 7 11 30.13 5.43
1 7 11 43.22 5.2
1 7 11 42.97 5.28
-1 -7 -12 315.65 16.13
-1 -7 -12 298.4 16.35
1 7 12 267.46 17.78
1 7 12 277.24 13.98
1 7 12 273.37 15.05
-1 -7 -13 188.89 12.76
1 7 13 156.25 13.49
-1 -7 -13 199.22 12.86
1 7 13 178.25 10.78
1 7 13 165.23 11.63
-1 -7 -14 0.46 1.66
-1 -7 -14 3.17 2.09
1 7 14 2.76 2.15
1 7 15 116.8 11.03
-1 -7 -15 114.19 10.87
-1 -7 -15 123.81 12.34
1 7 15 99.57 10.54
1 7 15 120.24 9.88
1 7 16 182.34 14.22
1 7 16 176.2 12.26
-1 -7 -16 173.25 13.62
-1 -7 -16 177.5 15.61
1 8 -12 11.96 2.44
1 8 -12 18.34 4.16
-1 -8 12 18.97 4.48
-1 -8 12 20.53 5.35
-1 -8 11 6.85 3.95
1 8 -11 8.07 2.21
1 8 -11 10.06 4.02
-1 -8 11 0.71 3.99
1 8 -11 6.29 1.67
-1 -8 11 6.86 1.44
-1 -8 10 10.71 3.59
1 8 -10 8.97 3.95
1 8 -10 10.66 4.06
-1 -8 10 8.39 2.15
1 8 -10 7.23 2.41
-1 -8 10 12.78 3.91
-1 -8 9 151.44 12.97
-1 -8 9 137.76 12.57
1 8 -9 169.37 12.02
1 8 -9 169.94 13.59
-1 -8 9 167.94 14.01
-1 -8 9 159.68 14.91
1 8 -9 163.13 11.86
-1 -8 9 158.63 12.22
-1 -8 8 229.39 16.01
-1 -8 8 235.7 15.78
-1 -8 8 212.87 15.15
1 8 -8 233.62 13.82
1 8 -8 232.95 15.49
-1 -8 8 245.58 16.69
-1 -8 8 226.88 17.4
1 8 -8 228.6 13.86
-1 -8 8 242.37 14.78
-1 -8 7 1.83 1.86
-1 -8 7 -0.77 0.91
-1 -8 7 0.93 1.5
-1 -8 7 -0.98 1.68
1 8 -7 2.69 1.44
1 8 -7 -0.34 1.21
-1 -8 7 -2.11 1.75
-1 -8 7 1.21 2.62
1 8 -7 -1 2.01
-1 -8 7 -0.39 0.74
1 8 -7 -0.53 1.64
-1 -8 7 -0.41 1.45
-1 -8 7 0.21 1.09
1 8 -6 189.8 13.12
-1 -8 6 191.56 10.08
-1 -8 6 190.28 12.52
-1 -8 6 197.94 13.65
-1 -8 6 173.36 8.54
-1 -8 6 167.74 12.64
-1 -8 6 197.91 13.85
-1 -8 6 183.48 14.62
1 8 -6 185.76 12.71
-1 -8 6 205.81 15.68
-1 -8 6 187.68 14
-1 -8 6 163.83 8.47
1 8 -6 168.67 10.55
1 8 -6 164.02 10.55
1 8 -5 787.47 28.7
-1 -8 5 758.74 28.04
-1 -8 5 863.59 25.51
-1 -8 5 852.48 30.77
-1 -8 5 731.95 22.13
-1 -8 5 733.37 29.06
-1 -8 5 803.62 30.66
-1 -8 5 769.06 31.9
1 8 -5 764.83 28.24
-1 -8 5 886.89 33.05
-1 -8 5 837.27 33.53
-1 -8 5 734.87 22.32
1 8 -5 769.34 24.86
1 8 -5 801.05 25.5
1 8 -4 171.09 11.4
1 8 -4 170.75 7.41
-1 -8 4 189.71 10.42
-1 -8 4 194.41 12.25
-1 -8 4 196.17 12.9
-1 -8 4 173.9 13.27
-1 -8 4 207.69 13.75
-1 -8 4 194.05 12.78
1 8 -4 169.03 11.12
-1 -8 4 180.89 13.89
-1 -8 4 201.25 14
1 8 -4 176.9 9.44
1 8 -4 177.15 9.58
1 8 -4 169.8 9.68
1 8 -3 0.72 0.82
1 8 -3 0.6 1.39
1 8 -3 -0.28 0.6
-1 -8 3 0.26 0.95
-1 -8 3 -0.38 1.08
-1 -8 3 0.33 0.94
-1 -8 3 0.38 1.21
-1 -8 3 -0.43 1.59
-1 -8 3 -0.83 1.35
-1 -8 3 -0.38 1.4
1 8 -3 -1.22 1.14
1 8 -3 0.35 0.29
1 8 -3 -1.47 1.02
-1 -8 3 -1.81 1.49
-1 -8 3 1.39 1.99
1 8 -3 -0.18 1.2
1 8 -3 -0.21 1.02
1 8 -2 2.7 0.82
1 8 -2 3.76 0.84
1 8 -2 3.54 1.36
1 8 -2 1.58 0.84
-1 -8 2 3.72 1.61
-1 -8 2 3.42 1.66
-1 -8 2 1.65 0.9
-1 -8 2 3.93 2.2
-1 -8 2 2.54 1.48
-1 -8 2 4.06 2.82
-1 -8 2 0.79 1.66
1 8 -2 1.31 1.22
1 8 -2 3.19 0.9
-1 -8 2 4.71 2.58
1 8 -2 1.06 0.63
1 8 -2 2.07 1.09
1 8 -1 155.47 6.38
1 8 -1 145.09 7.37
1 8 -1 134.86 8.24
-1 -8 1 165.98 8.93
-1 -8 1 163.8 10.12
-1 -8 1 157.22 9.56
-1 -8 1 153.86 10.45
-1 -8 1 154.32 11.04
-1 -8 1 154.16 11.19
1 8 -1 163.63 9.12
-1 -8 1 149.65 11.36
-1 -8 1 160.09 10.16
1 8 -1 155.76 6.72
1 8 -1 144.1 7.2
1 8 -1 146.87 8.61
1 8 -1 149.03 7.64
1 8 0 406.46 13.81
1 8 0 412.7 13.16
1 8 0 394.88 16.28
1 8 0 418.94 15.42
-1 -8 0 416.89 18.88
-1 -8 0 425.42 18.99
1 8 0 392.64 14.78
-1 -8 0 396.38 17.04
-1 -8 0 438.17 19.72
-1 -8 0 408.38 11.63
-1 -8 0 419.83 16.16
-1 -8 0 424.13 16.98
-1 -8 -1 88.15 5.54
-1 -8 -1 90.75 6.9
-1 -8 -1 83.18 7.13
-1 -8 -1 95.91 8.21
-1 -8 -1 74.84 6.69
-1 -8 -1 76.22 4.27
1 8 1 83.28 5.54
-1 -8 -1 95.94 8.27
-1 -8 -1 84.71 3.83
1 8 1 85.75 4.72
1 8 1 85.84 6.65
1 8 1 81.38 5.73
1 8 1 85.48 5.29
-1 -8 -2 1.15 0.89
-1 -8 -2 3.6 1.41
-1 -8 -2 4.07 1.58
-1 -8 -2 7.63 2.52
-1 -8 -2 2.27 1.86
-1 -8 -2 1.33 1.01
-1 -8 -2 3.46 0.86
-1 -8 -2 5.48 2.01
-1 -8 -2 3.12 0.91
-1 -8 -2 3.19 1.44
-1 -8 -2 3.34 1.95
-1 -8 -2 4.23 0.77
1 8 2 3.09 1.49
1 8 2 5.15 1.29
1 8 2 1.21 0.94
-1 -8 -3 353.94 14.94
-1 -8 -3 340.71 15.01
-1 -8 -3 339.08 14.84
-1 -8 -3 341.54 15.83
-1 -8 -3 337.52 15.36
1 8 3 353.9 14.6
-1 -8 -3 335.48 15.82
-1 -8 -3 336.8 16.06
-1 -8 -3 335.33 14.18
1 8 3 315.76 10.09
-1 -8 -3 344.83 9.8
1 8 3 335.57 12.18
1 8 3 316.88 13.75
-1 -8 -3 330.41 10.59
1 8 3 336.87 13.04
-1 -8 -4 1298.05 35.09
-1 -8 -4 1340.43 37.05
-1 -8 -4 1278.54 35.87
-1 -8 -4 1301.92 37.61
-1 -8 -4 1300.23 37.94
1 8 4 1300.99 36.05
-1 -8 -4 1295.55 35.51
-1 -8 -4 1324.24 38.12
-1 -8 -4 1279.91 37.48
-1 -8 -4 1302.35 29.9
1 8 4 1270.2 34.01
-1 -8 -5 69.12 6.74
-1 -8 -5 73.8 6.39
-1 -8 -5 75.54 6.1
-1 -8 -5 70.21 6.8
-1 -8 -5 76.92 6.82
1 8 5 75.81 6.4
-1 -8 -5 76.55 6.88
-1 -8 -5 71.53 5.98
-1 -8 -5 64.72 5.86
1 8 5 59.24 5.13
1 8 6 54.37 10.22
-1 -8 -6 54.19 6.25
-1 -8 -6 56.01 5.66
-1 -8 -6 55.45 5.03
-1 -8 -6 50.41 6.18
-1 -8 -6 53.55 5.41
1 8 6 50.84 5.42
-1 -8 -6 59.49 5.37
-1 -8 -6 44.44 4.93
-1 -8 -6 53.31 5.64
1 8 6 54.94 5.05
1 8 7 1026.64 42.44
-1 -8 -7 1005.21 32.6
-1 -8 -7 1044.67 29.63
-1 -8 -7 951.84 26.65
-1 -8 -7 1006.97 28.42
-1 -8 -7 981.76 32.67
1 8 7 910.65 29.37
-1 -8 -7 1010.31 28.57
-1 -8 -7 1023.91 29.11
1 8 7 940.96 28
1 8 7 983.41 29.66
-1 -8 -7 967.28 30.64
-1 -8 -8 146.3 10.65
1 8 8 133.93 9.49
1 8 8 146.78 9.76
-1 -8 -8 150.25 11.19
-1 -8 -8 156.29 9.37
1 8 8 156.7 14.37
-1 -8 -8 146.74 7.74
-1 -8 -8 152.96 8.55
1 8 8 136.05 9.65
-1 -8 -8 120.08 4.28
-1 -8 -8 156.98 9.51
-1 -8 -8 131.96 6.84
1 8 8 143.48 9.16
-1 -8 -9 4.89 1.4
-1 -8 -9 3.78 1.42
-1 -8 -9 6.44 2.14
-1 -8 -9 6.53 2.5
1 8 9 8.23 2.26
1 8 9 1.72 2.61
-1 -8 -9 3.24 1.02
-1 -8 -9 4.94 1.69
1 8 10 119.87 9.42
1 8 10 116.26 9.64
1 8 10 120.18 11.31
-1 -8 -10 125.09 10.74
-1 -8 -10 146.6 11.38
-1 -8 -10 150.63 8.92
-1 -8 -10 105.15 8.46
-1 -8 -10 110.58 5.54
1 8 10 115.57 8.84
-1 -8 -10 121.22 10.86
1 8 11 331.97 16.21
1 8 11 327.19 17.21
-1 -8 -11 313.38 18.77
-1 -8 -11 305.9 15.54
-1 -8 -11 357.15 16.31
-1 -8 -11 376.36 19.94
-1 -8 -11 357.92 14.64
-1 -8 -11 347.11 18.39
1 8 11 301.25 18.9
-1 -8 -12 153.1 10.75
-1 -8 -12 175.22 14
1 8 12 161.71 13.31
-1 -8 -12 163.41 12.37
-1 -8 -12 178.1 11.68
1 8 12 169.43 11.05
1 8 12 167.69 12.15
-1 -8 -13 81.37 7.87
-1 -8 -13 85.71 9.76
1 8 13 66.23 8.5
-1 -8 -13 88.35 8.86
-1 -8 -13 98.59 9.09
1 8 13 86.64 7.71
1 8 13 81.37 8.35
-1 -8 -14 15.88 3.72
-1 -8 -14 18.87 4.53
1 8 14 16.08 3.35
1 8 14 15.81 3.71
-1 -8 -14 23.11 4.66
1 8 14 14.86 3.49
1 8 15 22.12 4.47
-1 -8 -15 10.19 4.97
-1 -8 -15 14.59 4.03
1 8 15 14.67 4.78
1 8 16 159.7 13.69
1 8 16 190.16 13.02
-1 -8 -16 202.09 14.48
-1 -8 -16 170.76 15.3
-1 -9 11 0.76 2.33
1 9 -11 2.43 3.11
1 9 -11 -0.46 2.38
-1 -9 11 2.61 2.34
-1 -9 10 9.49 3.35
1 9 -10 18.64 5.31
1 9 -10 16.69 4.11
-1 -9 10 13.5 5.84
1 9 -10 15.27 3.94
-1 -9 10 7.76 3.08
1 9 -9 104.43 9.37
-1 -9 9 95.05 11.3
-1 -9 9 85.45 9.87
1 9 -9 105.52 10.7
-1 -9 9 99.12 11.6
-1 -9 9 106.35 11.88
1 9 -9 96.65 8.87
-1 -9 9 108.65 9.85
-1 -9 8 107.16 9.8
-1 -9 8 114.81 11.56
-1 -9 8 103.06 10.64
-1 -9 8 91.72 10.79
1 9 -8 108.17 10.52
-1 -9 8 117.07 12.75
-1 -9 8 104.65 11.72
1 9 -8 114.34 9.16
1 9 -8 103.68 9.19
-1 -9 7 33.72 5.82
-1 -9 7 32.78 6.35
-1 -9 7 28.99 5.54
-1 -9 7 26.29 5.51
1 9 -7 29.77 4.69
1 9 -7 26.78 5.62
-1 -9 7 32.1 6.26
-1 -9 7 38.51 7.31
1 9 -7 32.46 4.75
-1 -9 7 32.11 4.26
-1 -9 7 31.65 5.16
-1 -9 6 10.88 3.47
-1 -9 6 12.2 2.79
-1 -9 6 7.41 2.82
-1 -9 6 13.52 3.7
-1 -9 6 16.2 4.43
-1 -9 6 9.73 4.48
1 9 -6 6.16 2.51
1 9 -6 12.3 2.94
-1 -9 6 9.87 3.59
-1 -9 6 9.6 3.5
1 9 -6 11.11 2.82
1 9 -6 12.88 3.16
1 9 -5 494.39 22.68
-1 -9 5 572.83 20.63
-1 -9 5 483.8 22.11
-1 -9 5 581.92 25.43
-1 -9 5 571.19 25.92
-1 -9 5 548.56 27.26
-1 -9 5 491.07 23.97
1 9 -5 525.93 22.9
-1 -9 5 535.44 26.4
-1 -9 5 580.25 28.27
1 9 -5 542.69 19.47
1 9 -5 524.66 19.93
1 9 -5 521.49 20.02
1 9 -4 1100.29 36.4
-1 -9 4 1211.09 38.13
-1 -9 4 1246.19 35.17
-1 -9 4 1168.33 39.27
-1 -9 4 1186.23 40.81
-1 -9 4 1077.53 38.92
-1 -9 4 1137.51 41.72
1 9 -4 1112.45 36.19
-1 -9 4 1243.14 43.8
-1 -9 4 1234.34 42.71
1 9 -4 1139.68 31.74
1 9 -4 1137.01 32.59
1 9 -4 1117.58 33.08
1 9 -3 -0.33 1.49
1 9 -3 -0.13 0.66
-1 -9 3 0.6 1.07
-1 -9 3 1.08 1.35
-1 -9 3 2.46 1.39
-1 -9 3 -0.43 1.98
-1 -9 3 -0.48 1.77
-1 -9 3 0.44 1.85
-1 -9 3 0.5 1.93
1 9 -3 -1.28 0.84
1 9 -3 3.24 2.03
-1 -9 3 -1.59 2.3
-1 -9 3 0.52 1.34
1 9 -3 -0.18 0.82
1 9 -3 -0.67 1.59
1 9 -2 292.1 14.15
-1 -9 2 314.15 15.84
-1 -9 2 317.81 13.66
-1 -9 2 310.33 14.81
-1 -9 2 291.72 16.37
-1 -9 2 304.75 17.53
-1 -9 2 267.41 16.25
-1 -9 2 298.93 17.48
1 9 -2 304.67 9.2
1 9 -2 290.26 14.13
-1 -9 2 311.83 18.42
1 9 -2 284.71 10.76
1 9 -2 292.46 13.82
1 9 -2 290.68 12.19
1 9 -2 291.55 11.78
1 9 -1 534 16.72
1 9 -1 554.08 19.63
1 9 -1 513.97 20.66
1 9 -1 521.32 17.35
-1 -9 1 532.47 23.82
-1 -9 1 516.83 23.66
1 9 -1 517.91 19.27
-1 -9 1 513.81 21.82
-1 -9 1 554.17 24.91
-1 -9 1 569.4 21.83
-1 -9 1 560.47 19.94
-1 -9 1 542.92 21.01
1 9 -1 557.21 14.44
-1 -9 0 420.85 20.36
-1 -9 0 404.56 19.7
1 9 0 383.71 15.23
-1 -9 0 438.36 20.86
-1 -9 0 380.67 17.88
1 9 0 396.17 15.7
1 9 0 389.39 13.9
1 9 0 407.55 13.18
1 9 0 411.52 17.38
-1 -9 0 436.81 17.21
-1 -9 0 429.25 18.12
-1 -9 0 391.2 17.4
-1 -9 -1 173.47 10.42
-1 -9 -1 187.35 11.83
-1 -9 -1 192 11.74
-1 -9 -1 162.5 11.75
1 9 1 165.77 8.6
-1 -9 -1 171.23 12.26
-1 -9 -1 182.45 5.88
1 9 1 177.07 9.43
1 9 1 181.29 8.31
1 9 1 171.58 10.28
1 9 1 178.9 7.48
-1 -9 -2 199.44 8.83
-1 -9 -2 193.44 11.45
-1 -9 -2 188.51 11.5
-1 -9 -2 195.48 11.78
-1 -9 -2 208.29 12.9
-1 -9 -2 192.34 11.79
-1 -9 -2 190.88 7.31
1 9 2 196.6 10.93
-1 -9 -2 200.71 13.01
-1 -9 -2 197.11 11.2
-1 -9 -2 198.53 12.91
-1 -9 -2 198.98 6.08
1 9 2 187.35 10.68
1 9 2 188.97 8.67
1 9 2 197.97 9.9
-1 -9 -3 312.49 12.18
-1 -9 -3 323.35 15.29
-1 -9 -3 350.56 16.33
-1 -9 -3 344.93 15.85
-1 -9 -3 329.9 15.54
-1 -9 -3 328.79 16.71
-1 -9 -3 343.18 16.49
1 9 3 328.34 14.95
-1 -9 -3 325.13 16.96
-1 -9 -3 333.42 14.83
-1 -9 -3 341.71 16.93
-1 -9 -3 335.98 9.22
1 9 3 324.1 13.33
1 9 3 311.9 14.26
-1 -9 -4 1356.22 38.52
-1 -9 -4 1272.5 37.24
-1 -9 -4 1295.58 39.4
-1 -9 -4 1290.43 39.23
1 9 4 1287.81 37.05
-1 -9 -4 1273.14 39.13
-1 -9 -4 1329.1 36.98
-1 -9 -4 1304.02 39.87
-1 -9 -4 1279.03 29.31
1 9 4 1282.36 34.67
-1 -9 -5 271.33 13.47
1 9 5 322.46 15.29
-1 -9 -5 317.71 16.31
-1 -9 -5 344.81 15.93
-1 -9 -5 319.69 14.56
-1 -9 -5 355.19 17.19
-1 -9 -5 331.9 16.09
1 9 5 311.47 14.73
-1 -9 -5 322.55 14.69
-1 -9 -5 344.23 16.6
-1 -9 -5 310.07 9.99
1 9 5 316.84 13.43
-1 -9 -6 83.28 8.25
-1 -9 -6 86.8 7.56
1 9 6 93.24 12.65
-1 -9 -6 83.77 6.69
-1 -9 -6 87.56 7.64
-1 -9 -6 79.88 7.87
1 9 6 93.82 8.01
-1 -9 -6 97.59 7.55
-1 -9 -6 78.67 7.57
-1 -9 -6 81.95 6.99
1 9 6 92.09 6.78
-1 -9 -7 1092.55 36.29
-1 -9 -7 1110.06 33.56
1 9 7 1071.6 44.59
-1 -9 -7 1093.37 30.99
-1 -9 -7 1094.86 32.87
-1 -9 -7 1046.64 36.17
1 9 7 996.08 33.09
-1 -9 -7 1098.69 32.66
-1 -9 -7 1085.19 33.11
1 9 7 1044.95 33.61
-1 -9 -7 1080.64 33.73
1 9 7 1012.96 31.04
1 9 8 900.93 37.99
-1 -9 -8 979.92 30.18
-1 -9 -8 923.45 33.38
-1 -9 -8 912.9 26.59
-1 -9 -8 950.95 28.61
-1 -9 -8 895.01 33.11
1 9 8 834.02 29.94
-1 -9 -8 872.03 28.91
-1 -9 -8 865.22 30.88
1 9 8 916.8 30.32
1 9 8 856.49 28.28
-1 -9 -9 81.76 5.7
-1 -9 -9 95.06 7.05
-1 -9 -9 74.52 7.06
1 9 9 95.43 8.28
-1 -9 -9 97.37 9.15
1 9 9 97.33 10.96
-1 -9 -9 94.04 9.3
-1 -9 -9 91.81 7.54
-1 -9 -10 22.78 3.67
-1 -9 -10 15.47 3.19
1 9 10 20.94 5.17
1 9 10 13.63 3.71
-1 -9 -10 18.51 2.27
-1 -9 -10 24.72 3.89
-1 -9 -10 21.7 3.47
1 9 10 16.52 3.43
-1 -9 -10 18.57 4.27
-1 -9 -11 79.54 9.24
-1 -9 -11 70.68 7.11
1 9 11 68.81 7.76
1 9 11 86.4 8.76
-1 -9 -11 84.01 7.28
-1 -9 -11 77.94 6.69
-1 -9 -11 72.4 8.34
1 9 11 61.93 7.79
-1 -9 -12 47.44 7.61
-1 -9 -12 60.76 7
1 9 12 47.68 6.34
1 9 12 57.76 7.23
-1 -9 -12 56.62 6.49
-1 -9 -12 61.22 7.43
1 9 12 51.55 7.7
-1 -9 -13 15.03 5.01
-1 -9 -13 13.91 3.1
-1 -9 -13 14.48 3.16
-1 -9 -13 11.49 3.74
1 9 13 11.07 2.82
1 9 13 14.34 3.24
1 9 13 17.93 4.18
-1 -9 -14 -0.64 1.98
-1 -9 -14 2.57 2.17
-1 -9 -14 5.64 1.82
1 9 14 4.9 2.88
1 9 14 1.84 1.88
1 9 15 32.45 5.57
-1 -9 -15 14.87 4.66
-1 -9 -15 26.32 4.72
-1 -9 -16 143.09 12.16
1 9 16 146.14 11.75
-1 -10 10 42.95 8.84
1 10 -10 48.44 7.83
-1 -10 10 49.89 6.63
-1 -10 10 34.53 6.93
-1 -10 9 152.61 15.56
-1 -10 9 167.42 15.85
1 10 -9 184.73 14.95
-1 -10 9 194.42 13.5
-1 -10 9 180.98 15.14
-1 -10 9 170.19 16.69
-1 -10 8 24.36 5.69
-1 -10 8 25.52 5.32
-1 -10 8 28.66 7.12
1 10 -8 23.04 4.3
1 10 -8 25.89 5.27
-1 -10 8 34.45 7.61
-1 -10 8 30.71 6.7
-1 -10 8 19.76 4.17
1 10 -8 27.05 4.74
-1 -10 7 27.47 5.65
-1 -10 7 31.71 6.23
-1 -10 7 29.94 6.48
-1 -10 7 30.03 6.33
1 10 -7 27.78 5.32
1 10 -7 25.59 4.3
-1 -10 7 27.09 6.76
-1 -10 7 23.54 5.51
-1 -10 7 32.6 5.71
1 10 -7 35.54 5.19
-1 -10 6 19.69 5.25
-1 -10 6 8.55 3.7
-1 -10 6 16.94 4.92
-1 -10 6 17.31 5.41
1 10 -6 14.83 3.31
1 10 -6 14.99 3.46
-1 -10 6 9.75 2.94
-1 -10 6 21.21 6.53
1 10 -6 14.58 2.9
-1 -10 6 10.79 2.87
-1 -10 6 12.41 3.58
-1 -10 5 435.11 18.25
-1 -10 5 390.06 19.7
-1 -10 5 417.03 22.33
-1 -10 5 378.7 23.31
-1 -10 5 351.93 20.94
-1 -10 5 407.59 22.8
1 10 -5 413.77 20.22
-1 -10 5 445.28 24.9
-1 -10 5 413.47 24.82
1 10 -5 370.54 15.39
1 10 -5 411.28 16.89
1 10 -5 390.06 16.83
-1 -10 4 593.83 24.7
-1 -10 4 598.95 22.78
-1 -10 4 608.36 27.07
-1 -10 4 598.89 28.72
-1 -10 4 557.55 26.91
-1 -10 4 573.22 27.45
1 10 -4 560.96 23.56
-1 -10 4 618.22 30.1
-1 -10 4 625.95 29.67
1 10 -4 567.7 18.98
1 10 -4 555.01 19.96
1 10 -4 552.93 20.48
-1 -10 3 67.04 6.06
-1 -10 3 72.49 6.98
-1 -10 3 64.8 7.2
-1 -10 3 66.89 8.16
-1 -10 3 69.67 8.61
-1 -10 3 62.8 8.25
-1 -10 3 64.91 8.83
1 10 -3 67.53 7.08
-1 -10 3 77.29 10.03
-1 -10 3 81.08 9.82
1 10 -3 64.03 4.93
1 10 -3 63.57 5.54
1 10 -3 67.91 6.53
1 10 -3 62.13 5.31
-1 -10 2 123.03 10.79
-1 -10 2 108.61 10.75
-1 -10 2 113.19 11.07
1 10 -2 93.09 7.86
-1 -10 2 111.09 11.27
1 10 -2 104.58 6.59
1 10 -2 103.53 8.08
1 10 -2 112.82 7.08
-1 -10 2 116.05 9.11
-1 -10 2 122.15 9.77
-1 -10 2 101.83 7.81
1 10 -1 661 19.84
1 10 -1 702.55 23.79
1 10 -1 672.7 21.02
1 10 -1 664.74 25.48
-1 -10 1 675.48 29.37
-1 -10 1 713.24 29.78
1 10 -1 683.5 23.68
-1 -10 1 654.18 26.57
-1 -10 1 750.13 31.3
1 10 -1 703.97 18.13
-1 -10 1 739.32 26.78
-1 -10 1 717.06 24.47
-1 -10 1 680.68 25.59
-1 -10 0 540.87 24.85
-1 -10 0 525.44 24.62
-1 -10 0 484.71 21.9
-1 -10 0 545.84 25.5
1 10 0 490.3 18.54
-1 -10 0 544.83 20.91
-1 -10 0 528.08 21.82
-1 -10 0 535.51 21.76
1 10 0 516.53 19.22
1 10 0 523.18 17.04
1 10 0 528.6 15.82
1 10 0 519.71 21.2
-1 -10 -1 173.34 12.01
1 10 1 172.8 9.17
-1 -10 -1 175.39 12.09
-1 -10 -1 180.41 13.6
-1 -10 -1 173.08 11.21
1 10 1 165.53 8.23
1 10 1 166.67 10.74
1 10 1 175.6 9.84
-1 -10 -2 185.96 12.27
-1 -10 -2 191.78 12.46
-1 -10 -2 179.81 13.05
1 10 2 196.57 11.59
-1 -10 -2 190.56 13.8
-1 -10 -2 181.58 13.23
1 10 2 182.96 9.93
1 10 2 184.59 8.72
1 10 2 171.66 10.68
-1 -10 -2 206.71 12.38
-1 -10 -3 444.34 14.84
-1 -10 -3 469.67 20.27
-1 -10 -3 443.7 19.62
-1 -10 -3 459.79 19.87
-1 -10 -3 452.69 20.49
-1 -10 -3 467.37 21.63
1 10 3 454.98 18.95
-1 -10 -3 451.65 21.74
-1 -10 -3 457.63 21.44
-1 -10 -3 462.19 19.17
-1 -10 -3 435.4 10.19
1 10 3 435.87 16.57
1 10 3 436.7 18.15
-1 -10 -4 783.68 27.59
-1 -10 -4 733.59 26.24
-1 -10 -4 755.84 28.54
-1 -10 -4 730.05 27.98
1 10 4 722.76 25.84
-1 -10 -4 759.84 26.02
-1 -10 -4 726.03 28.62
-1 -10 -4 677.71 21.26
1 10 4 729 23.37
-1 -10 -5 694.65 26.14
-1 -10 -5 719.47 25.3
-1 -10 -5 706.68 27.04
-1 -10 -5 704.8 27.81
1 10 5 711.45 25.68
-1 -10 -5 714.53 27.78
-1 -10 -5 708.52 25.14
1 10 5 711.63 25.9
1 10 5 701.6 22.99
-1 -10 -6 5.4 2.21
-1 -10 -6 5.53 2.12
1 10 6 10.29 3.55
-1 -10 -6 8.38 2.28
-1 -10 -6 8.23 2.78
1 10 6 7.26 2.89
-1 -10 -6 6.73 2.17
-1 -10 -6 9.01 2.74
-1 -10 -6 4.36 2.53
-1 -10 -6 6.47 1.37
1 10 6 5.26 2.01
1 10 6 6.37 1.8
1 10 7 45.36 8.35
-1 -10 -7 45.22 6.47
-1 -10 -7 40.05 5.58
-1 -10 -7 38.65 4.66
-1 -10 -7 35.74 5.2
1 10 7 42.65 5.79
-1 -10 -7 38.26 5.51
-1 -10 -7 37.45 5.71
-1 -10 -7 42.51 5.49
-1 -10 -7 37.92 4.91
1 10 7 37.73 4.74
1 10 8 500.42 26.92
-1 -10 -8 587.53 22.77
-1 -10 -8 545.06 24.62
-1 -10 -8 532.71 19.4
-1 -10 -8 547.37 25.03
-1 -10 -8 560.69 21.59
1 10 8 488.22 21.83
-1 -10 -8 517.38 21.26
1 10 8 495.97 20.14
-1 -10 -8 547.35 22.67
1 10 8 571.33 23
-1 -10 -9 219.51 15.07
1 10 9 204.66 15.33
-1 -10 -9 217.68 12.86
-1 -10 -9 219.99 10.47
-1 -10 -9 220.04 15.39
-1 -10 -9 207.87 11.74
1 10 9 180.15 12.61
-1 -10 -9 189.95 12.17
-1 -10 -9 212.77 10.32
1 10 9 219.52 13.47
-1 -10 -9 209.93 13.86
-1 -10 -10 19.32 4.58
1 10 10 19.33 4.14
-1 -10 -10 10.91 2.53
-1 -10 -10 14.8 3.38
1 10 10 17.56 4.08
-1 -10 -10 16.77 3.06
-1 -10 -10 14.77 3.39
-1 -10 -10 23.25 5.53
1 10 10 14.35 3.92
1 10 11 254.22 15.21
-1 -10 -11 288.3 17.76
1 10 11 284.01 16.34
1 10 11 295.61 17.37
-1 -10 -11 246.35 14.6
-1 -10 -11 300.7 14.07
-1 -10 -11 279.71 17.85
-1 -10 -11 288.33 14.55
-1 -10 -12 168.25 13.99
-1 -10 -12 169.12 14.05
-1 -10 -12 176.54 12.11
1 10 12 202.31 13.41
1 10 12 186.41 13.76
-1 -10 -12 202.05 11.79
-1 -10 -12 190.96 14.49
-1 -10 -13 2.99 1.75
-1 -10 -13 1.22 2.99
-1 -10 -13 2.04 1.86
1 10 13 1.24 1.5
1 10 13 1.93 2.29
-1 -10 -13 1.1 1.72
-1 -10 -13 2.54 2.5
-1 -10 -14 0.63 2.78
-1 -10 -14 3.79 2.78
1 10 14 3.91 3.67
1 10 14 3.68 3.25
-1 -10 -14 5.6 2.83
-1 -10 -14 5.53 1.96
-1 -10 -15 0.65 3.31
-1 -10 -15 0.66 2.15
1 10 15 0.98 1.57
1 10 15 2.79 1.62
-1 -11 9 41.58 8.72
-1 -11 9 48.78 8.34
1 11 -9 37.55 6.81
-1 -11 9 43.8 6.77
-1 -11 9 44.35 8.7
-1 -11 9 34.55 6.68
-1 -11 8 67.19 10.73
-1 -11 8 63.02 10.02
1 11 -8 72.22 9.13
-1 -11 8 56.7 6.48
-1 -11 8 70.27 9.6
-1 -11 8 73.04 11.04
-1 -11 8 57.85 9.67
-1 -11 7 30.11 6.57
-1 -11 7 22.95 6.69
-1 -11 7 23.97 5.25
1 11 -7 32.13 6.09
-1 -11 7 33.84 8.03
-1 -11 7 44.71 8.12
-1 -11 7 27.63 5.34
-1 -11 7 39.21 7.15
-1 -11 6 7.73 3.53
-1 -11 6 9.86 4.65
-1 -11 6 11.24 4.58
1 11 -6 2.96 1.71
-1 -11 6 10 3.86
-1 -11 6 10.84 3.35
-1 -11 6 6.96 3.03
-1 -11 6 7.63 2.25
-1 -11 6 2.96 2.12
-1 -11 5 1.9 2.95
-1 -11 5 4.29 2.74
-1 -11 5 8.45 3.99
1 11 -5 7.78 2.89
-1 -11 5 11.22 4.83
-1 -11 5 2.98 2.2
-1 -11 5 7.32 2.69
-1 -11 5 10.3 2.76
-1 -11 5 14.47 5.2
-1 -11 4 164.68 13.91
-1 -11 4 153.23 13.89
-1 -11 4 168.59 15.97
1 11 -4 171.2 12.05
-1 -11 4 169.89 15.6
-1 -11 4 165.57 15.81
-1 -11 4 157.46 12.22
-1 -11 4 163.42 11.44
1 11 -4 150.16 11.15
1 11 -4 148.73 9.39
-1 -11 3 194.43 14.96
-1 -11 3 225.57 17.49
-1 -11 3 235.03 17.22
1 11 -3 222.88 13.52
-1 -11 3 225.07 17.49
-1 -11 3 239.82 14.1
-1 -11 3 217.24 14.13
1 11 -3 223.19 11.03
1 11 -3 200.87 12.69
-1 -11 2 11.9 4.01
-1 -11 2 11.27 4.01
-1 -11 2 7.34 2.66
1 11 -2 9.28 2.52
-1 -11 2 16.71 4.95
-1 -11 2 9.7 2.78
-1 -11 2 8.64 2.46
-1 -11 2 15.81 3.38
1 11 -2 13.02 3.18
1 11 -2 12.92 3.43
1 11 -2 10.31 2.2
-1 -11 1 318.13 19.74
-1 -11 1 337.76 20.68
1 11 -1 304.38 14.93
-1 -11 1 319.05 20.79
-1 -11 1 323.35 20.62
-1 -11 1 320.25 18.21
-1 -11 1 359.72 16.46
-1 -11 1 338.68 17.83
-1 -11 1 342.77 17.51
1 11 -1 305.98 16.74
1 11 -1 309.33 12.69
1 11 -1 325.9 15.26
-1 -11 0 491.83 22.9
-1 -11 0 440.2 23.64
-1 -11 0 467.6 24.7
-1 -11 0 435.44 21.65
1 11 0 444.9 17.89
-1 -11 0 498.85 20.37
-1 -11 0 460.92 21.07
-1 -11 0 454.41 20.93
1 11 0 435.6 19.95
1 11 0 471.43 15.85
1 11 0 437.83 18
-1 -11 -1 101.9 9.59
1 11 1 107.82 7.49
-1 -11 -1 117.87 11.32
-1 -11 -1 122.73 10.29
-1 -11 -1 135.11 12.55
-1 -11 -1 114.4 9.75
-1 -11 -1 97.94 8.7
-1 -11 -1 124.59 9.79
1 11 1 115.48 6.6
1 11 1 110.91 9.34
1 11 1 116.26 8.19
-1 -11 -2 66.02 7.38
-1 -11 -2 65.7 7.94
-1 -11 -2 72.57 8
1 11 2 76.12 7.3
-1 -11 -2 64.31 8.48
-1 -11 -2 66.67 8.51
-1 -11 -2 74.94 7.67
1 11 2 66.78 6.59
1 11 2 73.45 6.24
-1 -11 -3 224.29 14.01
-1 -11 -3 236.16 15.01
-1 -11 -3 239.97 15.84
1 11 3 229.12 13.31
-1 -11 -3 225.4 15.69
-1 -11 -3 224.04 13.37
-1 -11 -3 220.23 15.25
1 11 3 223.47 11.37
1 11 3 230.95 13.1
-1 -11 -3 240.91 14.59
-1 -11 -3 231.03 14.19
-1 -11 -4 147.2 11.41
-1 -11 -4 143.73 11.05
-1 -11 -4 138.42 10.68
-1 -11 -4 143.51 11.73
-1 -11 -4 167.94 12.53
1 11 4 130.02 10.01
-1 -11 -4 141.53 11.89
-1 -11 -4 157.42 10.96
1 11 4 138.47 10.48
-1 -11 -4 140.86 7.37
1 11 4 137.18 8.69
-1 -11 -5 248.54 14.71
-1 -11 -5 244.01 14.02
-1 -11 -5 240.3 15.12
-1 -11 -5 249.93 15.77
1 11 5 218.15 13.51
-1 -11 -5 245.5 15.73
-1 -11 -5 231.06 13.54
-1 -11 -5 228.45 10.41
1 11 5 225.88 13.78
1 11 5 231.5 11.89
-1 -11 -6 56.18 7.25
1 11 6 55.66 9.6
-1 -11 -6 52.36 6.65
-1 -11 -6 51.88 5.91
-1 -11 -6 45.66 6.24
1 11 6 54.5 6.64
-1 -11 -6 51.38 6.99
-1 -11 -6 58.77 7.42
-1 -11 -6 49.56 6.13
1 11 6 42.21 5.8
1 11 6 41.25 5.12
-1 -11 -7 77.83 7.37
-1 -11 -7 87.94 9.62
-1 -11 -7 72.98 8.02
1 11 7 72.01 7.7
-1 -11 -7 89.01 8.03
-1 -11 -7 81.63 8.55
1 11 7 63.02 6.24
-1 -11 -7 81.43 8.92
-1 -11 -7 89.21 8.54
-1 -11 -8 345.71 17.47
1 11 8 332.08 17.75
-1 -11 -8 355.47 17.98
-1 -11 -8 363.74 20.01
-1 -11 -8 352.59 15.75
-1 -11 -8 353.61 20.21
-1 -11 -8 347.3 17.49
1 11 8 315.3 17.38
-1 -11 -8 332.43 16.82
-1 -11 -8 341.41 12.13
1 11 8 314.54 15.52
-1 -11 -9 333.23 19.62
-1 -11 -9 352.34 17.42
-1 -11 -9 308.34 13.93
-1 -11 -9 300.31 18.78
-1 -11 -9 317.17 16.22
-1 -11 -9 300.92 16.05
1 11 9 286.29 16.8
-1 -11 -9 303.56 12.13
-1 -11 -9 323.84 17.5
1 11 9 311.44 17.19
1 11 10 0.48 1.82
-1 -11 -10 0.46 1.88
1 11 10 -0.87 2.18
-1 -11 -10 0.53 1.2
-1 -11 -10 0.76 1.66
-1 -11 -10 1.92 1.51
1 11 11 241.29 15.41
1 11 11 236.25 16.05
-1 -11 -11 224.7 15.9
1 11 11 227.79 14.69
-1 -11 -11 247.34 16.95
-1 -11 -11 264.1 14.45
-1 -11 -11 188.75 12.77
1 11 12 40.27 6.63
1 11 12 28.75 5.2
-1 -11 -12 38.01 6.72
-1 -11 -12 46.65 7.73
-1 -11 -12 37.9 5.28
-1 -11 -12 37.86 6.78
1 11 13 36.38 6.59
1 11 13 38.86 5.99
-1 -11 -13 40.43 7.13
-1 -11 -13 51.18 7.48
-1 -11 -13 35.28 7.48
1 11 14 12.73 3.71
1 11 14 4.65 3.16
-1 -11 -14 2.49 3.27
-1 -11 -14 8.55 2.65
-1 -11 -14 12.76 3.58
1 11 15 59.18 6.89
-1 -12 8 97.08 13.74
-1 -12 8 113.99 14.02
1 12 -8 103.1 11.05
-1 -12 8 91.5 8.9
-1 -12 8 104.51 11.95
-1 -12 8 115.39 14.11
-1 -12 7 36.24 8.28
-1 -12 7 52.68 9.54
1 12 -7 48.36 7.41
-1 -12 7 56.23 7.26
-1 -12 7 54.32 9.1
-1 -12 7 47.46 9.34
-1 -12 7 41.62 7.23
-1 -12 6 23.41 5.74
-1 -12 6 18.69 5.35
-1 -12 6 23.56 6.03
1 12 -6 24.57 5.56
-1 -12 6 10.8 2.81
-1 -12 6 12.43 5.14
-1 -12 6 19.78 4.32
1 12 -6 22.11 4.76
-1 -12 5 9.94 2.94
-1 -12 5 7.83 2.92
-1 -12 5 4.83 2.44
1 12 -5 7.64 2.12
-1 -12 5 2.3 3.28
-1 -12 5 10.48 4.19
-1 -12 5 0.39 1.89
-1 -12 5 9.13 3.28
1 12 -5 2.09 2.24
-1 -12 4 148.52 13.78
-1 -12 4 115.99 12.92
-1 -12 4 156.46 15.41
1 12 -4 140.22 11.24
-1 -12 4 143.92 15.23
-1 -12 4 131.56 14.67
-1 -12 4 141.78 11.8
-1 -12 4 138.99 11.25
1 12 -4 135.62 10.74
1 12 -4 138.71 12.56
-1 -12 3 146.04 13.1
-1 -12 3 138.06 13.76
-1 -12 3 123.49 13.5
1 12 -3 137.94 10.79
-1 -12 3 134.35 14.15
-1 -12 3 152.39 12.26
-1 -12 3 155.1 11.88
1 12 -3 134.17 10.13
1 12 -3 118.27 11.07
-1 -12 2 -1.98 2.78
-1 -12 2 0.68 2.96
1 12 -2 -1.46 1.38
-1 -12 2 -2.15 2.01
-1 -12 2 -0.46 1.32
-1 -12 2 -1.37 1.15
-1 -12 2 -0.44 2.06
1 12 -2 -0.69 1.36
1 12 -2 -0.91 1.43
-1 -12 1 106.65 12.34
-1 -12 1 107.56 11.63
-1 -12 1 115 12.68
-1 -12 1 121.53 12.75
1 12 -1 124 9.17
-1 -12 1 124.09 10.83
-1 -12 1 117.77 10.3
-1 -12 1 107.45 9.12
1 12 -1 113.13 8.72
1 12 -1 112.74 10.12
-1 -12 0 641.53 28.42
-1 -12 0 653.89 28.24
-1 -12 0 631.11 31.28
1 12 0 598.92 22.34
-1 -12 0 672.57 27.25
-1 -12 0 678.59 27.42
-1 -12 0 674.5 25.8
1 12 0 640.97 23.13
1 12 0 609.77 25.61
-1 -12 -1 488.11 23.64
1 12 1 450.2 20.71
-1 -12 -1 473.89 26.12
-1 -12 -1 473.54 23.12
-1 -12 -1 447.05 24.92
-1 -12 -1 486.22 21.47
-1 -12 -1 444.61 21.41
-1 -12 -1 493.33 22.59
1 12 1 447.19 20.8
1 12 1 449.12 18.37
-1 -12 -2 20.25 4.55
-1 -12 -2 21.01 4.47
1 12 2 25 4.8
-1 -12 -2 18.52 4.13
-1 -12 -2 16.83 5.35
-1 -12 -2 21.55 4.94
-1 -12 -2 17.54 3.71
1 12 2 21.28 3.95
1 12 2 23.36 3.51
-1 -12 -3 398.12 20.34
-1 -12 -3 357.34 21.11
-1 -12 -3 392.75 21.07
1 12 3 392.39 18.92
-1 -12 -3 379.69 22.34
-1 -12 -3 394.76 22.01
1 12 3 391.06 16.43
1 12 3 393.76 18.75
-1 -12 -3 423.14 20.7
-1 -12 -3 410.55 20.56
-1 -12 -4 145.23 11.75
-1 -12 -4 147.85 11.74
-1 -12 -4 175.95 12.59
-1 -12 -4 143.84 12.46
-1 -12 -4 145.01 12.27
1 12 4 144.47 10.96
-1 -12 -4 146.54 12.86
-1 -12 -4 150.87 11.32
1 12 4 134.81 10.96
1 12 4 138.13 9.1
-1 -12 -5 126.4 10.9
-1 -12 -5 125.51 10.09
-1 -12 -5 129.61 11.46
-1 -12 -5 108.71 10.83
1 12 5 111.04 9.69
-1 -12 -5 119.58 11.41
-1 -12 -5 120.78 10.1
1 12 5 101.36 9.48
1 12 5 116.31 8.38
-1 -12 -6 1.81 1.38
-1 -12 -6 -0.38 2.42
-1 -12 -6 -1.96 3.74
1 12 6 -1.67 1.5
-1 -12 -6 -0.52 2.33
-1 -12 -6 -1.61 2.58
-1 -12 -6 -1.19 1.23
1 12 6 2.59 2.51
1 12 6 2.2 1.89
1 12 6 1.41 1.25
-1 -12 -7 151.25 12.93
-1 -12 -7 144.39 11.81
-1 -12 -7 153.56 10.73
-1 -12 -7 159.44 12.37
-1 -12 -7 169.68 14
1 12 7 137.6 11.19
-1 -12 -7 170.59 12.02
-1 -12 -7 158.33 12.67
1 12 7 163.6 12.3
1 12 7 142.01 9.91
-1 -12 -8 233.85 12.87
-1 -12 -8 230.85 16.49
-1 -12 -8 193.11 13.54
1 12 8 191.33 13.73
-1 -12 -8 203.7 13.38
1 12 8 201.62 11.96
-1 -12 -8 241.63 15.26
-1 -12 -8 237.28 16.73
-1 -12 -9 169.35 14.84
-1 -12 -9 209.56 13.45
1 12 9 170.9 13.24
-1 -12 -9 206.94 13.62
1 12 9 207.01 14.1
-1 -12 -9 198.64 15.26
-1 -12 -9 199.23 13.67
-1 -12 -9 185.65 12.88
1 12 10 1.41 2.34
-1 -12 -10 0.46 2.59
-1 -12 -10 0.84 1.53
-1 -12 -10 1.12 2.41
-1 -12 -10 1.23 2.28
-1 -12 -10 5.53 3.19
1 12 11 55.22 7.07
-1 -12 -11 57.97 7.9
-1 -12 -11 58.08 8.03
-1 -12 -11 77.73 8.18
1 12 11 77.25 8.97
1 12 11 75.37 9.06
-1 -12 -12 198.67 15.05
-1 -12 -12 222.87 16.63
1 12 12 207.5 14.89
1 12 12 244.95 16.86
-1 -12 -13 129.96 12.7
-1 -12 -13 113.62 11.57
-1 -12 -13 170.58 14.26
1 12 13 138.79 12.16
1 12 13 149.49 13.21
-1 -12 -14 3.57 4.56
1 12 14 6.99 2.78
-1 -13 7 15.01 3.83
-1 -13 7 11.52 4.04
-1 -13 6 179.48 16.26
-1 -13 6 186.16 18.33
-1 -13 6 193.65 17.43
1 13 -6 182.36 14.13
-1 -13 6 167.97 17.63
-1 -13 6 184.05 18.23
-1 -13 6 162.65 12.61
1 13 -6 161.25 12.8
1 13 -6 177.21 14.67
-1 -13 5 125.13 13.26
-1 -13 5 113.39 14.01
-1 -13 5 138.18 14.55
1 13 -5 147.9 12.29
-1 -13 5 148.63 16.27
-1 -13 5 172.22 17.46
-1 -13 5 124.77 11.35
-1 -13 5 134.44 11.43
1 13 -5 120.56 12.29
1 13 -5 144.97 11.29
-1 -13 4 65.62 9.74
-1 -13 4 78.85 11.18
-1 -13 4 70.16 10.24
1 13 -4 66.59 8.08
-1 -13 4 70.29 10.68
-1 -13 4 65.09 10.88
-1 -13 4 65 8.18
-1 -13 4 66.96 7.79
1 13 -4 70.17 7.6
1 13 -4 58.05 8.59
-1 -13 3 195.53 16.15
-1 -13 3 215.92 19.26
-1 -13 3 233.9 18.5
1 13 -3 206.51 13.73
-1 -13 3 204.45 18.41
-1 -13 3 237.11 15.96
-1 -13 3 222.88 14.85
1 13 -3 194.62 14.9
1 13 -3 200.1 12.99
-1 -13 2 30.81 6.63
-1 -13 2 26.72 6.44
1 13 -2 32.65 4.85
-1 -13 2 40.07 8.29
-1 -13 2 28.37 6.65
-1 -13 2 28.55 5.37
-1 -13 2 32.52 5.63
1 13 -2 29.29 5.31
1 13 -2 34.3 4.84
-1 -13 1 6.01 3.9
-1 -13 1 3.53 3.23
-1 -13 1 -0.76 3.85
-1 -13 1 0.76 2.99
1 13 -1 -0.34 1.21
-1 -13 1 2.38 1.53
-1 -13 1 2.92 2.21
-1 -13 1 0.49 1.92
1 13 -1 1.35 1.8
1 13 -1 1.87 2.28
-1 -13 0 474.81 24.68
-1 -13 0 438.15 23.46
-1 -13 0 474.19 27.27
1 13 0 464.82 22
-1 -13 0 483.24 21.79
-1 -13 0 464.78 22.82
-1 -13 0 453.45 22.65
1 13 0 432.46 21.55
1 13 0 434.05 18.76
-1 -13 -1 502.69 24.94
1 13 1 488 22.45
-1 -13 -1 436.93 26.05
-1 -13 -1 455.37 26.73
-1 -13 -1 474.09 24.32
-1 -13 -1 512.33 22.89
-1 -13 -1 470.17 23.13
1 13 1 483.59 19.53
1 13 1 466.7 21.86
-1 -13 -2 1.07 1.92
-1 -13 -2 -3.25 3.68
1 13 2 1.73 1.82
-1 -13 -2 0.67 2.27
-1 -13 -2 1.66 1.58
-1 -13 -2 -0.7 2.19
-1 -13 -2 -1.4 1.26
1 13 2 1.66 2.01
1 13 2 0.29 1.96
-1 -13 -3 321.76 18.7
-1 -13 -3 305.42 20.11
1 13 3 281.79 16.5
-1 -13 -3 293.77 18.69
-1 -13 -3 308.57 20.86
1 13 3 325.44 16.9
1 13 3 290.6 14.22
-1 -13 -3 296.03 17.81
-1 -13 -3 327.54 18.57
-1 -13 -4 554.26 25.55
-1 -13 -4 572.94 25.79
-1 -13 -4 540.19 24.81
-1 -13 -4 552.04 27.24
-1 -13 -4 523.45 26.23
1 13 4 560.21 24.43
-1 -13 -4 554.73 28.2
1 13 4 525.05 24.24
1 13 4 535.87 20.57
-1 -13 -5 171.91 13.58
-1 -13 -5 168.54 13.11
-1 -13 -5 188.01 13.32
-1 -13 -5 188.04 14.63
-1 -13 -5 176.7 14.31
1 13 5 186.12 13.17
-1 -13 -5 175.36 14.97
-1 -13 -5 168.47 12.49
1 13 5 172.44 12.97
1 13 5 151.19 10.08
-1 -13 -6 22.82 5.17
-1 -13 -6 20.69 3.99
-1 -13 -6 18.67 4.94
1 13 6 17.05 4.17
-1 -13 -6 15.07 4.29
-1 -13 -6 15.05 3.33
-1 -13 -6 15.19 3.28
1 13 6 15.9 3.47
1 13 6 21.55 5
1 13 6 17.57 3.58
-1 -13 -7 77.36 7.88
-1 -13 -7 66.4 8.64
1 13 7 61.35 7.69
-1 -13 -7 53.5 7.8
-1 -13 -7 50.57 7.07
-1 -13 -7 58.98 8.96
1 13 7 48.34 6.94
-1 -13 -7 73.09 9.12
-1 -13 -7 71.77 8.35
-1 -13 -8 88.22 8.07
-1 -13 -8 78.68 9.01
-1 -13 -8 78.43 10.32
1 13 8 76.56 8.7
-1 -13 -8 85.65 9.27
1 13 8 84.85 9.3
-1 -13 -8 89.16 9.66
-1 -13 -8 77.11 9.49
-1 -13 -9 149.47 14.18
-1 -13 -9 153.05 12.22
1 13 9 128.02 11.6
1 13 9 156.02 12.54
-1 -13 -9 155.03 12.61
-1 -13 -9 151.19 13.56
-1 -13 -9 123.34 10.74
1 13 10 86.89 9.44
-1 -13 -10 93.78 9.43
-1 -13 -10 100.95 11.16
-1 -13 -10 78.7 10.31
-1 -13 -11 2.41 3.03
1 13 11 2.54 2.44
-1 -13 -11 0.43 1.74
-1 -13 -11 1.8 1.42
1 13 11 -2.57 3.26
1 13 11 -0.55 2.43
-1 -13 -12 223.67 16.02
-1 -13 -12 287.55 19.28
1 13 12 258.7 17.9
1 13 12 266.84 17.24
-1 -13 -13 156.04 12.75
1 14 -5 1.94 1.68
-1 -14 5 0.51 2.88
-1 -14 5 -1.56 2.63
-1 -14 4 80.82 11.07
-1 -14 4 64.41 10.38
-1 -14 4 89.86 11.8
1 14 -4 87.19 8.92
-1 -14 4 76.27 12.32
-1 -14 4 75.91 9.7
-1 -14 4 86.95 9.33
1 14 -4 87.97 10.27
-1 -14 3 131.2 13.67
-1 -14 3 113.2 13.78
-1 -14 3 111.04 12.77
-1 -14 3 116.07 11.41
-1 -14 3 124.78 11.2
1 14 -3 101.88 10.58
-1 -14 3 108.9 13.47
-1 -14 2 22.26 5.94
-1 -14 2 14.31 5.87
-1 -14 2 19.5 6.38
-1 -14 2 14.58 4.42
-1 -14 2 10.17 3.12
1 14 -2 11.8 4.61
-1 -14 1 54.27 8.52
-1 -14 1 58.53 9.07
-1 -14 1 42.57 8.46
1 14 -1 49.23 7.04
-1 -14 1 55.52 7.28
-1 -14 1 59.62 7.1
-1 -14 1 51.07 7.57
1 14 -1 54.76 7.11
-1 -14 0 158.4 14.22
1 14 0 147.04 12.09
-1 -14 0 148.65 15.61
-1 -14 0 142.47 11.53
-1 -14 0 153.53 12.84
1 14 0 140.21 11.72
-1 -14 -1 296.82 19.3
-1 -14 -1 281.03 20.75
1 14 1 296.97 17.14
-1 -14 -1 288.39 21.22
-1 -14 -1 293.62 21.78
-1 -14 -1 284.75 18.85
-1 -14 -1 303.7 17.68
-1 -14 -1 282.37 17.96
1 14 1 282.75 16.79
-1 -14 -2 235.87 16.77
-1 -14 -2 216.36 17.38
1 14 2 218.46 14.67
-1 -14 -2 247.07 17.48
-1 -14 -2 192.15 17.25
1 14 2 189.83 13.43
-1 -14 -2 233.69 15.6
-1 -14 -3 19.9 4.48
-1 -14 -3 19.25 5.6
1 14 3 31.89 5.53
-1 -14 -3 25.4 6.28
-1 -14 -3 26.57 6.89
1 14 3 29.13 5
-1 -14 -3 31.33 5.82
-1 -14 -4 321.06 18.9
-1 -14 -4 282.46 19.1
-1 -14 -4 294.34 20.13
1 14 4 283.4 17.21
-1 -14 -4 310.78 21.15
1 14 4 273.68 17.2
-1 -14 -4 317.08 19.1
-1 -14 -4 316.82 18.98
-1 -14 -5 247.71 16.07
-1 -14 -5 217.26 16.62
-1 -14 -5 227.98 17.32
1 14 5 202.95 14.65
-1 -14 -5 222.31 17.66
1 14 5 207.13 14.86
-1 -14 -5 243.83 16.66
-1 -14 -5 230 16.39
-1 -14 -6 4.59 1.81
-1 -14 -6 4.23 2.78
1 14 6 5.23 3.23
-1 -14 -6 4.58 3.12
-1 -14 -6 3.81 3.8
-1 -14 -6 8.1 3.59
1 14 6 2 2.39
1 14 6 8.74 3.97
-1 -14 -6 4.82 2.37
-1 -14 -6 3.48 2.31
-1 -14 -7 253.74 15.24
-1 -14 -7 223.56 17.36
-1 -14 -7 244.56 17.43
1 14 7 238.92 16.05
-1 -14 -7 229.02 15.46
1 14 7 222.03 15.68
1 14 7 254.61 17.06
-1 -14 -7 255.15 16.94
-1 -14 -8 272.73 17.56
-1 -14 -8 259.32 18.88
1 14 8 231.3 15.79
1 14 8 215.43 15.7
-1 -14 -8 276.46 18.93
-1 -14 -8 283.86 17.69
-1 -14 -8 231.5 15.52
1 14 9 79.23 8.96
1 14 9 78.64 10.08
-1 -14 -9 81.88 10.36
-1 -14 -9 108.14 10.89
-1 -14 -9 80.32 10.57
1 14 10 20.06 4.86
1 14 10 13.2 4.06
-1 -14 -10 17.66 5.22
-1 -14 -10 28.51 6.51
-1 -14 -10 19.6 3.84
-1 -14 -11 -0.69 3.2
-1 -14 -11 3.71 1.35
1 14 11 -2.16 1.91
-1 -15 3 71.66 9
-1 -15 2 44.73 8.79
1 15 -2 31.07 5.51
-1 -15 2 29.36 8.03
-1 -15 2 35.5 7.65
-1 -15 2 47.33 7.32
1 15 -2 38.63 6.18
-1 -15 1 8.18 3.11
-1 -15 1 11.29 5.26
-1 -15 1 18.19 6.72
1 15 -1 8.93 4.09
-1 -15 1 18.71 4.79
1 15 -1 10.26 2.72
-1 -15 0 61.18 8.94
1 15 0 65.4 8.43
-1 -15 0 46.07 9.48
-1 -15 0 68.82 7.78
-1 -15 0 68.15 8.82
1 15 0 59.58 7.63
-1 -15 -1 149.24 14.17
-1 -15 -1 130.91 14.14
1 15 1 138.39 12
-1 -15 -1 121.06 12.61
-1 -15 -1 110.35 14.07
1 15 1 134.68 11.54
-1 -15 -1 129.55 12.32
-1 -15 -1 145.13 12.15
-1 -15 -2 52.04 7.57
-1 -15 -2 51.54 7.38
-1 -15 -2 58.2 8.45
-1 -15 -2 51.83 8.83
1 15 2 42.29 6.76
-1 -15 -2 45.04 7.77
-1 -15 -2 63.03 9.49
1 15 2 39.28 6.4
1 15 2 43.99 6.39
-1 -15 -3 25.38 5
-1 -15 -3 36.27 7.22
1 15 3 40.9 6.84
-1 -15 -3 30.16 6.03
-1 -15 -3 32.53 5.59
1 15 3 29.33 5.87
-1 -15 -3 32.37 5.51
-1 -15 -4 426.92 22.93
-1 -15 -4 426.41 25.55
1 15 4 416.45 21.67
-1 -15 -4 416.23 26.05
-1 -15 -4 422.84 24.51
1 15 4 414.57 22.25
-1 -15 -4 458.7 23.88
-1 -15 -4 439.82 23.77
-1 -15 -5 403.27 21.52
-1 -15 -5 384.98 23.67
1 15 5 381.34 20.58
-1 -15 -5 370.55 23.83
-1 -15 -5 375.69 22.87
1 15 5 344.61 20.69
1 15 5 347.62 20.18
-1 -15 -5 425.51 23.16
-1 -15 -5 401.85 22.48
-1 -15 -6 86.14 9.1
-1 -15 -6 87.83 11.03
1 15 6 81.85 9.1
-1 -15 -6 83.46 11.05
1 15 6 86.63 9.87
1 15 6 61.18 8.29
-1 -15 -6 82.31 9.7
-1 -15 -6 79.8 9.29
-1 -15 -7 63.02 7.57
-1 -15 -7 44.07 7.59
1 15 7 57.67 7.9
-1 -15 -7 48.31 8.53
1 15 7 66.33 8.59
1 15 7 51.54 7.6
-1 -15 -7 43.82 7.04
-1 -15 -8 163.14 14.01
-1 -15 -8 193.74 16.58
1 15 8 144.06 12.55
1 15 8 168.47 13.89
-1 -15 -8 182.58 15.31
-1 -15 -8 175.12 14.14
-1 -15 -9 29.44 5.62
1 15 9 19.66 4.7
-1 -15 -9 31.89 7.61
1 16 1 137.96 11.92
-1 -16 -1 145.95 12.21
1 16 1 132.86 11.67
-1 -16 -2 205.07 18.46
1 16 2 205.75 14.81
-1 -16 -2 202.01 18.68
-1 -16 -2 206.48 16.71
-1 -16 -2 228.95 15.98
-1 -16 -2 187 15.56
-1 -16 -3 16.42 4.27
1 16 3 18.04 4.34
-1 -16 -3 14.03 5.14
-1 -16 -3 23.27 6.28
-1 -16 -3 14.16 4.17
-1 -16 -3 22.84 6
-1 -16 -4 291.13 21.12
1 16 4 278.14 17.55
-1 -16 -4 237.03 20.57
-1 -16 -4 281.89 20.13
-1 -16 -4 282.31 18.67
-1 -16 -4 280.39 18.54
-1 -16 -5 297.5 20.53
1 16 5 254.46 16.78
-1 -16 -5 270.59 20.23
-1 -16 -5 258.7 17.26
1 16 6 170.61 14.03
-1 -16 -6 210.44 15.15
-1 -16 -6 208.05 17.28
-1 -16 -7 2.57 4.24
-2 14 7 22.48 4.98
2 -14 -7 43.37 8.28
2 -14 -6 176.46 15.25
-2 14 6 170.45 14.1
-2 14 6 174.75 13.91
-2 14 6 177.47 13.9
-2 14 6 169.39 13.88
2 -14 -5 292.87 19.7
-2 14 5 268.45 18.22
-2 14 5 282.54 18.02
-2 14 5 249.61 16.58
-2 14 5 254.7 17.16
2 -14 -4 33.42 6.47
-2 14 4 34.15 5.87
-2 14 4 30.66 6.04
-2 14 4 36.16 6.1
-2 14 4 28.59 5.69
2 -14 -3 78.32 10.69
-2 14 3 73.14 9.12
-2 14 3 77.88 9.06
2 -14 -3 75.27 9.66
-2 14 3 76.58 8.88
-2 14 3 79.9 8.85
-2 14 2 367.75 19.91
-2 14 2 364.34 20.1
2 -14 -2 362.85 23.59
-2 14 2 359.2 19.47
-2 14 2 351.81 20.27
-2 14 1 222.36 15.14
-2 14 1 198.76 13.98
2 -14 -1 194.78 16.78
-2 14 1 212.75 14.23
-2 14 0 1.38 1.91
-2 14 0 0.94 1.75
-2 14 -1 81.28 8.84
-2 14 -1 79.72 8.49
-2 14 -2 66.82 7.7
-2 14 -2 62.93 7.45
2 -13 -9 71.2 9.35
2 -13 -9 86.29 11.56
-2 13 9 93.85 10.52
-2 13 8 1.58 2.18
2 -13 -8 1.18 2.76
2 -13 -8 2.75 2.36
-2 13 8 -2.74 1.92
-2 13 8 -0.56 2.56
2 -13 -8 0.6 2.27
-2 13 8 -1.06 2.55
-2 13 7 36.54 6.54
-2 13 7 30.26 5.92
-2 13 7 37.86 6.77
2 -13 -7 49.48 8.48
2 -13 -7 37.65 6.9
2 -13 -7 39.77 7.11
-2 13 7 33.71 6.13
-2 13 6 80.33 9.39
2 -13 -6 89.46 11.05
2 -13 -6 75.64 9.75
-2 13 6 70.42 9.11
-2 13 6 63.93 8.37
2 -13 -6 73.79 9.75
-2 13 6 83.37 8.99
-2 13 5 118.77 10.72
2 -13 -5 123.96 12.22
-2 13 5 102.67 9.62
-2 13 5 118.7 11.54
-2 13 5 118.61 11.45
2 -13 -5 123.15 12.07
-2 13 5 106.25 10.39
-2 13 5 100.71 10.18
2 -13 -4 21.67 4.99
-2 13 4 17.88 3.88
-2 13 4 25.68 4.57
-2 13 4 18.23 4.76
-2 13 4 17.87 3.79
-2 13 4 25.89 5.31
-2 13 4 18.71 4.29
2 -13 -3 33.79 6.79
2 -13 -3 33.39 6.33
-2 13 3 38.44 6.28
-2 13 3 39.47 5.55
-2 13 3 23.66 4.71
2 -13 -3 36.12 6.11
-2 13 3 32.99 5.95
-2 13 3 34.92 6.04
2 -13 -2 574.55 29.56
-2 13 2 607.04 23.89
-2 13 2 590.92 25.71
2 -13 -2 597.52 28.33
-2 13 2 582.85 26.04
-2 13 2 582.05 25.47
-2 13 1 623.43 26.77
-2 13 1 629.77 26.46
-2 13 1 648.57 24.81
-2 13 1 644.54 26.14
2 -13 -1 609.79 30.99
-2 13 0 50.27 6.12
-2 13 0 47.58 6.41
-2 13 0 55.68 7.16
-2 13 0 38.83 6
-2 13 -1 91.28 9.19
-2 13 -1 88.03 8.59
-2 13 -1 86.41 8.45
-2 13 -2 381.57 19.54
-2 13 -2 359.17 18.46
-2 13 -3 122.95 10.79
-2 13 -4 2.32 1.2
-2 13 -5 3.42 1.39
2 -12 -11 18.4 4.15
2 -12 -10 177.54 15.73
-2 12 10 160.96 13.67
-2 12 10 176.06 13.65
2 -12 -10 191.84 14.88
-2 12 10 153.42 13.8
2 -12 -9 28.9 5.69
2 -12 -9 18.24 3.32
-2 12 9 28.25 5.79
2 -12 -9 19.23 5.1
-2 12 9 19.65 4.92
-2 12 8 3.12 1.64
2 -12 -8 1.95 2.51
2 -12 -8 7.94 3.06
-2 12 8 3.22 2.22
2 -12 -8 2.26 3.24
-2 12 8 5.59 2.6
-2 12 7 -0.98 1.86
-2 12 7 4.66 2.46
-2 12 7 0.52 1.45
2 -12 -7 3.38 2.46
2 -12 -7 -3.2 4.08
2 -12 -7 -2.24 2.54
-2 12 7 4.45 1.62
2 -12 -6 150.61 13.93
2 -12 -6 159.77 13.81
-2 12 6 143.64 12.71
-2 12 6 145.15 12.71
2 -12 -6 169.37 14.05
-2 12 6 137.81 11.89
2 -12 -5 206.08 15.78
-2 12 5 187.37 14.54
-2 12 5 185.94 12.29
-2 12 5 196.61 14.66
2 -12 -5 198.82 15.34
-2 12 5 182.08 13.43
-2 12 5 190.36 13.44
2 -12 -4 108.54 11.09
-2 12 4 110.23 9.29
-2 12 4 120.62 10.95
-2 12 4 103.39 10.36
-2 12 4 119.01 10.67
-2 12 4 110.62 10.21
2 -12 -3 21.58 4.83
-2 12 3 28.09 5.01
-2 12 3 27.9 4.68
-2 12 3 21.12 4.45
-2 12 3 21.56 4.02
-2 12 2 172.47 11.33
2 -12 -2 207.67 16.32
2 -12 -2 190.29 14.77
-2 12 2 188.35 11.8
-2 12 2 183.74 13.11
2 -12 -2 174.88 14.08
-2 12 2 176.1 12.84
-2 12 2 184.3 12.85
-2 12 1 146.21 9.88
2 -12 -1 154.58 14.15
-2 12 1 164.67 10.92
2 -12 -1 143.66 12.49
-2 12 1 154.74 11.88
-2 12 1 139.76 10.99
2 -12 0 22.13 5.73
-2 12 0 34.15 4.86
-2 12 0 23.55 4.88
-2 12 0 31.56 5.31
-2 12 0 25.83 4.26
-2 12 -1 21.02 3.71
-2 12 -1 17.61 3.6
-2 12 -1 15.7 3.49
-2 12 -2 226.12 13.38
-2 12 -2 234.47 14.28
-2 12 -3 125.79 9.95
-2 12 -3 124.09 10.41
-2 12 -4 0.45 2.07
-2 12 -4 -0.42 2.15
-2 12 -5 41.04 6.44
-2 12 -5 48.29 6.56
2 -12 6 113.63 14.42
-2 12 -6 104.64 9.7
-2 12 -6 96.07 9.9
2 -12 7 52.71 10.44
-2 12 -7 46.17 6.88
-2 12 -7 51.18 7.05
2 -11 -12 23.34 5.11
2 -11 -12 17.68 5.24
2 -11 -12 23.85 4.49
-2 11 11 0.52 2.44
2 -11 -11 3.39 3.54
2 -11 -11 4.48 3.33
-2 11 11 3.47 1.82
2 -11 -11 10.45 4.34
2 -11 -10 261.39 18.99
-2 11 10 263.71 17.32
2 -11 -10 216.92 16
-2 11 10 256.88 17.68
2 -11 -9 230 17.06
-2 11 9 217.44 15.3
-2 11 9 211.31 15.39
2 -11 -9 193.99 15.13
-2 11 9 234.41 16.54
2 -11 -9 240.06 16.83
-2 11 8 128.71 11.17
2 -11 -8 146.28 13.65
2 -11 -8 150.23 12.89
-2 11 8 125.78 11.79
2 -11 -8 117.02 9.79
-2 11 7 43.38 6.28
-2 11 7 44.61 6.88
-2 11 7 58.45 7.4
2 -11 -7 41.89 7.14
2 -11 -7 50.88 8.18
2 -11 -7 37.81 5.87
2 -11 -7 51.3 7.65
-2 11 6 391.2 20.29
2 -11 -6 449.57 24.03
2 -11 -6 445.85 22.91
2 -11 -6 453.85 23.12
2 -11 -6 395.3 20.63
-2 11 6 413.31 21.4
-2 11 6 401.24 21.26
-2 11 5 81.7 8.94
-2 11 5 89.17 7.96
-2 11 5 93.62 9.51
2 -11 -5 97.23 10.02
2 -11 -5 98.21 10.41
2 -11 -5 92.13 9.62
-2 11 5 88.97 8.99
-2 11 5 89.42 8.7
-2 11 4 61.22 6.7
-2 11 4 58.87 7.64
2 -11 -4 65.57 8.14
2 -11 -4 62.53 8.01
2 -11 -4 67.5 8.48
-2 11 4 62.56 7.45
-2 11 4 58.01 7.19
2 -11 -3 2.05 2.99
-2 11 3 1.25 1.13
-2 11 3 0.4 1.37
-2 11 3 -0.41 1.84
-2 11 3 0.33 1.58
2 -11 -2 55.6 7.4
-2 11 2 55.87 6.07
2 -11 -2 59.79 7.27
2 -11 -2 46.74 7.03
2 -11 -2 53.39 7.79
-2 11 2 50.28 6.15
-2 11 2 53.15 6.64
-2 11 2 51.07 5.51
2 -11 -1 415.66 21.22
-2 11 1 437.22 18.36
2 -11 -1 410.7 21.07
2 -11 -1 435.77 22.39
2 -11 -1 399.69 22.58
-2 11 1 424.9 19.64
-2 11 1 384.83 19.16
-2 11 1 413.13 17.47
2 -11 0 228.14 15.28
2 -11 0 224.13 15.83
-2 11 0 236.21 12.73
-2 11 0 222.82 12.58
-2 11 0 213.31 13.4
2 -11 0 207.36 15.81
-2 11 -1 11.81 3.06
-2 11 -1 6.47 2.45
-2 11 -1 9.8 2.42
2 -11 1 5.13 3.66
-2 11 -2 400.43 18.21
-2 11 -2 430.28 17.46
-2 11 -2 414.91 17.98
-2 11 -2 421.71 17.46
-2 11 -2 378.01 18.43
-2 11 -3 428.01 18.64
-2 11 -3 442.53 21.02
-2 11 -3 480.09 20.43
2 -11 4 114.42 13.5
-2 11 -4 106.85 9.41
-2 11 -4 116.61 9.22
2 -11 5 42.53 8.83
-2 11 -5 34.43 5.4
-2 11 -5 35.12 5.78
2 -11 6 129.77 15.51
-2 11 -6 131.71 10.98
2 -11 6 120.51 13.87
-2 11 -6 145.15 12.12
2 -11 7 80.43 11.69
-2 11 -7 97.6 9.73
2 -11 7 69.55 10.4
2 -11 7 69.56 10.55
-2 11 -7 86.56 9.91
2 -11 8 59.41 10.87
-2 11 -8 81.43 9.2
-2 11 -8 91.91 10.41
2 -11 8 78.09 12.32
2 -11 8 71.37 10.98
2 -10 -13 -4.53 4.46
2 -10 -13 4.96 2.22
-2 10 12 11.1 4.73
2 -10 -12 12.94 3.52
2 -10 -12 9.55 2.52
-2 10 12 11.06 3.34
-2 10 12 18.39 4.89
2 -10 -12 17.12 4.5
2 -10 -12 14.53 4.46
-2 10 11 6.2 3.18
-2 10 11 5.43 3.25
-2 10 11 5.49 2.92
2 -10 -11 3.64 2.65
2 -10 -11 2.75 3.47
2 -10 -11 7.34 2.66
2 -10 -11 5.77 2.53
-2 10 10 183.41 14.68
2 -10 -10 200.44 15.29
-2 10 10 193.63 14.01
2 -10 -10 171.57 13.62
2 -10 -10 209.8 14.92
2 -10 -10 172.03 12.31
-2 10 9 713.77 31.32
2 -10 -9 740.79 31.93
-2 10 9 722.97 29.44
-2 10 9 664.31 29.23
2 -10 -9 684.38 29.6
2 -10 -9 615.88 25.75
2 -10 -9 825.62 31.84
2 -10 -8 189.24 11.74
2 -10 -8 215.51 16.06
-2 10 8 197.19 14.21
2 -10 -8 197.59 14.46
2 -10 -8 164.97 11.62
2 -10 -8 218.23 14.99
2 -10 -7 63.63 5.98
-2 10 7 76.2 8.26
2 -10 -7 95.83 10.33
-2 10 7 63.89 8.11
2 -10 -7 71.28 8.3
2 -10 -7 82.4 8.04
2 -10 -7 85.18 9.15
-2 10 6 608.66 25.75
2 -10 -6 596.63 21.16
2 -10 -6 674.82 29.29
-2 10 6 629.97 26.49
-2 10 6 613.66 26.49
2 -10 -6 692.74 28.45
2 -10 -6 651.24 26.2
2 -10 -6 703.61 28.77
-2 10 5 596.78 24.93
-2 10 5 602.37 24.74
2 -10 -5 651.36 28.31
2 -10 -5 657.3 27.65
2 -10 -5 682.25 28.03
2 -10 -5 644.45 26.22
-2 10 5 595.78 23.49
-2 10 5 639.33 26.13
-2 10 5 592.91 25.41
-2 10 4 39.49 5.92
-2 10 4 40.74 5.11
2 -10 -4 27.6 5.28
2 -10 -4 36.19 5.86
2 -10 -4 45.15 6.71
-2 10 4 33.19 4.95
-2 10 4 38.93 5.5
2 -10 -3 1.76 1.1
-2 10 3 2.4 1.44
-2 10 3 1.5 1.64
2 -10 -3 6.18 2.16
2 -10 -3 2.92 2.18
2 -10 -3 2.81 2.4
2 -10 -3 0.88 1.14
-2 10 3 -0.36 1.43
-2 10 3 4.52 2
-2 10 2 198.66 12.69
-2 10 2 203.54 12.45
2 -10 -2 213.29 14.04
2 -10 -2 200.4 12.93
-2 10 2 205.79 11.54
2 -10 -2 219.38 14.62
2 -10 -2 197.86 13.78
-2 10 2 202.8 10.67
2 -10 -1 399.08 19.72
2 -10 -1 376.88 19.21
2 -10 -1 367.78 21.39
-2 10 1 420.65 17.1
2 -10 -1 396.49 21.13
2 -10 -1 421.51 21.08
-2 10 1 381.14 18.15
-2 10 1 375.76 13.84
-2 10 1 396.57 17.99
-2 10 1 371.97 15.82
2 -10 0 290.79 16.53
2 -10 0 283.97 16.95
2 -10 0 302.96 19.78
2 -10 0 277.01 18.08
2 -10 0 309.21 17.87
-2 10 0 319.81 14.56
-2 10 0 298.46 12.81
-2 10 0 302.72 15.35
-2 10 0 290.72 12.28
-2 10 0 296.78 14.06
2 -10 1 0.94 1.91
-2 10 -1 6.25 1.77
-2 10 -1 1.45 1.4
-2 10 -1 1.44 0.62
2 -10 1 3.61 2.72
-2 10 -1 4.39 1.42
-2 10 -1 4.54 1.75
-2 10 -1 2.48 1.46
2 -10 2 266.27 17.42
2 -10 2 298.55 20.18
-2 10 -2 276.59 13.35
-2 10 -2 290.73 15.22
-2 10 -2 313.34 13.77
-2 10 -2 294.57 14.4
2 -10 2 266.9 19.74
2 -10 2 307.3 20.95
2 -10 3 419.37 25.14
2 -10 3 408.73 25.38
-2 10 -3 436.32 19.04
-2 10 -3 411.44 17.66
-2 10 -3 450.22 17.4
-2 10 -3 422.67 17.08
-2 10 -3 417.33 17.98
-2 10 -3 411.09 16.39
2 -10 4 288.01 21.09
2 -10 4 299.54 21.41
-2 10 -4 280.46 14.87
-2 10 -4 281.98 14.78
-2 10 -4 304.42 16.41
2 -10 5 2.84 3.38
2 -10 5 2.23 3.02
-2 10 -5 1.16 1.22
2 -10 5 3.82 3.08
2 -10 5 -0.69 2
-2 10 -5 1.13 2.07
-2 10 -5 3.47 1.74
2 -10 6 228.99 19.19
-2 10 -6 209.02 14
2 -10 6 228.52 19.64
2 -10 6 195.15 17.18
-2 10 -6 237.68 14.64
-2 10 -6 213.29 14.73
2 -10 7 230.3 19.64
-2 10 -7 219.13 14.87
2 -10 7 197.71 17.17
2 -10 7 198.74 18.41
-2 10 -7 230.07 15.85
-2 10 -7 211.22 14.67
2 -10 8 88.98 12.93
-2 10 -8 97.48 10.29
2 -10 8 111.47 13.95
2 -10 8 87.41 11.7
-2 10 -8 102.18 10.69
-2 10 -8 98.33 10.08
2 -10 9 -4.05 5.4
-2 10 -9 -0.54 2.11
2 -10 9 3.14 3.03
2 -10 9 -0.88 2.77
-2 10 -9 -2.12 2.02
-2 10 -9 -0.59 1.73
2 -10 10 -4.86 4.74
-2 10 -10 -2.27 2.1
2 -10 10 4.01 2.07
2 -9 -13 115.94 11.32
2 -9 -13 81.01 9.14
-2 9 13 111.69 10.73
2 -9 -13 90.2 10.17
2 -9 -13 77.47 9.22
2 -9 -12 45.49 6.46
2 -9 -12 46.19 7.25
-2 9 12 47.29 6.68
-2 9 12 52.91 6.85
2 -9 -12 48.51 7.53
2 -9 -12 61.95 7.73
2 -9 -12 44.94 6.69
-2 9 11 0.54 1.83
2 -9 -11 -1.14 2.33
2 -9 -11 -1.07 2.65
-2 9 11 1.88 1.31
-2 9 11 -1.04 2.55
2 -9 -11 4.2 2.91
2 -9 -11 1.36 1.31
2 -9 -11 2 1.76
-2 9 10 13.45 4.81
-2 9 10 18.34 3.81
2 -9 -10 22.67 5.35
2 -9 -10 27.37 5.01
2 -9 -10 12.28 3.2
2 -9 -10 24.13 4.71
2 -9 -10 16.46 3.53
2 -9 -9 313.88 17.65
2 -9 -9 343.31 18.63
-2 9 9 273.5 17.57
2 -9 -9 334.93 19.65
-2 9 9 289.98 16.91
2 -9 -9 308.91 18.36
2 -9 -9 262.78 14.22
2 -9 -9 261.84 15.64
2 -9 -8 151.75 10.75
2 -9 -8 207.1 14.74
2 -9 -8 187.44 13.71
-2 9 8 156.78 12.49
-2 9 8 164.91 12.2
2 -9 -8 156.08 10.81
2 -9 -8 220.78 14.4
2 -9 -7 42.88 5.23
-2 9 7 46.76 6.08
-2 9 7 41.42 5.93
2 -9 -7 58.11 7.14
2 -9 -7 46.36 6.9
2 -9 -7 35.45 4.91
2 -9 -7 47.63 6.39
-2 9 6 196.95 12.83
2 -9 -6 215.99 11.36
2 -9 -6 256.64 16.17
-2 9 6 209.17 13.71
-2 9 6 220.93 14.29
2 -9 -6 233.6 15.05
2 -9 -6 223.26 13.5
2 -9 -6 259.92 15.41
2 -9 -5 810.15 24.66
-2 9 5 742.51 28.01
-2 9 5 774.63 28.57
2 -9 -5 869.76 32.47
2 -9 -5 854.43 31.59
2 -9 -5 897.44 31.72
2 -9 -5 885.34 30.36
-2 9 5 814.17 30.09
-2 9 5 823.29 29.78
-2 9 5 809.3 27.19
-2 9 4 126.56 8.77
-2 9 4 115.93 9.5
-2 9 4 125.69 9.69
-2 9 4 114.31 9.09
2 -9 -4 133.6 10.9
2 -9 -4 127.86 10.19
2 -9 -4 138.67 10.77
2 -9 -4 125.81 10.11
2 -9 -3 27.4 4.38
2 -9 -3 34 5.27
2 -9 -3 33.81 4.88
-2 9 3 30.75 3.98
2 -9 -3 23.99 4.58
2 -9 -3 29.29 4.77
-2 9 3 24.66 3.96
-2 9 3 29.43 4.4
-2 9 2 134.76 9.66
-2 9 2 132.75 9.48
-2 9 2 140.27 6.69
2 -9 -2 127.41 10.15
2 -9 -2 135.86 9.87
2 -9 -2 128.3 11.56
-2 9 2 158.03 9.38
2 -9 -2 144.74 11.12
2 -9 -2 150.51 11.49
-2 9 2 132.95 8.09
-2 9 2 141.55 5.88
-2 9 1 299.73 11.88
-2 9 1 313.54 14.91
2 -9 -1 283.49 15.78
2 -9 -1 314.42 16.2
2 -9 -1 281.16 17.62
-2 9 1 307.31 13.68
-2 9 1 300.2 9.99
2 -9 -1 312.92 17.19
2 -9 -1 299.95 17.38
2 -9 -1 297.23 16.7
-2 9 1 295.64 9.74
-2 9 1 303.2 13.22
2 -9 0 292.55 15.81
2 -9 0 292.75 16.33
2 -9 0 264.94 17.43
2 -9 0 262.99 16.58
2 -9 0 296.41 16.81
-2 9 0 289.92 13.31
-2 9 0 299.36 10.17
-2 9 0 291.06 12.47
-2 9 0 323.79 13.94
-2 9 0 289.44 11.07
2 -9 1 24.92 4.57
2 -9 1 25.5 4.26
2 -9 1 21.62 4.6
-2 9 -1 22.55 3.08
-2 9 -1 19.61 3.15
2 -9 1 20.7 4.86
-2 9 -1 20.86 3.42
-2 9 -1 21.43 3.11
-2 9 -1 21.9 3.66
-2 9 -1 20.56 2.6
-2 9 -1 24.69 2.86
2 -9 2 3.98 2.5
2 -9 2 0.54 1.65
-2 9 -2 1.96 1.17
-2 9 -2 1.25 1.33
2 -9 2 -2.39 2.26
2 -9 2 -2.35 3.51
-2 9 -2 0.33 0.99
-2 9 -2 1.27 1.17
-2 9 -2 0.29 1.11
2 -9 3 174.87 14.89
-2 9 -3 176.26 10.91
-2 9 -3 196.96 9.78
-2 9 -3 176.87 9.54
2 -9 3 179.9 15.42
2 -9 3 188.72 15.35
-2 9 -3 159.26 8.87
-2 9 -3 192 10.41
-2 9 -3 189.15 10.9
-2 9 -3 189.84 11.59
-2 9 -3 189.14 10.43
2 -9 4 280.98 19.5
2 -9 4 265.02 18.91
-2 9 -4 268.48 12.27
-2 9 -4 268.06 14.31
-2 9 -4 251.47 11.3
-2 9 -4 265.71 12.39
2 -9 4 258.24 19.21
-2 9 -4 257.48 12.43
-2 9 -4 265.77 14.82
-2 9 -4 264.94 13.9
-2 9 -4 287.54 12.03
2 -9 5 59.35 6.25
2 -9 5 65.52 7.03
2 -9 5 63.22 10.14
2 -9 5 67.36 9.41
-2 9 -5 65.61 5.91
-2 9 -5 64.56 5.58
-2 9 -5 53.59 6.51
2 -9 5 68.71 9.71
2 -9 5 71.2 9.88
2 -9 5 60.83 6.96
-2 9 -5 58.53 5.35
-2 9 -5 68.44 7.16
-2 9 -5 71.53 7.75
2 -9 6 24.32 4.48
2 -9 6 26.91 4.61
2 -9 6 25.4 5.89
2 -9 6 24.71 6.51
-2 9 -6 19.64 4.17
2 -9 6 26.18 6.37
2 -9 6 21.71 5.84
2 -9 6 26.68 4.66
-2 9 -6 28.64 4.58
-2 9 -6 34.25 5.6
2 -9 7 202.79 11.93
2 -9 7 174.64 12.26
2 -9 7 204.05 18.11
2 -9 7 203.36 16.96
-2 9 -7 210.73 14.3
2 -9 7 228.25 18.71
2 -9 7 191.56 12.9
-2 9 -7 204.89 14.41
-2 9 -7 210.93 14.32
2 -9 8 37.23 4.97
2 -9 8 39.76 5.53
2 -9 8 37.31 8.4
2 -9 8 39.87 7.05
-2 9 -8 40.66 6.86
2 -9 8 49.88 9.31
2 -9 8 41.41 5.35
-2 9 -8 41.67 6.72
-2 9 -8 36.69 6.32
2 -9 9 13.25 2.84
2 -9 9 12.65 4.21
2 -9 9 13.93 4.88
-2 9 -9 18.94 5.05
2 -9 9 14.42 4.95
2 -9 9 14.74 3.8
-2 9 -9 14.17 3.99
-2 9 -9 13.26 5.02
2 -9 10 77.32 11.47
-2 9 -10 97.91 10.48
-2 9 -10 93.34 10.83
-2 9 -10 94.46 10.38
2 -9 10 105.6 13.05
2 -9 10 86.48 11.14
2 -9 11 56.34 9.01
-2 9 -11 59.21 8.66
-2 9 -11 73.19 9.87
2 -9 11 77.32 11.38
2 -9 11 78.6 11.3
2 -8 -14 58.5 7.82
2 -8 -14 78.49 8.94
-2 8 14 77 9.42
2 -8 -14 62.78 8.94
-2 8 13 56.95 7.8
2 -8 -13 47.83 7.46
2 -8 -13 54.33 7.18
-2 8 13 61.39 7.66
2 -8 -13 56.13 6.52
2 -8 -13 51.73 8.08
2 -8 -12 33.53 6.12
2 -8 -12 33.49 5.83
-2 8 12 31.18 5.58
2 -8 -12 40.71 5.57
2 -8 -12 35.5 5.5
2 -8 -12 29.71 6.02
2 -8 -11 6.91 3.33
2 -8 -11 4.12 3.36
-2 8 11 1.47 1.93
-2 8 11 0.44 1.53
2 -8 -11 5.97 2.43
2 -8 -11 6.88 2.93
2 -8 -11 8.62 2.84
-2 8 10 4.43 2.51
-2 8 10 2.56 1.69
-2 8 10 5.6 2.9
2 -8 -10 5.62 2.62
2 -8 -10 5.9 2.75
2 -8 -10 2.62 1
2 -8 -10 2.91 2.84
2 -8 -10 4.15 1.81
-2 8 9 219.76 15.48
2 -8 -9 258.97 16.27
-2 8 9 251.6 14.91
2 -8 -9 235.56 15.24
2 -8 -9 214.35 12.16
2 -8 -9 257.09 12.03
2 -8 -9 227.16 14.75
2 -8 -9 269.85 15.59
2 -8 -8 324.8 18.11
2 -8 -8 306.77 17.45
-2 8 8 301.38 16.26
2 -8 -8 275.7 14.42
2 -8 -8 314.94 12.72
2 -8 -8 348.23 17.7
2 -8 -8 307.26 16.57
-2 8 7 27.73 4.67
2 -8 -7 21.96 3.52
2 -8 -7 18.66 4.17
2 -8 -7 22.83 4.44
-2 8 7 33.36 5.48
2 -8 -7 25 3.99
2 -8 -7 28.89 3.09
2 -8 -7 25.58 4.3
2 -8 -7 29.6 5.01
-2 8 6 26.21 4.62
2 -8 -6 23.19 3.54
-2 8 6 29.48 5.02
2 -8 -6 37.14 5.73
2 -8 -6 33.19 5.5
2 -8 -6 25.07 4.6
2 -8 -6 24.17 2.37
2 -8 -6 25.45 4.03
2 -8 -6 28.78 4.79
2 -8 -5 978.66 27.87
-2 8 5 995.5 31.47
-2 8 5 919.29 30.32
2 -8 -5 1071.65 34.66
2 -8 -5 865.26 21.25
-2 8 5 962.37 29.26
-2 8 5 990.68 31.88
-2 8 5 1024.26 32.45
2 -8 -5 1131.68 34.68
2 -8 -5 868.28 20.87
2 -8 -5 1049.88 32.15
2 -8 -5 1050.09 33.52
2 -8 -4 883.62 30.07
2 -8 -4 928.31 31.19
2 -8 -4 947.59 31.03
2 -8 -4 882.73 26.95
2 -8 -4 949.6 32.42
-2 8 4 869.46 27.39
-2 8 4 855.47 29.87
2 -8 -4 968.78 32.03
2 -8 -4 935.75 30.73
-2 8 4 871.48 29.18
2 -8 -4 873.28 24.99
-2 8 4 850.18 28.55
2 -8 -3 45.86 5.64
2 -8 -3 40.95 5.16
2 -8 -3 42.63 4.83
2 -8 -3 40.47 5.23
-2 8 3 35.6 4.18
2 -8 -3 41.65 5.47
2 -8 -3 43.94 5.61
-2 8 3 39.85 4.86
-2 8 3 39.65 5.08
-2 8 2 520.33 19.89
-2 8 2 514.05 19.51
2 -8 -2 530.77 21.37
2 -8 -2 489.54 20.52
2 -8 -2 562.87 22.7
2 -8 -2 511.24 19.91
2 -8 -2 505.02 22.58
-2 8 2 510.05 18.2
2 -8 -2 554.3 22.41
2 -8 -2 524.09 21.72
-2 8 2 490.19 13.82
-2 8 2 531.21 17.24
-2 8 1 734.15 24.56
2 -8 -1 723.09 26.41
2 -8 -1 729.79 25.99
2 -8 -1 722.01 28.85
2 -8 -1 799.9 28.25
-2 8 1 774.72 22.94
-2 8 1 767.33 19
2 -8 -1 758.57 27.68
-2 8 1 722.18 19.1
-2 8 1 773.02 23.51
2 -8 0 237.94 13.62
-2 8 0 260.33 11.72
-2 8 0 255.42 9.97
2 -8 0 234.6 13.7
2 -8 0 249.29 15.13
2 -8 0 275.29 15.14
2 -8 0 266.25 14.98
-2 8 0 266.65 11.94
-2 8 0 251.22 8.84
2 -8 1 2.57 1.34
2 -8 1 0.32 1.07
2 -8 1 1.1 1.72
-2 8 -1 1.49 1.26
2 -8 1 0.41 1.72
2 -8 1 0.39 2.19
-2 8 -1 1.3 0.64
-2 8 -1 1.14 0.59
-2 8 -2 28.4 3.59
2 -8 2 23.83 4.57
2 -8 2 24.81 5.2
-2 8 -2 27.79 3.41
-2 8 -2 26.59 3.42
2 -8 2 32.29 6.18
2 -8 2 17.44 4.01
2 -8 2 23.34 5.24
-2 8 -2 27.73 2.23
-2 8 -2 23.65 2.83
-2 8 -2 27.29 2.59
2 -8 3 294.3 18.79
2 -8 3 320.63 19.51
-2 8 -3 308.63 12.7
-2 8 -3 285.56 12.47
2 -8 3 272.37 17.65
2 -8 3 297.42 19.07
-2 8 -3 288.91 14.41
-2 8 -3 293.41 13.03
-2 8 -3 294.82 13.12
-2 8 -3 284.68 13.61
2 -8 4 509.3 19.11
2 -8 4 459.58 19.88
2 -8 4 433.62 23.55
2 -8 4 482.64 25.62
2 -8 4 405.59 22.5
-2 8 -4 473.17 17.37
-2 8 -4 494.29 16.53
-2 8 -4 474.45 17.5
2 -8 4 451.24 24.16
2 -8 4 493.36 25.32
2 -8 4 478.63 20.16
-2 8 -4 476.66 19.27
-2 8 -4 490.04 16.38
-2 8 -4 497.23 20.59
-2 8 -4 460.43 17.42
2 -8 5 83.99 6.99
2 -8 5 85.54 7.84
2 -8 5 83.07 10.44
2 -8 5 73.56 9.15
-2 8 -5 90.2 6.99
-2 8 -5 71.29 5.15
-2 8 -5 81.8 6.31
2 -8 5 76.89 9.86
2 -8 5 81.28 10.05
2 -8 5 83.55 7.85
-2 8 -5 84.94 5.35
-2 8 -5 85.73 8.23
-2 8 -5 82.77 7.68
-2 8 -5 78.74 6.25
2 -8 6 57.33 5.85
2 -8 6 62.49 6.94
2 -8 6 56.78 8.71
2 -8 6 56.7 7.5
2 -8 6 60.01 8.53
-2 8 -6 59.32 6
2 -8 6 56.84 8.53
2 -8 6 65.32 9.46
2 -8 6 57.1 6.63
-2 8 -6 75.92 8.07
-2 8 -6 63.68 7.08
2 -8 7 212.96 11.87
2 -8 7 224.56 13.39
2 -8 7 235.54 18.43
2 -8 7 228.3 17.05
2 -8 7 207.03 15.44
-2 8 -7 206.09 12.03
2 -8 7 212.35 16.83
2 -8 7 238.38 18.14
2 -8 7 208.86 13.02
-2 8 -7 226.88 14.99
-2 8 -7 245.46 14.97
2 -8 8 138.63 9.06
2 -8 8 141.39 10.33
2 -8 8 149.92 15.19
2 -8 8 139.06 13.86
2 -8 8 126.76 12.02
-2 8 -8 154.04 12.33
2 -8 8 128.55 14.31
2 -8 8 142.61 10.6
-2 8 -8 162.97 12.85
-2 8 -8 153.45 12.82
2 -8 9 -1.35 1.31
2 -8 9 1.16 1.7
2 -8 9 -1.74 2.55
2 -8 9 -0.69 2.3
2 -8 9 -3.06 3.35
-2 8 -9 1.01 2.15
2 -8 9 2.1 1.81
2 -8 9 1.18 2.31
-2 8 -9 0.54 1.55
-2 8 -9 3.64 2.7
2 -8 10 84.26 8.27
2 -8 10 75.34 9.74
2 -8 10 87.13 12.01
2 -8 10 86.79 11.51
-2 8 -10 80.3 9.32
2 -8 10 100.28 12.43
2 -8 10 85.74 8.26
-2 8 -10 73.99 8.99
-2 8 -10 82.4 9.86
2 -8 11 79.41 10.01
-2 8 -11 97.83 10.65
-2 8 -11 91.62 10.7
-2 8 -11 92.55 10.95
2 -8 11 99.47 11.23
2 -8 11 95.82 11.95
2 -8 11 80.73 10.65
2 -8 12 36.09 8.38
2 -8 12 26.51 6.42
2 -8 12 43.08 8.3
2 -7 -15 2.96 1.96
2 -7 -15 2.72 3.38
-2 7 14 80.03 9.59
-2 7 14 95.78 10.05
2 -7 -14 77.38 8.65
2 -7 -14 91.51 10.25
2 -7 -14 104.53 9.81
2 -7 -14 92.11 11.11
-2 7 13 257.53 17.4
2 -7 -13 236.93 15.88
2 -7 -13 255.17 17.21
-2 7 13 265.67 16.88
2 -7 -13 258.96 15.46
2 -7 -13 266.66 18.24
-2 7 12 37.73 6.81
-2 7 12 46.16 6.53
2 -7 -12 46.23 5.96
2 -7 -12 44.37 5.73
2 -7 -12 47.07 7.42
2 -7 -12 36.71 6.15
2 -7 -12 40.14 5.62
-2 7 11 0.82 1.51
-2 7 11 1.85 1.54
2 -7 -11 2.47 2.45
2 -7 -11 2.46 3.12
2 -7 -11 2.17 2.11
2 -7 -11 0.37 1.65
2 -7 -11 2.68 3.37
2 -7 -10 98.12 9.2
-2 7 10 86.08 8.92
-2 7 10 93.7 8.5
2 -7 -10 93.24 7.28
2 -7 -10 101.52 9.82
2 -7 -10 109.6 8.4
2 -7 -10 106.12 9.09
2 -7 -10 91.61 9.59
-2 7 9 117.84 10.64
2 -7 -9 117.39 10.22
-2 7 9 110.79 9.27
-2 7 9 112.79 9.85
2 -7 -9 137.44 8.85
2 -7 -9 145.24 10.39
2 -7 -9 114.88 10.14
2 -7 -9 106.52 8.04
2 -7 -9 114.99 10.15
-2 7 8 59.87 6.48
2 -7 -8 55.84 5.1
2 -7 -8 60.96 6.83
2 -7 -8 56.29 6.55
2 -7 -8 53.22 5.58
2 -7 -8 54.85 6.68
2 -7 -8 58.38 6.76
-2 7 7 23.81 4.07
-2 7 7 31.03 4.69
2 -7 -7 33.71 5.41
2 -7 -7 29.54 4.87
2 -7 -7 27.38 4.04
2 -7 -7 33.78 3.73
2 -7 -7 36.24 5.13
2 -7 -7 33.01 4.99
-2 7 6 18.39 3.34
2 -7 -6 16.25 3.09
-2 7 6 17.15 3.41
2 -7 -6 18.45 3.93
2 -7 -6 18.46 3.76
2 -7 -6 15.41 2.07
2 -7 -6 19.58 3.38
2 -7 -6 14.66 3.17
2 -7 -6 18.38 3.56
2 -7 -5 1425.28 40.2
2 -7 -5 1352.63 37.03
2 -7 -5 1273.91 37.75
2 -7 -5 1438.9 41.27
-2 7 5 1330.73 38.85
-2 7 5 1294.65 38.89
2 -7 -5 1399.09 40.76
2 -7 -5 1352.67 38.5
2 -7 -5 1326.18 31.23
-2 7 5 1217.76 37.49
-2 7 4 1067.7 31.59
2 -7 -4 1069.23 28.34
-2 7 4 1053.73 30.99
2 -7 -4 1123.8 29.83
2 -7 -4 1100.55 33.2
2 -7 -4 1087.58 32.38
2 -7 -4 1171 33.15
2 -7 -4 1138.01 34.24
-2 7 4 1073.55 29.87
-2 7 4 1107.11 32.44
2 -7 -4 989.96 22.77
2 -7 -4 1165.02 34.18
2 -7 -4 1136.11 32.74
2 -7 -4 1022.39 22.79
2 -7 -4 1063.66 24.5
2 -7 -4 972.44 22.56
2 -7 -4 1033.86 24.82
2 -7 -3 5.16 1.04
-2 7 3 4.53 1.81
-2 7 3 5.32 1.63
2 -7 -3 7.07 1.79
2 -7 -3 4.63 2.22
2 -7 -3 3.31 1.18
2 -7 -3 4.88 1.92
-2 7 3 6.52 2.26
-2 7 3 3.18 1.12
2 -7 -3 5.23 2.3
2 -7 -3 7.84 2.24
2 -7 -3 3.78 0.7
-2 7 2 1175.64 33.46
-2 7 2 1154.19 32.86
2 -7 -2 1192.73 35.2
2 -7 -2 1132.6 34.31
2 -7 -2 1251.38 36.51
2 -7 -2 1143.52 32.93
2 -7 -2 1088.63 35.74
-2 7 2 1160 31.5
2 -7 -2 1189.78 35.73
2 -7 -2 1234.41 35.87
-2 7 2 1154.9 29.91
-2 7 2 1167.75 26.8
-2 7 1 1021.89 29.65
2 -7 -1 1001.08 31.21
2 -7 -1 1017.23 30.94
2 -7 -1 1096.23 33.71
2 -7 -1 1010.66 33.75
-2 7 1 1010.2 24.4
-2 7 1 1067.43 28.61
2 -7 -1 1076.91 33.14
2 -7 -1 1066.88 32.89
-2 7 1 1028.05 27.62
-2 7 1 1030.53 24.09
-2 7 0 501.63 14.51
-2 7 0 529.74 14.54
-2 7 0 475.85 15.28
2 -7 0 546.81 21.92
2 -7 0 496.14 19.9
-2 7 0 507.26 15.31
-2 7 0 521.68 17.16
2 -7 0 515.04 21.05
2 -7 0 527.1 20.89
2 -7 0 532.82 21.14
-2 7 0 507.86 13.94
-2 7 0 512.09 17.11
-2 7 -1 16.66 2.77
2 -7 1 14.51 3.2
2 -7 1 19.64 3.98
2 -7 1 16.15 3.47
2 -7 1 17.9 3.5
2 -7 1 21.77 4.19
2 -7 1 11.26 3.32
2 -7 1 15.91 4.01
2 -7 1 14.12 3.28
-2 7 -1 15.55 1.87
-2 7 -2 226.98 9.45
-2 7 -2 254.48 8.68
2 -7 2 247.83 16.01
2 -7 2 223.5 14.46
2 -7 2 231.33 14.92
2 -7 2 257.49 14.99
2 -7 2 248.98 15.77
2 -7 2 257.04 15.84
2 -7 2 222.22 13.68
-2 7 -2 259.19 8.79
2 -7 2 227.45 12.24
-2 7 -3 47.85 4.65
-2 7 -3 49.14 4.98
-2 7 -3 53.14 4.82
2 -7 3 46.78 4.93
2 -7 3 49.67 5.4
2 -7 3 51.99 7.13
2 -7 3 50.1 6.99
-2 7 -3 52.73 4.72
-2 7 -3 52.44 4.61
2 -7 3 47.31 6.81
2 -7 3 55.35 7.4
-2 7 -3 44.21 2.59
2 -7 3 49.84 5.73
-2 7 -3 49.23 3.47
-2 7 -3 43.14 2.67
-2 7 -3 46.79 2.6
-2 7 -3 47.66 2.51
-2 7 -4 494.37 17.35
-2 7 -4 473.12 18.66
-2 7 -4 487.72 15.61
2 -7 4 491.88 17.82
2 -7 4 500.15 19.58
2 -7 4 452.3 22.63
2 -7 4 432.64 22.02
2 -7 4 485.67 24.16
-2 7 -4 483.79 17.25
-2 7 -4 483.99 17.1
-2 7 -4 476.73 15.93
2 -7 4 485.71 23.61
2 -7 4 456.83 22.04
2 -7 4 511.82 24.36
-2 7 -4 462.25 14.16
2 -7 4 514.54 19.89
-2 7 -4 452.07 13.7
-2 7 -4 433.69 13.24
-2 7 -4 447.61 13.68
2 -7 5 104.34 7.5
2 -7 5 97.9 8.02
2 -7 5 90.92 10.23
2 -7 5 102.24 9.62
-2 7 -5 94.31 6.7
-2 7 -5 90.54 5.57
-2 7 -5 107.46 7.48
-2 7 -5 101.27 6.08
2 -7 5 92.05 9.45
2 -7 5 109.38 10.96
2 -7 5 105.53 10.57
2 -7 5 104.22 8.33
-2 7 -5 97.86 5.79
-2 7 -5 91.53 5.5
-2 7 -5 100.02 8.24
-2 7 -5 102.81 8.63
-2 7 -5 88.09 6.62
-2 7 -5 102.68 5.59
2 -7 6 34.33 4.21
2 -7 6 32.18 4.51
2 -7 6 32.77 6.35
2 -7 6 32.62 5.77
-2 7 -6 35.44 4.5
-2 7 -6 33.05 3.79
2 -7 6 28.33 5.82
2 -7 6 37.3 6.64
-2 7 -6 28.51 3.37
2 -7 6 34.57 5.09
-2 7 -6 33.44 3.43
-2 7 -6 33.52 5.21
-2 7 -6 36.66 5.47
2 -7 7 172.25 10.12
2 -7 7 182.49 11.52
2 -7 7 169.62 13.81
2 -7 7 175.09 14.86
2 -7 7 165.84 13.09
-2 7 -7 185.13 9.89
-2 7 -7 170.91 10.96
2 -7 7 189.91 14.81
2 -7 7 208.6 16.03
-2 7 -7 182.47 9.85
2 -7 7 172.87 11.48
-2 7 -7 187.95 13.24
-2 7 -7 174.26 12.32
2 -7 8 251.47 12.23
2 -7 8 262.89 14.53
2 -7 8 252.23 16.19
2 -7 8 243.68 17.49
2 -7 8 248.96 18.6
-2 7 -8 253.83 12.81
2 -7 8 258.8 18.32
-2 7 -8 258.85 12.71
2 -7 8 252.26 14.31
-2 7 -8 289.7 17.16
-2 7 -8 279.39 16.59
2 -7 9 127.66 8.16
2 -7 9 136.18 10.18
2 -7 9 134.51 11.94
2 -7 9 137.57 14.02
2 -7 9 132.96 12.97
-2 7 -9 129.45 9.12
2 -7 9 132.66 13.39
2 -7 9 125.94 10.29
-2 7 -9 138.35 9.56
-2 7 -9 145.84 12.32
-2 7 -9 134.82 12.13
2 -7 10 4.72 2.63
2 -7 10 2.96 4.01
2 -7 10 0.55 2.18
2 -7 10 3.99 3.42
-2 7 -10 -1.02 2.18
2 -7 10 1.3 2.81
2 -7 10 2.8 3.02
-2 7 -10 -1.07 1.24
-2 7 -10 0.55 2.56
-2 7 -10 0.55 2.67
2 -7 11 121.97 10.02
2 -7 11 140.6 12.59
2 -7 11 135.54 13.95
2 -7 11 159.6 15.81
-2 7 -11 143.76 10.55
-2 7 -11 145.18 13
2 -7 11 124.51 12.61
2 -7 11 151.59 11.2
-2 7 -11 149.24 11.21
-2 7 -11 159.53 13.93
-2 7 -11 141.78 13.4
2 -7 12 73.27 10
-2 7 -12 92.29 10.61
2 -7 12 95.16 10.37
2 -7 12 99.03 12.25
2 -7 12 89.55 11.84
-2 7 -12 112.74 11.92
-2 7 -12 84.92 10.54
2 -7 13 7.55 4.17
2 -7 13 2.52 4.94
2 -6 -15 57.72 7.93
2 -6 -15 54.11 7.38
2 -6 -15 57.66 7.06
-2 6 14 4.86 2.68
-2 6 14 3.94 2.77
2 -6 -14 3.61 2.79
2 -6 -14 12.07 3.94
2 -6 -14 6.56 4.14
-2 6 13 205.82 14.87
-2 6 13 209.95 14.41
2 -6 -13 183.35 13.65
2 -6 -13 191.47 13.49
2 -6 -13 186.33 15.59
-2 6 12 70.83 8.83
2 -6 -12 72.5 8.63
-2 6 12 76.12 8.22
2 -6 -12 92.44 8.86
2 -6 -12 68.92 9.17
-2 6 11 8 2.58
-2 6 11 8.73 2.7
2 -6 -11 8.25 2.21
2 -6 -11 12.66 3.21
2 -6 -11 10.99 2.84
2 -6 -11 15.18 4.87
2 -6 -10 128.35 10.56
-2 6 10 150.14 11.18
-2 6 10 151.84 10.58
2 -6 -10 135.06 8.89
2 -6 -10 153.06 10.29
2 -6 -10 151.9 10.29
2 -6 -10 146.54 12.2
2 -6 -9 113.14 9.6
-2 6 9 121.68 9.76
-2 6 9 117.63 9.03
2 -6 -9 112.59 8
2 -6 -9 123.48 8.74
2 -6 -9 120.85 9.11
2 -6 -9 126.42 10.6
2 -6 -8 160.7 8.2
2 -6 -8 190.73 12.63
-2 6 8 182.35 11.44
2 -6 -8 189 12.42
2 -6 -8 188.82 10.45
2 -6 -8 202.14 10.57
2 -6 -8 217.78 12.14
2 -6 -8 179.56 12.4
2 -6 -7 4.57 1.5
-2 6 7 5.55 1.69
2 -6 -7 4.63 2.12
2 -6 -7 5.65 1.77
2 -6 -7 3.92 1.66
2 -6 -7 9.99 2.26
2 -6 -7 4.8 2.17
2 -6 -7 3.41 1.81
-2 6 6 1.44 1.31
2 -6 -6 3.88 1.63
-2 6 6 2.44 1.4
2 -6 -6 -0.33 1.8
2 -6 -6 4.31 1
2 -6 -6 2.08 1.19
2 -6 -6 2.59 1.02
2 -6 -6 2.96 1.04
2 -6 -6 1.79 0.81
2 -6 -5 240.54 11.77
2 -6 -5 247.76 12.65
2 -6 -5 246.92 11.42
2 -6 -5 237.73 12.78
-2 6 5 227.38 12.08
2 -6 -5 250.59 12.06
2 -6 -5 243.58 13.07
2 -6 -5 240.93 9.01
-2 6 5 223.99 11.61
-2 6 4 388.62 15.57
-2 6 4 398.07 16.1
2 -6 -4 405.16 16.99
2 -6 -4 415.2 15.26
2 -6 -4 408.88 17.02
2 -6 -4 412.13 16.99
2 -6 -4 397.59 16.05
2 -6 -4 459.46 18.1
-2 6 4 400.94 16.37
-2 6 4 386.6 14.86
-2 6 4 390.44 16.45
2 -6 -4 426.32 16.6
2 -6 -4 457.49 18.09
2 -6 -4 387.84 11.56
2 -6 -4 387.76 11.8
2 -6 -4 388.92 11.63
-2 6 3 494.94 17.63
-2 6 3 495.32 17.84
2 -6 -3 491.5 15.39
2 -6 -3 540.95 19.54
2 -6 -3 508.4 18.42
2 -6 -3 538.65 16.55
2 -6 -3 518.67 18.88
2 -6 -3 524.94 19.47
2 -6 -3 502.95 16.62
2 -6 -3 518.57 19.27
2 -6 -3 513.07 19.48
-2 6 3 481.72 16.42
-2 6 3 496.46 18.42
2 -6 -3 534.35 19.11
2 -6 -3 545.31 19.82
2 -6 -3 501.88 11.67
2 -6 -3 471.23 11.28
2 -6 -3 505.55 12.78
2 -6 -3 472.5 11.36
2 -6 -3 521.36 13.15
-2 6 2 33.6 3.96
2 -6 -2 38.19 2.93
-2 6 2 31.22 3.71
2 -6 -2 32.32 4.11
2 -6 -2 32.11 3.96
2 -6 -2 32.72 4.34
2 -6 -2 36.46 3.83
2 -6 -2 40.42 4.64
2 -6 -2 38.56 4.71
2 -6 -2 37.46 4.69
-2 6 2 36.7 3.58
2 -6 -2 40.13 4.75
2 -6 -2 37.98 4.49
-2 6 2 38.51 2.37
2 -6 -2 32.02 1.7
-2 6 2 34.59 3.03
-2 6 1 1158.33 30.91
2 -6 -1 1095.6 32.21
2 -6 -1 1121.36 32.78
2 -6 -1 1174.85 33.56
2 -6 -1 1094.46 31.63
2 -6 -1 1189.2 34.06
2 -6 -1 1183.91 33.62
2 -6 -1 1109.42 34.27
-2 6 1 1183.74 29.61
-2 6 1 1101.48 26.02
2 -6 -1 1197.35 33.98
2 -6 -1 1182.43 33.64
-2 6 1 1126.31 25.46
-2 6 1 1111.78 28.52
-2 6 0 724.69 19
-2 6 0 787.45 19.41
-2 6 0 704.95 19.7
2 -6 0 763.8 25.61
2 -6 0 730.71 24.43
2 -6 0 729.31 23.94
2 -6 0 749.5 24.56
-2 6 0 760.81 21.18
2 -6 0 712.68 24.62
2 -6 0 771.45 26.11
2 -6 0 761.16 25.14
-2 6 0 745.48 21.13
-2 6 0 717.3 17.92
2 -6 1 2.9 0.77
-2 6 -1 2.54 1.63
2 -6 1 3.35 1.54
2 -6 1 3.61 2.6
2 -6 1 2.17 1.14
2 -6 1 2.74 2.39
2 -6 1 1.35 0.99
2 -6 1 1.14 1.59
2 -6 1 3.92 1.59
2 -6 1 2.97 1.66
2 -6 1 2.11 1.41
2 -6 1 0.87 1.29
2 -6 1 5.03 1.59
-2 6 -1 3.28 0.56
-2 6 -2 1551.1 39.47
2 -6 2 1538.11 38.87
2 -6 2 1613.43 39.69
2 -6 2 1604.04 42.87
2 -6 2 1627.68 40.36
2 -6 2 1646.8 40.46
2 -6 2 1629.89 44.15
2 -6 2 1556.61 42.89
2 -6 2 1444.54 42.82
2 -6 2 1642.54 45.4
2 -6 2 1587.15 44.39
2 -6 2 1593.96 43.01
2 -6 2 1478.12 41.76
2 -6 2 1434.97 40.97
2 -6 2 1611.5 44.97
2 -6 2 1686.05 40.46
2 -6 2 1527.82 41.59
-2 6 -2 1642.39 33.65
-2 6 -2 1627.99 32.78
-2 6 -3 392.3 12.05
-2 6 -3 433.6 15.25
-2 6 -3 444.7 15.6
2 -6 3 440.19 15.51
2 -6 3 444.41 17.06
2 -6 3 436.56 17.28
2 -6 3 430.68 17.25
2 -6 3 382.97 18.98
2 -6 3 405.22 19.51
2 -6 3 440.44 20.87
-2 6 -3 438.47 15.15
-2 6 -3 446.26 14.76
-2 6 -3 411.01 11.47
2 -6 3 442.32 20.55
2 -6 3 439.44 20.71
2 -6 3 448 17.41
-2 6 -3 411.39 11.59
-2 6 -3 428.94 13.01
-2 6 -3 414.36 11.18
-2 6 -3 430.58 10.42
2 -6 4 112.92 7.12
2 -6 4 112.14 8.01
2 -6 4 121.16 10.72
2 -6 4 114.42 9.75
-2 6 -4 104.15 5.43
-2 6 -4 117.36 7.15
-2 6 -4 110.51 7.15
-2 6 -4 110.24 6.37
2 -6 4 108.87 9.97
2 -6 4 103.56 9.57
2 -6 4 103.92 9.11
-2 6 -4 109.7 5.65
2 -6 4 112.77 8.16
-2 6 -4 102.88 5.84
-2 6 -4 112.8 7.12
-2 6 -4 102.53 7.6
-2 6 -4 112.18 6.11
2 -6 5 128.1 7.63
2 -6 5 125.51 8.8
2 -6 5 118.11 10.8
2 -6 5 96 9.12
-2 6 -5 106.81 6.25
-2 6 -5 121.41 7.43
-2 6 -5 113.45 7.65
2 -6 5 91.38 9.03
2 -6 5 110.04 10.06
2 -6 5 131.37 11.2
2 -6 5 124.78 8.84
-2 6 -5 114.52 6.57
-2 6 -5 111.37 6.37
-2 6 -5 126.8 8.89
-2 6 -5 110.81 7.22
-2 6 -5 122.12 5.83
2 -6 6 16.11 2.53
2 -6 6 13.82 2.79
2 -6 6 13.31 2.83
2 -6 6 13.71 4.05
-2 6 -6 20.61 3.65
2 -6 6 18.39 3.95
2 -6 6 13.51 4.21
2 -6 6 19.77 4.66
-2 6 -6 11.98 2.25
2 -6 6 19.3 3.49
-2 6 -6 13.89 2.44
-2 6 -6 12.21 3.06
2 -6 7 186.99 9.83
2 -6 7 209.95 12.25
2 -6 7 233.69 16.28
2 -6 7 174.15 12.72
-2 6 -7 190.21 11.49
2 -6 7 200.53 14.3
2 -6 7 188.27 13.22
2 -6 7 219.73 15.55
-2 6 -7 194.8 10.35
2 -6 7 197.87 11.93
-2 6 -7 188.42 9.98
-2 6 -7 216.89 13.57
-2 6 -7 212.18 13.4
2 -6 8 281.95 12.61
2 -6 8 277.47 16.72
2 -6 8 304.25 19.47
2 -6 8 318.01 19.04
2 -6 8 281.85 14.97
2 -6 8 318.22 19.36
2 -6 8 264.29 15.81
-2 6 -8 311.19 14.25
-2 6 -8 305.64 13.62
2 -6 8 302.27 15.6
-2 6 -8 281.75 16.54
-2 6 -8 299.36 17.1
2 -6 9 584.72 20.11
2 -6 9 602.1 29.6
2 -6 9 617.94 26.86
2 -6 9 593.81 28.64
2 -6 9 591.5 23.81
2 -6 9 664.76 29.54
2 -6 9 611.19 24.24
-2 6 -9 612.3 22.92
-2 6 -9 577.44 21.5
-2 6 -9 646.35 27.36
-2 6 -9 617.95 27.18
2 -6 10 32.05 3.76
2 -6 10 34.05 5.45
2 -6 10 32.55 7
2 -6 10 23.07 4.46
2 -6 10 36.7 6.72
2 -6 10 30.09 5.74
-2 6 -10 29.54 4.33
2 -6 10 24.72 4.59
-2 6 -10 21.76 4.99
-2 6 -10 31.55 5.7
2 -6 11 392.67 19.57
2 -6 11 380.08 21.08
2 -6 11 405.65 23.99
2 -6 11 424.42 25.48
2 -6 11 368.17 22.45
-2 6 -11 379.77 19.08
2 -6 11 411.14 19.89
-2 6 -11 438.99 23.45
-2 6 -11 413.85 22.97
2 -6 12 110.45 9.67
2 -6 12 109.47 10.76
2 -6 12 114.36 12.97
2 -6 12 126.72 13.41
-2 6 -12 115.22 11.74
-2 6 -12 113.49 10.13
2 -6 12 113.01 11.68
-2 6 -12 136.37 11.2
2 -6 12 121.55 10.36
-2 6 -12 103.49 11.29
-2 6 -12 137.31 12.99
-2 6 -13 23.75 4.55
-2 6 -13 38.4 6.95
2 -6 13 43.81 6.31
-2 6 -13 32.84 5.54
2 -6 13 44.49 7.22
2 -6 13 35.05 7.82
2 -6 13 36.89 7.61
-2 6 -14 2.01 1.71
-2 6 -14 7.07 3.01
2 -5 -15 53.45 7.89
2 -5 -15 41.8 5.91
-2 5 15 50.87 7.05
2 -5 -14 31.11 5.7
2 -5 -14 37.02 6.36
-2 5 14 33.02 6.24
-2 5 13 204.59 13.92
2 -5 -13 217.28 14.79
-2 5 13 188.95 14.13
-2 5 12 243.13 15.06
2 -5 -12 252.76 15.41
2 -5 -12 228.28 16.73
-2 5 12 258.4 16.44
-2 5 11 0.82 1.5
-2 5 11 1.78 1.71
2 -5 -11 2.01 1.34
2 -5 -11 2.37 0.82
2 -5 -11 3.24 1.65
2 -5 -11 2.22 0.96
-2 5 10 139.27 10.56
-2 5 10 143.64 11.5
2 -5 -10 142.25 8.85
2 -5 -10 161.01 10.83
2 -5 -10 148.39 12.42
2 -5 -10 149.87 9.58
2 -5 -9 294.63 13.48
-2 5 9 313.5 15.27
-2 5 9 307.19 15.95
2 -5 -9 343.12 15.6
2 -5 -9 312.38 17.52
2 -5 -9 341.35 15.04
2 -5 -8 408.25 13.42
-2 5 8 416.35 17.58
-2 5 8 415.93 18.42
2 -5 -8 383.01 15.76
2 -5 -8 445.95 17.16
2 -5 -8 427.8 19.79
2 -5 -8 440.79 17.48
2 -5 -7 100.46 5.99
2 -5 -7 108.79 8.59
-2 5 7 103.29 7.87
2 -5 -7 102.12 7.16
2 -5 -7 111.89 7.35
2 -5 -7 98.67 8.29
2 -5 -7 104.51 7.72
-2 5 6 0.67 0.61
2 -5 -6 -0.18 0.74
-2 5 6 0.26 0.75
2 -5 -6 0.87 1.41
2 -5 -6 -2.12 1.75
2 -5 -6 0.75 1.26
2 -5 -6 0.92 0.93
2 -5 -6 -0.88 1.13
2 -5 -6 0.52 1.15
-2 5 5 480.88 13.47
-2 5 5 528.05 18.8
2 -5 -5 507.36 18.87
2 -5 -5 556.65 19.55
2 -5 -5 504.25 18.46
2 -5 -5 507.92 17.32
2 -5 -5 517.74 18.5
2 -5 -5 554.32 20.14
-2 5 5 556.19 19.66
2 -5 -5 556.46 20.6
2 -5 -5 556.5 18.86
2 -5 -5 547.73 16.29
2 -5 -5 537.68 14.72
-2 5 4 1166.61 33.78
2 -5 -4 1314.08 35.39
2 -5 -4 1228.01 33.6
2 -5 -4 1265.45 34.81
2 -5 -4 1318.13 33.84
2 -5 -4 1269.96 34.81
2 -5 -4 1291.23 35.69
-2 5 4 1257.32 34.56
-2 5 4 1232.37 34.74
2 -5 -4 1281.43 34.6
2 -5 -4 1303.33 36.17
2 -5 -4 1265.64 30.17
2 -5 -4 1278.79 29.39
-2 5 3 110.45 6.95
-2 5 3 98.34 6.52
2 -5 -3 113.5 7.49
2 -5 -3 104.52 6.27
2 -5 -3 109.98 7.47
2 -5 -3 107.53 7.32
2 -5 -3 107.31 6.94
2 -5 -3 120.37 7.87
-2 5 3 110.69 7.21
-2 5 3 102.36 6.91
-2 5 3 105.02 6.15
2 -5 -3 105.86 7.48
2 -5 -3 106.95 7.21
2 -5 -3 107.33 4.5
2 -5 -3 103.69 4.39
2 -5 -3 102.75 4.49
2 -5 -2 92.02 5.12
2 -5 -2 91.84 6.53
2 -5 -2 87.38 6.23
2 -5 -2 102.14 6.85
2 -5 -2 100.55 6.91
2 -5 -2 85.28 5.64
2 -5 -2 89.7 6.63
-2 5 2 96.65 5.52
-2 5 2 84.51 6.05
2 -5 -2 96.18 6.73
2 -5 -2 89.68 6.7
2 -5 -2 83.18 3.38
2 -5 -2 83.33 4.46
-2 5 2 98.01 6.08
-2 5 2 90.98 6.08
2 -5 -1 777.91 18.52
-2 5 1 749 22.66
-2 5 1 798.11 20.92
-2 5 1 777.52 22.36
2 -5 -1 764.12 23.56
2 -5 -1 782.68 24.04
2 -5 -1 827.78 24.68
2 -5 -1 746.26 22.88
2 -5 -1 835.05 24.92
2 -5 -1 807.12 24.56
2 -5 -1 721.27 25.19
-2 5 1 808.71 21.35
2 -5 -1 851.19 25.19
2 -5 -1 797.15 25.41
2 -5 -1 818.55 24.74
-2 5 1 777.17 17.87
-2 5 1 827.18 20.6
-2 5 0 1351.66 29.78
-2 5 0 1224.03 29.16
2 -5 0 1198.74 33.31
2 -5 0 1317.94 35.3
2 -5 0 1280.74 34.42
2 -5 0 1283.63 34.42
2 -5 0 1141.86 33.08
2 -5 0 1260.14 35.93
-2 5 0 1294.06 30.75
2 -5 0 1284.04 34.79
2 -5 0 1247.34 35.57
2 -5 0 1276.49 34.76
-2 5 0 1222.56 27.48
-2 5 -1 615.97 15.78
2 -5 1 688.75 21.49
2 -5 1 645.27 22.21
2 -5 1 601.26 20.96
2 -5 1 643.6 24.17
2 -5 1 683.62 23.07
2 -5 1 632.02 23.23
-2 5 -1 616.88 19.7
2 -5 1 693.76 22.89
2 -5 1 619.1 21.77
2 -5 1 647.44 23.72
2 -5 1 600.42 23.06
2 -5 1 652.03 21.75
2 -5 1 685.69 21.65
2 -5 1 661.61 22.09
-2 5 -1 635.18 16.11
-2 5 -2 567.82 15.11
-2 5 -2 634.19 21.98
2 -5 2 636.1 22.62
2 -5 2 669.22 21.25
2 -5 2 660.11 21.31
2 -5 2 655.74 21.25
2 -5 2 607.98 22.82
2 -5 2 682.47 24.63
2 -5 2 659.77 23.24
2 -5 2 646.24 23.74
2 -5 2 642.68 22
2 -5 2 658.66 24.31
2 -5 2 671.81 23.05
2 -5 2 589.34 23.31
2 -5 2 596.23 22.18
-2 5 -2 650.47 14.98
-2 5 -2 636.44 17.38
2 -5 2 677.83 21.52
2 -5 2 650.97 22.33
-2 5 -2 617.7 14.18
-2 5 -2 686.39 16.23
-2 5 -2 638.95 14.69
-2 5 -3 1232.46 31.54
-2 5 -3 1247.08 32.04
2 -5 3 1239.68 31.31
2 -5 3 1209.69 33.37
2 -5 3 1202.82 33.34
2 -5 3 1062.66 34.32
2 -5 3 1282.88 33.94
2 -5 3 1276.21 38.37
2 -5 3 1224.81 36.72
2 -5 3 1133.91 35.94
-2 5 -3 1258.45 31.87
-2 5 -3 1240.69 30.89
2 -5 3 1191.06 37.05
2 -5 3 1167.99 37.45
2 -5 3 1273.55 34
-2 5 -3 1207.9 29.48
-2 5 -3 1149.01 27.93
-2 5 -3 1197.73 25.84
2 -5 4 159.87 7.85
2 -5 4 158.82 9.17
2 -5 4 140.89 8.66
2 -5 4 151.27 8.89
2 -5 4 141.72 9.95
2 -5 4 157.82 11.25
2 -5 4 133.65 10.04
2 -5 4 144.65 10.48
-2 5 -4 147.88 8.18
-2 5 -4 154.18 7.96
-2 5 -4 144.25 7.13
2 -5 4 155.98 10.31
2 -5 4 143.5 10.41
2 -5 4 160.33 11.15
2 -5 4 159.19 9.23
-2 5 -4 142.85 6.68
-2 5 -4 141.44 7.1
-2 5 -4 152.43 6.76
-2 5 -4 157.66 8.14
2 -5 5 76.77 5.42
2 -5 5 75.69 6.36
2 -5 5 68.04 5.97
2 -5 5 79.56 6.52
2 -5 5 74.61 7.46
2 -5 5 79.55 8.22
-2 5 -5 76.05 5.63
-2 5 -5 81.68 6.32
-2 5 -5 76 4.97
2 -5 5 79.17 7.96
2 -5 5 70.96 7.1
2 -5 5 77.5 7.96
-2 5 -5 77.58 5.45
-2 5 -5 78.72 5.3
2 -5 5 79.24 6.53
-2 5 -5 88.71 7.07
-2 5 -5 79.46 5.89
-2 5 -5 82.7 4.38
2 -5 6 38.79 3.77
2 -5 6 46.18 5.05
2 -5 6 43.03 6.28
2 -5 6 38.53 5.66
-2 5 -6 38.06 4.62
2 -5 6 39.2 5.8
2 -5 6 51.47 6.75
2 -5 6 33.77 5.02
2 -5 6 45.62 5.15
-2 5 -6 36.91 3.89
-2 5 -6 42.53 4.18
-2 5 -6 41.19 5.14
2 -5 7 397.27 14.97
2 -5 7 443.42 18.46
2 -5 7 414.37 19.44
2 -5 7 433.03 21.95
-2 5 -7 441.12 18.32
2 -5 7 463.14 21.8
2 -5 7 439.1 20.69
2 -5 7 397.85 18.97
2 -5 7 456.79 18.72
-2 5 -7 402.73 16.12
-2 5 -7 440.19 16.61
-2 5 -7 457.42 20
-2 5 -7 475.09 20.13
2 -5 8 315.11 12.9
2 -5 8 331.36 16.03
2 -5 8 323.76 19.34
2 -5 8 308.88 16.78
-2 5 -8 314 15.93
2 -5 8 318.18 16.58
2 -5 8 347.35 18.73
2 -5 8 323.4 16.03
-2 5 -8 345.78 15.17
-2 5 -8 338.05 14.95
-2 5 -8 348.2 17.94
-2 5 -8 355.29 18
-2 5 -9 280.02 12.89
2 -5 9 317.69 13.01
2 -5 9 294.76 18.38
2 -5 9 330.62 17.79
2 -5 9 350.2 20.67
2 -5 9 336.59 16.7
2 -5 9 283.87 16.05
2 -5 9 337.57 19.21
2 -5 9 346.36 17.08
-2 5 -9 325.99 15.46
-2 5 -9 341.45 15.91
-2 5 -9 336.81 18.41
-2 5 -9 356.48 18.63
-2 5 -10 17.67 3.24
2 -5 10 15.72 2.82
2 -5 10 14.16 3.91
2 -5 10 13.83 4.26
2 -5 10 17.18 4.22
2 -5 10 17.28 4.43
2 -5 10 16.31 4.35
2 -5 10 13.57 3.66
-2 5 -10 21.54 3.63
-2 5 -10 11.3 2.67
-2 5 -10 15.29 3.79
-2 5 -10 14.26 3.63
2 -5 11 32.77 5.4
2 -5 11 35.44 6.69
2 -5 11 27.76 4.82
2 -5 11 41.38 7.32
2 -5 11 42.62 7.17
2 -5 11 30.26 5.55
-2 5 -11 30.74 5.17
-2 5 -11 32.19 5.29
-2 5 -11 33.45 6.09
2 -5 12 95.78 9.23
2 -5 12 103.07 10.15
-2 5 -12 112.44 10.23
2 -5 12 85.48 9.01
2 -5 12 102.11 9.96
2 -5 12 110.97 12.49
2 -5 12 111.17 11.92
-2 5 -12 97.07 10.89
2 -5 13 82.8 9.21
2 -5 13 90.66 11.7
2 -5 13 82.5 10.51
2 -5 13 74.49 8.38
-2 5 -13 62.41 7.65
2 -5 13 76.03 8.35
-2 5 -13 89.18 10.58
2 -5 14 3.15 2.96
2 -5 14 2.17 2.82
2 -5 14 2.32 3.1
2 -5 14 -1.88 2.31
-2 5 -14 -0.52 3.02
-2 5 -14 -2.56 1.91
-2 5 -14 4.39 3.32
-2 4 15 7.01 3.07
2 -4 -15 3.18 2.68
2 -4 -15 10.44 3.14
-2 4 14 22.54 4.8
2 -4 -14 24.13 4.51
-2 4 13 166.7 12.97
-2 4 13 160.49 12.22
2 -4 -13 143.22 12.31
-2 4 12 192.97 13.62
2 -4 -12 190.72 13.59
-2 4 12 188.54 12.68
-2 4 11 91.46 8.52
2 -4 -11 95.45 6.08
-2 4 11 93.78 8.96
2 -4 -11 81.16 6.74
2 -4 -11 90.6 8.52
2 -4 -11 88.72 10
2 -4 -11 98.97 6.97
2 -4 -10 163.51 7.82
-2 4 10 161.84 11.21
2 -4 -10 170.65 11.45
2 -4 -10 156.76 9.18
2 -4 -10 147.96 12.28
-2 4 10 159.5 11.76
2 -4 -9 911.18 23.16
-2 4 9 823.28 28.92
-2 4 9 856.71 30.31
2 -4 -9 915.09 29.5
2 -4 -9 804.87 31.44
2 -4 -9 904.81 27.02
2 -4 -8 695.41 19.02
2 -4 -8 720.07 23.1
-2 4 8 689.65 24.05
2 -4 -8 780.03 19.27
-2 4 8 693.46 24.98
2 -4 -8 804.69 25.35
2 -4 -8 678.08 27.2
2 -4 -8 785.94 23.91
2 -4 -7 227.89 9.08
2 -4 -7 260.4 8.07
-2 4 7 248.56 12.1
-2 4 7 238.86 12.52
-2 4 7 245.92 7.8
2 -4 -7 239.09 11.24
2 -4 -7 260.96 11.98
2 -4 -7 271.94 14.32
2 -4 -7 271.75 12.07
2 -4 -6 642.09 20.74
2 -4 -6 723.84 24.04
2 -4 -6 584.73 17.84
-2 4 6 588.44 16.66
-2 4 6 624.46 20.96
2 -4 -6 649.44 20.63
-2 4 6 639.08 16.76
2 -4 -6 676.56 20.4
-2 4 6 646.09 16.98
-2 4 5 405.64 11.65
2 -4 -5 414.85 15.43
2 -4 -5 430.44 16.56
2 -4 -5 364.96 14.11
2 -4 -5 386.36 14.42
2 -4 -5 370.02 13.21
2 -4 -5 415.68 16.08
-2 4 5 391.02 12.53
-2 4 5 413.48 12.4
2 -4 -5 389.77 14.63
2 -4 -5 405.12 13.72
2 -4 -5 388.56 11.55
-2 4 4 1702.45 43.79
2 -4 -4 1766.05 44.31
2 -4 -4 1904.24 45.48
2 -4 -4 1662.8 43.87
2 -4 -4 1798.83 44.06
2 -4 -4 1810.2 42.85
2 -4 -4 1801.82 44.1
2 -4 -4 1817.12 44.97
-2 4 4 1760.17 44.72
2 -4 -4 1865.22 44.18
2 -4 -4 1831.57 45.88
2 -4 -4 1796.44 41.31
2 -4 -4 1764.41 39.77
2 -4 -4 1796.66 39.36
-2 4 3 323.74 12.49
2 -4 -3 369.08 13.17
2 -4 -3 301.83 12.12
2 -4 -3 342.23 13.21
2 -4 -3 343.58 13.22
2 -4 -3 339.94 13.23
-2 4 3 337.82 10.5
2 -4 -3 371.63 12.86
2 -4 -3 354.2 13.56
-2 4 3 316.02 11.61
-2 4 3 325.38 12.81
-2 4 3 322.33 12.92
2 -4 -3 329.38 12.87
2 -4 -3 343.34 13.74
2 -4 -3 335.37 10.32
2 -4 -3 338.97 9.5
-2 4 2 17.05 2.32
2 -4 -2 17.35 1.48
-2 4 2 20.13 2.62
2 -4 -2 15.29 2.1
2 -4 -2 16.76 2.5
2 -4 -2 17.86 2.84
2 -4 -2 21.99 2.87
-2 4 2 19.6 2.26
2 -4 -2 20.51 2.72
-2 4 2 17.7 2.57
-2 4 2 17.57 2.22
2 -4 -2 17.83 1.3
2 -4 -2 22.48 2.87
2 -4 -2 17.08 2.82
2 -4 -2 18.53 2.84
2 -4 -2 18.88 2.73
2 -4 -2 16.72 1.48
2 -4 -2 18.38 1.39
2 -4 -1 246.96 10.66
2 -4 -1 248.51 8.31
2 -4 -1 260.76 10.95
2 -4 -1 262.79 10.98
2 -4 -1 267.64 11.1
2 -4 -1 251.06 10.05
-2 4 1 255.54 10.08
-2 4 1 260.81 8.97
2 -4 -1 256.28 10.95
2 -4 -1 240.83 11.31
2 -4 -1 269.24 11.27
-2 4 1 254.02 8.17
-2 4 1 257.48 6.47
-2 4 1 253.24 9.95
-2 4 1 251.36 9.12
-2 4 1 260.23 9.76
-2 4 0 2866.82 63.73
-2 4 0 3253.22 64.51
-2 4 0 2990.23 65.57
2 -4 0 2930.72 67.63
2 -4 0 2818.68 67.27
2 -4 0 2775.29 67.22
2 -4 0 3084.72 68.43
2 -4 0 3084.21 68.37
2 -4 0 3141.7 68.79
2 -4 0 2937.35 69.69
-2 4 0 3029.64 64.41
2 -4 0 3097.79 68.77
2 -4 0 3080.89 69.5
2 -4 0 3143.55 68.92
-2 4 0 2962.18 61.28
-2 4 -1 1597.79 35.59
-2 4 -1 1617.9 40.13
2 -4 1 1587.46 42.85
2 -4 1 1691.04 42.38
2 -4 1 1684.5 43.87
2 -4 1 1749.8 41.81
2 -4 1 1537.97 40.18
2 -4 1 1572.47 42.8
2 -4 1 1580.5 43.2
2 -4 1 1660.95 41.88
2 -4 1 1634.26 41.18
-2 4 -1 1572.01 33.54
2 -4 1 1671.21 41.5
-2 4 -1 1717.39 36.65
-2 4 -2 217.84 11.42
2 -4 2 235.44 10.47
2 -4 2 221.32 10.13
2 -4 2 223.67 10.15
2 -4 2 235.6 11.47
2 -4 2 236.91 12.24
2 -4 2 197.27 11
2 -4 2 215.35 11.42
2 -4 2 235.91 11.28
2 -4 2 216.2 11.68
2 -4 2 204.63 10.66
2 -4 2 230.67 12.02
2 -4 2 237.06 10.61
-2 4 -2 227.64 6.96
-2 4 -3 926.2 24.58
-2 4 -3 913.61 24.24
2 -4 3 891.32 23.3
-2 4 -3 789.09 28.09
2 -4 3 916.71 25.86
2 -4 3 902.7 25.37
2 -4 3 905.25 25.39
2 -4 3 850.13 27.93
2 -4 3 808.5 27.38
2 -4 3 900.63 28.9
-2 4 -3 926.62 23.59
-2 4 -3 905.34 24.62
2 -4 3 846.76 28.04
2 -4 3 892.54 28.58
2 -4 3 951.57 26.29
-2 4 -3 890.07 22.91
-2 4 -3 865.03 18.93
2 -4 4 1171.61 29.8
2 -4 4 1135.76 31.88
2 -4 4 1239.1 33.04
2 -4 4 1206.9 34.8
2 -4 4 1101.08 31.85
2 -4 4 1158.96 36.1
2 -4 4 1241.7 35.71
-2 4 -4 1205.59 31.07
-2 4 -4 1233.42 32
-2 4 -4 1227.49 29.91
2 -4 4 1195.88 35.89
2 -4 4 1237.96 34.58
2 -4 4 1188.86 35.65
2 -4 4 1284.71 33.5
-2 4 -4 1191.76 30.21
-2 4 -4 1215.69 31.43
-2 4 -4 1195.18 28.49
2 -4 5 433.87 14.26
2 -4 5 433.95 15.62
2 -4 5 462.81 17.34
2 -4 5 429.31 15.54
2 -4 5 456.09 19.65
2 -4 5 445.15 18.3
2 -4 5 449.34 18.92
-2 4 -5 451.63 16.57
-2 4 -5 442.87 15.38
-2 4 -5 444.08 14.28
2 -4 5 463.03 19.15
2 -4 5 493.43 19.75
2 -4 5 422.66 17.8
2 -4 5 469.52 17.46
-2 4 -5 448.67 15.52
-2 4 -5 459.7 14.92
-2 4 -5 457.73 17.49
-2 4 -5 448.92 12.56
-2 4 -5 459.9 15.89
2 -4 6 31.81 3.15
2 -4 6 33.92 3.81
2 -4 6 33.2 3.68
2 -4 6 37.63 4.39
2 -4 6 34.24 4.74
2 -4 6 34.34 5.19
-2 4 -6 35.13 4.35
-2 4 -6 31.75 1.59
2 -4 6 36.22 4.99
2 -4 6 32.89 4.48
2 -4 6 36.36 5.09
-2 4 -6 33.51 3.6
2 -4 6 38.19 4.7
-2 4 -6 29.71 3.4
-2 4 -6 32.94 4.32
2 -4 6 34.08 1.72
2 -4 7 6.33 1.85
2 -4 7 3.29 1.09
2 -4 7 4.59 2.35
2 -4 7 3.98 2.5
-2 4 -7 9.32 2.92
2 -4 7 3.34 2.14
2 -4 7 4.93 1.55
2 -4 7 0.37 1.13
2 -4 7 7.26 2.25
-2 4 -7 4.16 1.46
-2 4 -7 6.49 2.23
-2 4 -7 6.62 2.31
2 -4 8 75.37 5.33
2 -4 8 80.31 7.22
2 -4 8 96.03 9.28
2 -4 8 78.2 7.46
-2 4 -8 86.44 7.64
2 -4 8 83.7 7.42
2 -4 8 74.47 7.87
2 -4 8 79.63 7.38
-2 4 -8 91.11 7.14
-2 4 -8 81.81 6.84
-2 4 -8 85.3 8.18
-2 4 -8 82.51 8.04
-2 4 -9 26.03 3.59
2 -4 9 35.54 3.75
2 -4 9 40.93 6.36
2 -4 9 35.71 5.09
2 -4 9 29.28 4.24
2 -4 9 31.12 4.58
2 -4 9 38.91 5.98
-2 4 -9 36.19 4.77
2 -4 9 38.11 5.41
-2 4 -9 42.75 5.25
-2 4 -9 34 5.27
-2 4 -9 34.91 5.23
2 -4 10 147.79 8.16
-2 4 -10 126.81 8.73
2 -4 10 154.38 11.36
2 -4 10 154.28 13.31
2 -4 10 145.13 12.44
2 -4 10 148.07 11.16
2 -4 10 153.63 10.63
2 -4 10 146.63 11.79
-2 4 -10 161.1 10.98
-2 4 -10 152.37 10.83
2 -4 10 155.34 11.25
-2 4 -10 133.83 11.62
-2 4 -11 56.3 5.72
2 -4 11 71.2 5.61
2 -4 11 56.49 6.86
2 -4 11 72.67 8.75
2 -4 11 68.19 9
2 -4 11 70.39 8.02
2 -4 11 65.54 6.99
2 -4 11 60.83 7.39
2 -4 11 66.36 7.74
-2 4 -11 66.41 7.4
-2 4 -11 62.29 7.1
-2 4 -11 68.61 8.74
-2 4 -12 186.83 11.99
2 -4 12 221.94 14.81
2 -4 12 196.19 14.15
-2 4 -12 226.75 14.55
2 -4 12 216.4 14.74
-2 4 -12 218.79 14.59
-2 4 -12 232.65 16.99
-2 4 -12 226.87 16.1
2 -4 12 202.55 13.85
2 -4 12 224.88 17.46
2 -4 12 225.48 16.91
2 -4 13 99.1 10
-2 4 -13 117.3 10.71
2 -4 13 123.18 10.93
-2 4 -13 128.33 12.57
-2 4 -13 111.85 11.82
2 -4 13 125.64 13.11
2 -4 13 110.71 10.28
2 -4 13 95.62 11.83
2 -4 14 25.86 5.81
2 -4 14 29.76 6.04
2 -4 14 38.6 5.9
2 -4 14 33.21 6.9
-2 4 -14 31.39 6.46
2 -4 14 29.69 5.53
-2 4 -14 24.32 4.87
-2 4 -15 12.25 4.23
2 -4 15 7.75 2.52
2 -4 15 12.19 4.16
-2 3 15 3.84 2.54
2 -3 -15 3.59 3.15
2 -3 -15 2.79 2.94
2 -3 -15 2.74 2.19
-2 3 14 1.39 1.71
2 -3 -14 -3.35 4.63
2 -3 -14 6.8 3.23
-2 3 13 8.91 3.08
2 -3 -13 20.98 4.84
2 -3 -13 18.93 4.73
2 -3 -12 68.47 7.79
-2 3 12 76.96 8.29
2 -3 -12 63.9 5.66
2 -3 -11 424.06 20.25
-2 3 11 375.93 18.77
2 -3 -11 396.73 15.45
-2 3 11 394.04 18.51
-2 3 10 57.7 6.5
2 -3 -10 63.08 7
2 -3 -10 55.88 7.24
2 -3 -10 67.61 5.18
-2 3 10 59.35 6.45
2 -3 -10 59.34 5.04
-2 3 9 465.02 20.38
2 -3 -9 545.97 21.21
2 -3 -9 506.56 22.83
2 -3 -9 505.01 17.12
2 -3 -9 523.27 16.64
-2 3 9 470.46 19.61
2 -3 -8 1008.74 27.38
2 -3 -8 1043.29 25.84
-2 3 8 943.22 29.8
2 -3 -8 909.42 23.11
2 -3 -8 1017.79 30.73
-2 3 8 924.54 30.6
2 -3 -7 91.46 4.8
-2 3 7 103.13 7.1
2 -3 -7 114.73 5.55
-2 3 7 100.63 7.43
-2 3 7 89.92 5.11
2 -3 -7 118.12 7.83
2 -3 -7 107.21 6.66
2 -3 -6 235.4 9.64
2 -3 -6 249.05 9.09
2 -3 -6 234.18 9.64
-2 3 6 247.93 7.74
-2 3 6 244.35 11.23
2 -3 -6 282.27 8.78
-2 3 6 226.92 9.42
-2 3 6 270.05 7.48
2 -3 -6 280.18 11.84
2 -3 -6 264.39 10.98
2 -3 -5 187.76 10.21
2 -3 -5 159.96 8.1
2 -3 -5 154.86 12.05
2 -3 -5 158.94 7.65
2 -3 -5 160.59 7.05
2 -3 -5 160.63 7.66
-2 3 5 161.32 7.44
-2 3 5 164.11 6.4
2 -3 -5 184.87 5.98
-2 3 5 161.2 8.44
-2 3 5 166.22 5.99
-2 3 5 139.37 7.44
2 -3 -5 172.67 8.35
-2 3 5 169.98 6.84
2 -3 -4 1385.19 35.9
2 -3 -4 1383.95 34.12
2 -3 -4 1340.66 39.52
2 -3 -4 1422.18 32.73
2 -3 -4 1325.01 33.36
2 -3 -4 1346.87 33.47
2 -3 -4 1423.46 35
-2 3 4 1335.21 32.92
-2 3 4 1374.45 31.78
-2 3 4 1265.59 34.64
-2 3 4 1348.2 30.97
2 -3 -4 1378.84 33.06
2 -3 -4 1256.73 31.1
-2 3 3 601.94 18
2 -3 -3 610.44 18.7
2 -3 -3 600.18 20.61
2 -3 -3 607.13 18.23
2 -3 -3 638.33 18.2
2 -3 -3 653.43 17.65
-2 3 3 597.76 14.91
2 -3 -3 637.27 18.17
2 -3 -3 606.43 18.35
-2 3 3 617.47 17.05
-2 3 3 573.69 17.17
-2 3 3 621.15 18.62
-2 3 3 592.72 18.22
-2 3 3 613.03 16.32
2 -3 -3 614.16 18.36
2 -3 -3 594.68 16.31
2 -3 -3 581.28 14.91
2 -3 -3 564.44 14.43
-2 3 2 5.39 1.31
-2 3 2 4.91 1.16
2 -3 -2 5.34 0.94
2 -3 -2 3.89 1.07
2 -3 -2 5.18 1.36
2 -3 -2 4.98 1.25
2 -3 -2 5.58 1.61
-2 3 2 4.25 0.88
-2 3 2 4.78 1.39
2 -3 -2 4.56 1.2
-2 3 2 4.39 1.12
-2 3 2 4.24 1.18
2 -3 -2 6.77 1.24
-2 3 2 6.26 1.18
-2 3 2 5.58 0.55
-2 3 2 5.71 1.35
2 -3 -2 4.9 0.76
-2 3 2 4.1 1.11
2 -3 -2 6.31 1.57
2 -3 -2 5.25 1.39
2 -3 -2 4.41 1.26
2 -3 -2 4.12 0.9
2 -3 -2 5.09 1.42
2 -3 -2 4.21 0.66
-2 3 1 1484.65 35.48
-2 3 1 1518.91 35.12
-2 3 1 1506.13 35.08
2 -3 -1 1534.76 36.83
2 -3 -1 1571.31 34.9
-2 3 1 1552.25 34.84
2 -3 -1 1577.26 36.96
2 -3 -1 1590.97 37.02
2 -3 -1 1554.88 36.66
-2 3 1 1561.38 36.21
2 -3 -1 1489.54 37.56
2 -3 -1 1525.56 36.74
-2 3 1 1507.14 33.94
-2 3 1 1486.34 35.89
-2 3 1 1540.87 35.91
2 -3 -1 1613.15 37.27
2 -3 -1 1401.65 36.71
-2 3 1 1605.77 35.65
2 -3 -1 1589.59 37.18
-2 3 1 1509.52 32.12
2 -3 -1 1506.41 32.38
-2 3 1 1443.02 32.5
2 -3 -1 1456.91 31.52
-2 3 0 1130.81 27.68
-2 3 0 1250.03 27.38
-2 3 0 1053.71 26.54
-2 3 0 1178.03 27.45
2 -3 0 1025.93 25.15
2 -3 0 1208.06 26.22
-2 3 0 1163.31 27.6
2 -3 0 1140.5 29.2
2 -3 0 1219.87 29.74
2 -3 0 1173.84 29.5
-2 3 0 1155.71 28.04
2 -3 0 1217.78 29.74
2 -3 0 1188.45 30.77
-2 3 0 1160.83 26.32
-2 3 0 1140.52 27.79
2 -3 0 1242.63 30.47
2 -3 0 1140.58 29.8
2 -3 0 1168.64 29.78
-2 3 0 1166.85 24.48
-2 3 0 1177.38 27.63
-2 3 -1 1941.85 45.14
-2 3 -1 1997.74 49.68
-2 3 -1 2294.27 46.66
2 -3 1 2141.44 50.08
2 -3 1 2172.82 50.76
2 -3 1 2070.6 51.56
2 -3 1 2139.03 49.31
2 -3 1 2219.25 49.94
2 -3 1 2200.82 49.56
-2 3 -1 2185.18 45.58
-2 3 -1 2051.23 42.8
2 -3 2 663.62 21.7
2 -3 2 683.6 20.74
2 -3 2 636.29 20.81
2 -3 2 669.33 20.45
2 -3 2 649.73 21.41
2 -3 2 605.66 20.88
-2 3 -2 626.4 15.4
2 -3 2 677.47 17.37
-2 3 -2 620.65 22.18
-2 3 -2 713.23 17.56
2 -3 3 165.81 7.51
-2 3 -3 163.75 6.79
2 -3 3 161.2 6.41
-2 3 -3 165.59 11.12
2 -3 3 166.48 8.28
2 -3 3 152.19 7.43
2 -3 3 152.58 7.59
2 -3 3 157.26 9.23
2 -3 3 160 8.91
-2 3 -3 167.46 7.67
-2 3 -3 155.31 6.81
2 -3 3 161.94 9.28
2 -3 3 148.71 8.87
-2 3 -3 151.55 6.7
2 -3 3 163.77 8.27
-2 3 -3 166.1 7.4
-2 3 -3 163.08 7.48
-2 3 -3 161.42 6.32
2 -3 4 961.23 26.07
2 -3 4 867.81 22.35
2 -3 4 889.87 24.45
2 -3 4 917.21 26.67
2 -3 4 902.56 24.53
2 -3 4 911.59 26.17
2 -3 4 941.61 27.58
2 -3 4 904.98 28.04
-2 3 -4 903.17 24.46
-2 3 -4 891.48 25.14
-2 3 -4 921.57 23.51
2 -3 4 878.83 27.33
2 -3 4 923.98 26.64
2 -3 4 890.74 27.69
2 -3 4 924.72 26.35
-2 3 -4 885.58 24.14
-2 3 -4 880.92 24.67
-2 3 -4 921.63 21.98
2 -3 5 730.07 22.6
2 -3 5 634.75 18.08
2 -3 5 658.15 19.69
2 -3 5 646.96 19.61
2 -3 5 681.21 22.25
2 -3 5 717.57 22.53
2 -3 5 716.84 24.26
2 -3 5 708.07 23.69
2 -3 5 685.43 22.63
-2 3 -5 710.5 21.74
-2 3 -5 664.36 19.06
2 -3 5 690.8 23.39
2 -3 5 682.26 23.14
2 -3 5 674.24 22.07
2 -3 5 730.76 22.7
-2 3 -5 686.74 20.76
-2 3 -5 705.09 20.82
-2 3 -5 703.86 22.38
2 -3 6 162.25 9.85
2 -3 6 134.66 6.45
2 -3 6 132.35 6.9
2 -3 6 150.2 9.26
2 -3 6 129.69 6.83
2 -3 6 149.08 10.09
2 -3 6 147.42 9.21
2 -3 6 138.46 9.6
-2 3 -6 146.59 8.86
2 -3 6 125.73 8.3
2 -3 6 132.12 8.88
2 -3 6 149.22 9.59
-2 3 -6 137.97 8.11
2 -3 6 150.29 9.24
-2 3 -6 152.67 9.31
2 -3 7 298.87 10.98
2 -3 7 355.67 16.28
2 -3 7 281.61 10.86
2 -3 7 325.75 14.91
2 -3 7 272.39 10.75
2 -3 7 307.49 15.88
2 -3 7 280.47 13.88
-2 3 -7 312.72 14.82
2 -3 7 311.1 14.01
2 -3 7 305.61 14.91
-2 3 -7 309.62 13.84
2 -3 7 333.48 15.26
-2 3 -7 334.84 15.45
2 -3 8 314.61 16.17
2 -3 8 277.53 11.06
2 -3 8 308.15 15.17
2 -3 8 265.47 14.06
2 -3 8 310.46 16.7
-2 3 -8 300.83 15.13
2 -3 8 285.8 14.91
2 -3 8 286.45 13.75
-2 3 -8 271.92 13.94
2 -3 8 312.41 15.31
-2 3 -8 300.54 13.76
-2 3 -8 289.79 15.35
2 -3 9 5.91 1.36
-2 3 -9 6.83 2.24
2 -3 9 6.87 2.96
2 -3 9 7.05 2.09
2 -3 9 4.44 1.72
2 -3 9 5.55 1.09
2 -3 9 4.67 1.75
-2 3 -9 7.68 2.24
2 -3 9 6.32 2.01
-2 3 -9 9.8 2.84
-2 3 -9 6.49 2.34
2 -3 10 47.63 4.44
-2 3 -10 44.67 5.09
2 -3 10 46.42 6.86
2 -3 10 45.11 5.68
2 -3 10 49.35 6.51
2 -3 10 40.21 4.77
2 -3 10 42.78 5.8
-2 3 -10 48.57 6.14
2 -3 10 51.23 6.61
-2 3 -10 39.78 5.14
-2 3 -10 46.98 6.79
2 -3 11 2.11 1.28
-2 3 -11 2.75 1.52
2 -3 11 2.73 1.98
2 -3 11 3.69 1.63
2 -3 11 7.32 3.91
2 -3 11 2.68 1.4
2 -3 11 3.4 1.71
2 -3 11 1.21 1.44
-2 3 -11 4.22 2.49
-2 3 -11 3.59 1.9
2 -3 11 5.38 2.24
-2 3 -11 6.53 3.63
-2 3 -11 0.51 2.24
-2 3 -12 200.69 12.64
2 -3 12 214.91 16.55
2 -3 12 201.48 15.63
2 -3 12 197.77 13.11
2 -3 12 215.03 14.56
2 -3 12 205.83 13.52
2 -3 12 207.5 14.5
-2 3 -12 206.09 14.28
-2 3 -12 217.58 14.63
-2 3 -12 221.8 16.24
-2 3 -12 238.61 15.82
2 -3 13 178.05 14.18
-2 3 -13 173.57 12.16
-2 3 -13 211.38 14.55
2 -3 13 179.34 13.87
-2 3 -13 203.01 15.07
-2 3 -13 218.83 16.64
-2 3 -13 208.02 15.5
2 -3 13 191.59 16.09
2 -3 13 181.5 12.89
2 -3 13 206.33 16.01
2 -3 14 -2.1 1.69
2 -3 14 -1.41 3.25
2 -3 14 1.32 1.43
2 -3 14 -0.66 2.43
-2 3 -14 5.83 3.15
2 -3 14 -1.06 2.2
-2 3 -14 -0.59 1.53
2 -3 15 64.69 8.32
2 -3 15 71.61 10.9
2 -3 15 52.83 8.81
-2 3 -15 63.24 8.68
2 -3 15 61.96 8.01
-2 3 -15 72.39 8.93
-2 3 -15 64.24 9.07
2 -2 -15 34.93 5.89
-2 2 15 39.12 5.93
2 -2 -15 35.18 7.33
2 -2 -15 33.14 6.42
-2 2 14 -0.44 1.97
2 -2 -14 -2.32 2.67
2 -2 -14 1.34 2.74
2 -2 -13 29.44 4.42
-2 2 13 23.54 4.75
2 -2 -13 32.32 5.94
2 -2 -13 31 6.49
-2 2 12 178.1 12.17
2 -2 -12 177.64 10.65
2 -2 -12 191.44 13.67
-2 2 12 171.34 8.89
2 -2 -11 52.84 5.5
-2 2 11 55.96 6.48
2 -2 -11 60.03 7.21
2 -2 -11 44.34 6.98
-2 2 10 204.42 11.95
2 -2 -10 221.81 10.97
-2 2 10 199.5 12.39
2 -2 -10 219.3 13.65
2 -2 -10 213.63 8.86
2 -2 -10 210.42 14.62
2 -2 -9 145.65 7.07
2 -2 -9 134.26 10.87
-2 2 9 137.01 9.26
2 -2 -9 160.5 8.54
2 -2 -9 130.33 4.99
2 -2 -9 143.9 10.25
-2 2 9 143.87 9.92
2 -2 -8 632.39 24.16
2 -2 -8 589.94 17.25
-2 2 8 545.12 14.52
2 -2 -8 593.28 18.28
-2 2 8 521.15 19.86
2 -2 -8 536.09 14.69
2 -2 -8 639.2 22.42
-2 2 8 552.86 20.95
-2 2 7 259.68 8.55
2 -2 -7 296.73 14.71
2 -2 -7 253.42 10.03
2 -2 -7 249.6 8.65
-2 2 7 245.43 11.83
2 -2 -7 280.61 10.45
2 -2 -7 285.66 13.06
-2 2 7 224.79 11.98
2 -2 -6 45.47 3.22
2 -2 -6 45.56 3.29
2 -2 -6 50.48 3.46
2 -2 -6 52 3.66
-2 2 6 52.45 4.75
-2 2 6 45.77 2.17
2 -2 -6 49.08 4.71
2 -2 -6 56.91 4.21
-2 2 6 52.5 3.28
2 -2 -5 1189.98 27.37
2 -2 -5 1091.68 27.48
2 -2 -5 1127.59 27.63
-2 2 5 1029.38 25.39
-2 2 5 1125.46 29.93
2 -2 -5 1270.5 27.38
2 -2 -5 1208.13 30.54
2 -2 -5 1133.99 28.52
-2 2 5 1104.41 26.78
2 -2 -4 1569.71 37.79
-2 2 4 1544.68 37.32
2 -2 -4 1663.6 42.14
-2 2 4 1557.07 36.28
-2 2 4 1496.08 36.5
2 -2 -4 1733.11 37.06
-2 2 4 1476.9 36.41
2 -2 -4 1563.86 37.17
2 -2 -4 1541.19 37.1
-2 2 4 1559.32 35.72
-2 2 4 1601.14 36.63
2 -2 -4 1742.24 35.64
-2 2 4 1709.06 34.7
2 -2 -4 1676.31 38.74
-2 2 4 1524.37 39.71
2 -2 -3 199.26 9.02
2 -2 -3 183.57 7.68
-2 2 3 191.62 7.67
-2 2 3 195.28 7.24
2 -2 -3 193.45 8.73
2 -2 -3 206.31 7.56
-2 2 3 174.45 7.14
2 -2 -3 196.11 7.72
-2 2 3 181.79 5.36
2 -2 -3 196.88 7.76
-2 2 3 182.05 7.25
-2 2 3 181.61 7.1
-2 2 3 190.72 7.2
2 -2 -3 205.57 8.26
2 -2 -3 187.25 7.18
-2 2 3 195.41 8.51
-2 2 3 195.5 6.41
2 -2 -3 173.88 6.8
2 -2 -3 197.98 7.78
-2 2 3 200.03 8.85
2 -2 -3 186.98 6.56
2 -2 -2 190.67 6.93
2 -2 -2 191.57 6.84
-2 2 2 182.96 7.72
-2 2 2 171.15 7.05
2 -2 -2 171.33 7.32
2 -2 -2 166.05 7.9
2 -2 -2 168.31 6.57
-2 2 2 178.08 6.92
-2 2 2 179.82 7.01
2 -2 -2 185.82 7.24
-2 2 2 185.15 7.12
-2 2 2 186.81 5.92
2 -2 -2 183.21 7.42
2 -2 -2 189.61 7.5
-2 2 2 177.49 7.19
-2 2 2 177.04 6.85
2 -2 -2 183.54 7.48
2 -2 -2 182.84 6.42
2 -2 -2 178.41 6.24
-2 2 2 181 7.67
-2 2 2 173.84 7.47
-2 2 2 178.39 5.17
-2 2 2 180.99 6.45
2 -2 -2 167.47 6.87
-2 2 2 179.37 6.23
2 -2 -2 173.46 6.57
2 -2 -2 180.27 5.5
2 -2 -2 174.42 4.82
-2 2 2 175.31 7.7
-2 2 1 1260.33 29.6
2 -2 -1 1252.24 28.84
-2 2 1 1230.09 29.81
2 -2 -1 1353.9 30.25
2 -2 -1 1278.93 29.2
2 -2 -1 1250.9 28.06
2 -2 -1 1222.68 29.7
2 -2 -1 1329.32 30.55
-2 2 1 1261.5 28.75
2 -2 -1 1333.5 30.64
2 -2 -1 1340.11 30.36
2 -2 -1 1326.19 30.61
-2 2 1 1198.37 29.4
2 -2 -1 1287.38 30.23
-2 2 1 1344.39 29.75
-2 2 1 1191.22 30.86
2 -2 -1 1162.04 30.35
-2 2 1 1239.5 30.33
2 -2 -1 1307.29 28.02
-2 2 1 1289.44 30.01
-2 2 1 1281.82 30.11
-2 2 1 1300.14 29.35
2 -2 -1 1297.25 30.7
2 -2 -1 1222.14 30.3
2 -2 -1 1315.09 30.97
-2 2 1 1254.38 27.74
2 -2 -1 1217.33 28.02
-2 2 1 1294.5 30.15
2 -2 -1 1252.36 27.38
2 -2 -1 1225.5 26.15
-2 2 0 889.36 19.39
2 -2 0 913.77 21.11
-2 2 0 874.1 21.17
-2 2 0 913.01 21.72
-2 2 0 870.42 20.81
2 -2 0 856.99 20.61
2 -2 0 895.04 22.52
-2 2 0 866.9 21.65
2 -2 0 905.27 22.66
-2 2 0 867.98 21.52
2 -2 0 937.85 23.41
2 -2 0 905.46 22.65
-2 2 0 882 22.51
2 -2 0 916.91 22.71
-2 2 0 887.84 21.91
-2 2 0 834.17 22.61
-2 2 0 904.62 22.12
2 -2 0 907.87 23.18
-2 2 0 872.85 22.81
-2 2 0 860.17 18.81
-2 2 0 881.31 21.68
-2 2 0 868.43 19.72
-2 2 0 900.35 21.47
-2 2 0 911.43 22.05
2 -2 0 912.09 22.87
-2 2 0 806.8 23.25
2 -2 0 898.27 22.93
-2 2 0 848.32 23.69
-2 2 0 943.25 22.25
-2 2 0 857.5 19.57
2 -2 0 910.64 23.41
-2 2 0 906.36 22.69
-2 2 0 900.7 21.56
2 -2 0 842.95 18.89
-2 2 -1 183.76 6.24
2 -2 1 181.29 5.67
2 -2 1 189.57 6.5
-2 2 -1 185.47 7.08
-2 2 -1 185.56 6.29
2 -2 1 181.83 5.1
-2 2 -1 187.6 6.97
-2 2 -1 190.92 7.21
-2 2 -1 197.7 7.58
-2 2 -1 182 7.22
-2 2 -1 189.86 7.18
-2 2 -1 185.74 7.18
2 -2 1 191.15 7.79
-2 2 -1 187.16 7.29
2 -2 1 173.49 8.56
2 -2 1 208.04 8.28
2 -2 1 189.75 8.34
-2 2 -1 180.43 7.86
-2 2 -1 186.03 6.55
-2 2 -1 179.38 6.16
2 -2 1 192.54 7.99
-2 2 -1 181.88 8.14
-2 2 -1 185.22 7.24
-2 2 -1 195.93 7.35
2 -2 1 195.63 8.16
-2 2 -1 182.1 7.45
-2 2 -1 171.72 4.64
-2 2 -1 177.32 6.13
-2 2 -1 182.14 5.02
2 -2 2 79.58 3.46
-2 2 -2 78.77 4.08
2 -2 2 74.95 2.67
2 -2 2 77.63 4.68
-2 2 -2 73.13 4.07
-2 2 -2 82.03 4.35
-2 2 -2 70.39 6.75
-2 2 -2 81.9 3.72
-2 2 -2 81.04 4.77
-2 2 -2 81.85 4.44
-2 2 -2 80.96 4.39
-2 2 -2 82.76 4.54
-2 2 -2 70.63 4.56
-2 2 -2 76.09 5.01
2 -2 2 80.86 5.53
2 -2 2 82.77 5.37
2 -2 2 83.82 5.25
-2 2 -2 81.79 4.47
-2 2 -2 76.53 3.25
-2 2 -2 83.19 5.28
-2 2 -2 75.66 4.49
2 -2 2 86.59 5.23
-2 2 -2 82.61 4.6
2 -2 2 78.92 5.49
-2 2 -2 84.14 4.57
-2 2 -2 84.08 4.79
-2 2 -2 86.59 4.99
-2 2 -2 75.59 3.15
-2 2 -3 287.7 9.6
2 -2 3 279.65 8.35
2 -2 3 292.18 11.4
-2 2 -3 285.34 8.82
-2 2 -3 286.32 15.17
-2 2 -3 290.44 9.36
-2 2 -3 281.11 7.3
2 -2 3 297.11 10.15
2 -2 3 291.11 10.07
-2 2 -3 279.17 9.46
-2 2 -3 277.57 9.44
2 -2 3 292.98 11.5
2 -2 3 293.49 11.92
-2 2 -3 290.78 9.78
-2 2 -3 296.1 10.25
-2 2 -3 295.19 10.66
-2 2 -3 271.54 7.16
-2 2 -3 287.57 10.78
2 -2 3 302.89 11.97
-2 2 -3 304.12 10.13
2 -2 3 256.17 10.83
-2 2 -3 290.81 10.34
-2 2 -3 287.23 8.88
-2 2 -4 226.85 7.46
2 -2 4 221.73 7.35
2 -2 4 238.05 11
-2 2 -4 238.44 8.18
-2 2 -4 223.47 8.3
-2 2 -4 237.79 8.47
2 -2 4 242.43 10.68
2 -2 4 245.96 10.08
2 -2 4 242.89 8.96
2 -2 4 240.82 8.93
2 -2 4 245.68 10.88
2 -2 4 246.54 11.16
-2 2 -4 229.49 9.82
-2 2 -4 231.76 8.84
-2 2 -4 240.25 9.51
2 -2 4 246.36 10.22
2 -2 4 225.69 10.55
2 -2 4 238.06 10.61
-2 2 -4 230.36 9.4
-2 2 -4 246.39 9.72
2 -2 5 986.01 24.17
-2 2 -5 1004.72 25.31
2 -2 5 1082.55 30.89
-2 2 -5 1045.87 24.69
2 -2 5 974.53 25.44
2 -2 5 1056.72 29.84
2 -2 5 963.88 27.8
2 -2 5 989 25.52
2 -2 5 1072.87 30.08
2 -2 5 1020.26 28.78
2 -2 5 1003.24 29.79
-2 2 -5 1003.88 28.33
2 -2 5 1027.52 28.17
2 -2 5 976.32 28.69
-2 2 -5 982.09 27.76
2 -2 5 1062.24 29.92
2 -2 5 1127.28 23.71
-2 2 -5 1074.42 29.15
-2 2 -6 79 5.14
2 -2 6 77.24 4.36
-2 2 -6 84.24 4.25
2 -2 6 80.63 7.01
2 -2 6 76.69 4.55
2 -2 6 86.2 6.79
2 -2 6 77 5.79
2 -2 6 74.41 4.51
2 -2 6 86.87 7.24
2 -2 6 78.43 6.16
2 -2 6 91.51 7.04
-2 2 -6 82.18 6.4
2 -2 6 75 5.76
2 -2 6 75.54 6.15
2 -2 6 83.88 6.73
-2 2 -6 74.77 6.06
-2 2 -6 81.66 6.45
2 -2 6 89.59 4.35
2 -2 7 678.66 24.4
-2 2 -7 595.4 19.41
-2 2 -7 626.22 16.19
2 -2 7 596.99 17.49
2 -2 7 630.04 22.6
2 -2 7 586.73 16.88
2 -2 7 612.34 17.03
2 -2 7 631.45 23.14
2 -2 7 580.19 20.83
2 -2 7 633.28 23
-2 2 -7 583.45 21.78
2 -2 7 622 20.5
2 -2 7 625.47 21.53
2 -2 7 673.47 23.38
-2 2 -7 615.75 21.58
-2 2 -7 673.66 22.98
2 -2 7 682.17 17.66
-2 2 -8 663.34 23.99
-2 2 -8 621.22 15.78
2 -2 8 679.71 25.56
2 -2 8 604.81 18.35
-2 2 -8 585.32 20.42
2 -2 8 649.14 23.8
2 -2 8 665.98 24.86
2 -2 8 599.19 21.74
-2 2 -8 608.13 23.12
2 -2 8 603.94 20.74
2 -2 8 616.07 21.85
2 -2 8 612.22 23.36
-2 2 -8 629.2 22.73
2 -2 8 621.11 14.06
-2 2 -9 0.7 1.04
-2 2 -9 0.76 1.04
2 -2 9 1.47 1.14
2 -2 9 2.4 1.32
2 -2 9 0.82 1.23
2 -2 9 2.55 0.65
-2 2 -9 2.18 1.93
2 -2 9 5.5 2.89
2 -2 9 -0.3 1.35
2 -2 9 2.24 1.67
2 -2 9 2.22 1.58
-2 2 -9 0.34 1.01
-2 2 -9 3.91 1.09
2 -2 9 1.06 0.53
-2 2 -10 12.06 3.47
-2 2 -10 10.53 3.42
2 -2 10 8.21 2.59
2 -2 10 12.75 2.68
2 -2 10 16.22 4.43
2 -2 10 10.11 2.02
-2 2 -10 11.7 3.16
2 -2 10 19.24 4.69
2 -2 10 13.33 2.76
2 -2 10 9.63 2.68
[truncated: 1,308,021 more chars]
